# Supplementary material for: Establishment and characterization of persistent Pseudomonas aeruginosa infections in air–liquid interface cultures of human airway epithelial cells
Source: Infect Immun. 2025 Feb 18;93(3):e00603-24. doi: 10.1128/iai.00603-24 (PMC11895474; doi:10.1128/iai.00603-24)
Supplement: Table S1 — Differentially expressed genes in PAO1 from infected Calu-3 and NHBE cells. [file iai.00603-24-s0006.xlsx]

## Sheet: Info
Supplementary table 1
Transcriptional profile of PAO1 from infected Calu-3 and NHBE cells.
Differentially expressed genes (DEG) in infected Calu-3 cells were determined between three groups: Day 1 vs Inoculum, Day 5 vs Inoculum, and Day 5 vs Day 1
DEG in infected NHBE cells were determined between three groups: Day 1 vs Inoculum, Day 3 vs Inoculum, and Day 3 vs Day 1
FDR<0.05

## Sheet: Calu-3 PAO1 Day 1 vs Inoculum
Calu-3 Day 1 vs Inoculum
Locus Tag	Gene name	log2FC	FDR
PA2513	antB	8.45418	5.85e-06
PA2514	antC	7.92152	0.000112714
PA2512	antA	7.21259	9.24e-06
PA1541	NA	7.0753	2.45e-06
PA5460	NA	7.06279	0.00340005
PA1540	NA	7.02474	8.39e-07
PA4880	NA	6.79602	9.04e-06
PA0738	NA	6.69887	3.77e-09
PA2137	NA	6.66129	2.63e-05
PA2139	NA	6.64285	0.000125308
PA0737	NA	6.57869	3.7e-06
PA2166	NA	6.52539	0.000180002
PA1984	exaC	6.51222	0.000518533
PA2138	ligD	6.46094	5.11e-05
PA2171	NA	6.44353	4.59e-05
PA1190	NA	6.43868	0.000697353
PA2141	NA	6.33001	6.47e-05
PA0612	ptrB	6.2988	5.22e-06
PA2167	NA	6.23888	0.000134522
PA5482	NA	6.16141	0.000300154
PA3584	glpD	6.14758	1.1e-05
PA2178	NA	6.12997	3.34e-05
PA3371	NA	6.0989	2.55e-05
PA2168	NA	6.06706	2.17e-05
PA1983	exaB	6.03459	0.000339525
PA4096	NA	5.9924	0.00115519
PA0112	NA	5.92801	0.000844441
PA2172	NA	5.92772	1.81e-05
PA5536	dksA2	5.89808	2.49e-06
PA0107	NA	5.89668	0.00171497
PA2140	NA	5.84136	0.000159302
PA2181	NA	5.68515	8.74e-06
PA2507	catA	5.67234	0.000236633
PA3369	NA	5.64331	1.57e-05
PA3581	glpF	5.61254	3.7e-06
PA1981	NA	5.60941	0.00179223
PA0106	coxA	5.55947	0.00165263
PA3370	NA	5.51903	4.05e-05
PA2027	NA	5.51845	1.35e-05
PA0610	prtN	5.50315	8.39e-07
PA0108	coIII	5.48736	0.0037101
PA0845	cerN	5.44084	2.31e-05
PA1982	exaA	5.40069	0.00112748
PA0113	NA	5.39693	0.000773948
PA2143	NA	5.27537	0.000398031
PA2180	NA	5.23486	0.000182499
PA2169	NA	5.20416	0.000489206
PA3718	NA	5.19578	3.7e-07
PA2148	NA	5.18855	0.000172349
PA2176	NA	5.15187	0.000218034
PA5481	NA	5.14303	0.000470837
PA1864	NA	5.10356	1.08e-06
PA0111	NA	5.10168	0.000228255
PA2187	NA	5.07891	0.000335854
PA2175	NA	5.05754	0.000126223
PA2149	NA	5.04375	0.000164891
PA2170	NA	4.99885	3.94e-05
PA2151	NA	4.94615	0.000933955
PA2511	antR	4.94338	8.85e-07
PA2135	NA	4.9159	0.00203329
PA0440	NA	4.90134	0.000540418
PA3032	snr1	4.89792	5.49e-05
PA0110	NA	4.89455	0.000866383
PA0439	NA	4.88827	0.00202147
PA5328	sphB	4.88665	1.43e-05
PA2179	NA	4.87011	5.64e-05
PA2142	NA	4.84192	6.52e-05
PA0613	NA	4.8341	1.43e-05
PA2415	NA	4.83094	7.03e-05
PA2472	NA	4.82984	0.00144632
PA1172	napC	4.79335	7.94e-05
PA0691	phdA	4.74007	0.0206939
PA2414	NA	4.72866	0.000134111
PA2508	catC	4.67886	0.000342972
PA2747	NA	4.67081	0.000171659
PA4507	NA	4.67019	0.000203945
PA2144	glgP	4.65853	0.000658553
PA1783	nasA	4.64436	1.53e-05
PA1111	NA	4.6411	0.000175709
PA5327	sphC	4.63974	2.78e-05
PA3274	NA	4.62859	0.00219256
PA2433	NA	4.61473	0.000689795
PA1240	NA	4.60225	1.08e-06
PA2134	NA	4.60061	0.00121097
PA2136	NA	4.59852	0.00020901
PA5471	armZ	4.59042	9.01e-07
PA3231	NA	4.56911	0.000320772
PA5538	amiA	4.55159	9.29e-07
PA0842	NA	4.54686	0.00197664
PA0105	coxB	4.49441	0.00219617
PA4811	fdnH	4.49385	0.000237272
PA1404	NA	4.48707	0.00117694
PA2068	NA	4.48053	0.00931717
PA2147	katE	4.46041	0.000734252
PA2158	NA	4.42973	0.000253954
PA2485	NA	4.42255	3.94e-05
PA2031	NA	4.42136	0.00232643
PA4739	NA	4.3909	0.00269121
PA3582	glpK	4.37999	4.74e-06
PA2588	NA	4.32195	0.000222776
PA4028	NA	4.30734	3.7e-06
PA2021	NA	4.29759	0.000296167
PA2159	NA	4.291	0.000571143
PA2570	lecA	4.27749	0.00288271
PA4674	NA	4.27338	9.19e-06
PA2288	NA	4.26674	7.97e-06
PA1173	napB	4.263	0.000887685
PA2165	NA	4.25813	0.000836131
PA3720	NA	4.24068	3.7e-07
PA1524	xdhA	4.18185	6.74e-05
PA2107	NA	4.18161	0.000216206
PA2150	NA	4.16477	6.15e-05
PA0852.1	NA	4.16239	5.54e-05
PA2509	catB	4.16028	9.73e-05
PA2746	NA	4.15948	0.019553
PA0907	alpA	4.15707	2.18e-06
PA5470	NA	4.1472	9.29e-07
PA2030	NA	4.13894	0.00276206
PA3416	NA	4.12679	0.00629382
PA4172	NA	4.12159	0.000263046
PA2069	NA	4.12106	0.0203598
PA3719	armR	4.11852	6.23e-07
PA1238	NA	4.11781	0.000389074
PA5098	hutH	4.11668	0.00616782
PA1870	NA	4.09973	0.00585431
PA1174	napA	4.09586	0.000339525
PA5099	NA	4.09361	0.00262339
PA2173	NA	4.09029	5.43e-05
PA3734	NA	4.08834	0.00585431
PA2157	NA	4.08663	0.000178687
PA5100	hutU	4.08583	0.00105389
PA2244	pslN	4.07934	0.000573648
PA1242	sprP	4.06548	4.27e-05
PA3417	NA	4.06012	0.0060674
PA3586	NA	4.05855	0.00138647
PA0441	dht	4.04641	0.000765351
PA3384	phnC	4.03108	0.0143233
PA2262	NA	4.0251	1.8e-05
PA2803	NA	4.00421	0.00425244
PA4810	fdnI	3.99015	7.22e-05
PA3724	lasB	3.98335	0.0426289
PA3692	lptF	3.98162	0.00180737
PA5523	NA	3.97162	1.24e-06
PA2882	NA	3.95465	0.00247406
PA2261	NA	3.95204	1.63e-05
PA3383	NA	3.94508	0.0290311
PA1029	NA	3.93816	3.66e-05
PA1427	NA	3.91338	3.7e-07
PA1502	gcl	3.89204	1.15e-05
PA2519	xylS	3.89018	0.000261405
PA3382	phnE	3.88861	0.0136091
PA2214	NA	3.88578	0.00924903
PA1979	eraS	3.86637	0.000650183
PA3691	NA	3.8541	0.00250723
PA5539	NA	3.84726	2.76e-05
PA2152	NA	3.84702	0.00216919
PA5106	NA	3.8453	1.73e-05
PA1980	eraR	3.8388	0.000962627
PA2416	treA	3.8047	0.000723873
PA4351	olsA	3.79722	0.0234426
PA5446	NA	3.79704	0.00103129
PA3819	NA	3.78645	7.06e-05
PA3520	NA	3.781	0.00166727
PA4206	mexH	3.77947	0.000126078
PA1562	acnA	3.77017	1.13e-05
PA1976	ercS'	3.76565	0.000364781
PA2146	NA	3.7645	0.0221198
PA4881	NA	3.75713	0.00969791
PA0763	mucA	3.75106	7.6e-05
PA0529	NA	3.74012	0.00013407
PA0805.1	NA	3.72503	0.00101009
PA0144	NA	3.72307	1.43e-05
PA2486	ptrC	3.71828	0.000286947
PA4812	fdnG	3.71536	2.56e-05
PA3415	NA	3.70544	0.00887098
PA2777	NA	3.70478	0.000465901
PA2958.1	rgsA	3.68887	0.000378923
PA5212	NA	3.67676	0.00108034
PA0882	NA	3.66058	0.022192
PA1131	NA	3.65178	0.00594339
PA0694	exbD2	3.62962	0.0347089
PA4738	NA	3.62747	0.0114323
PA0153	pcaH	3.62379	0.0100016
PA3234	NA	3.61793	0.00329924
PA4825	mgtA	3.59817	5.54e-05
PA3459	NA	3.58398	0.000335854
PA2164	NA	3.5789	0.00262339
PA4103	NA	3.56722	0.0399867
PA2896	sbrI	3.55774	3.7e-06
PA1130	rhlC	3.54808	0.0222152
PA5326	sphD	3.53912	8.66e-05
PA1523	xdhB	3.53098	0.00163425
PA1730	NA	3.52636	0.000877591
PA4171	NA	3.5209	0.00102974
PA3910	eddA	3.50429	0.0030097
PA3233	NA	3.49347	0.00220598
PA3219	NA	3.48803	0.00562393
PA2804	NA	3.48051	0.0124423
PA3600	NA	3.46768	6.74e-05
PA3235	NA	3.46756	0.000252419
PA3390	NA	3.46568	9.52e-05
PA2260	NA	3.43036	0.000101884
PA0452	NA	3.42187	2.71e-06
PA5397	NA	3.40882	0.000268745
PA0103	NA	3.4083	0.00286372
PA2708	NA	3.40769	3.06e-05
PA4674.1	higB	3.40296	2.18e-06
PA4621	NA	3.39945	1.27e-06
PA2066	NA	3.38732	0.00866559
PA5097	NA	3.37358	0.00254564
PA0692	pdtB	3.33746	0.0145032
PA5388	caiX	3.30864	0.000367072
PA0852	cbpD	3.30262	0.011913
PA2593	qteE	3.30153	0.00240314
PA2549	NA	3.287	0.000310935
PA3391	nosR	3.27523	0.00569366
PA3815	iscR	3.27447	5.74e-06
PA4985	NA	3.27073	3.36e-06
PA0176	NA	3.26459	0.013058
PA0492	NA	3.26319	0.000217305
PA2067	NA	3.26202	0.00898477
PA4620	NA	3.25384	3.94e-05
PA4837	cntO	3.25267	2.02e-05
PA2184	NA	3.24416	0.00417119
PA2682	NA	3.22355	7.29e-05
PA4986	NA	3.21651	2.02e-05
PA1932	NA	3.2086	0.000241556
PA2274	NA	3.20502	0.000178687
PA0530	NA	3.1968	0.000531875
PA4822	NA	3.19494	9.29e-07
PA0762	algU	3.1813	0.000145576
PA2022	NA	3.17649	1.33e-05
PA1219	NA	3.17119	0.0234917
PA0366	laoC	3.1697	1.72e-05
PA2474	NA	3.16816	0.00401568
PA1220	NA	3.15991	0.00952817
PA2690	NA	3.15817	0.00567402
PA2754	NA	3.15259	0.00445594
PA2339	NA	3.15183	0.0234917
PA1617	NA	3.14709	5.28e-05
PA2517	xylY	3.13909	0.0136305
PA2712	NA	3.13464	5.9e-06
PA1975	NA	3.13172	1.53e-05
PA1986	pqqB	3.13147	3.17e-05
PA0887	acsA	3.12983	9.37e-05
PA0177	NA	3.12726	0.0100729
PA2768	NA	3.12382	0.000243976
PA0489	NA	3.12368	0.000320772
PA5473	NA	3.12126	0.000218767
PA1343	NA	3.12083	0.0016101
PA0224	NA	3.1197	0.000106847
PA3732	NA	3.11893	0.000212886
PA3126	ibpA	3.11741	3.17e-05
PA1426	NA	3.11332	1.35e-05
PA2881	NA	3.10781	0.020946
PA2937	NA	3.10766	0.0380776
PA2153	glgB	3.10236	0.0125317
PA2808	ptrA	3.08829	0.0322923
PA1538	NA	3.08303	2.45e-06
PA2263	NA	3.08139	0.000226613
PA2065	pcoA	3.07074	0.000592932
PA3773	NA	3.07019	0.00547123
PA0444	NA	3.06843	0.000407578
PA5524	NA	3.06623	3.09e-06
PA4344	NA	3.06473	2.59e-05
PA5311	NA	3.0526	2.02e-06
PA2751	NA	3.04885	0.000743098
PA4205	mexG	3.04692	0.00102241
PA1323	NA	3.04623	0.020134
PA2046	NA	3.04489	0.00194381
PA1732	NA	3.04236	0.0016112
PA1030	NA	3.03748	0.000223513
PA1332	NA	3.03437	0.000405649
PA2189	NA	3.02862	0.000776095
PA3519	NA	3.02319	0.000270033
PA2277	arsR	3.00988	0.000430974
PA0728.1	pfiA	3.00634	0.0287527
PA0697	NA	2.9998	0.0498007
PA4345	NA	2.99104	0.000574513
PA3007	lexA	2.98154	0.000221722
PA2518	xylX	2.97751	0.0221198
PA3240	NA	2.97397	3.31e-06
PA2564	NA	2.97348	0.0121817
PA2192	NA	2.96238	0.00396409
PA0175	cheR2	2.95963	0.00623741
PA5415	glyA1	2.95623	0.0126527
PA0188	NA	2.95576	0.00840761
PA2156	NA	2.94657	0.00258613
PA1987	pqqC	2.94656	8.32e-05
PA1933	NA	2.94616	0.0097436
PA5220	NA	2.94546	0.0184356
PA1728	NA	2.93989	0.00384784
PA0355	pfpI	2.93705	0.0102464
PA2221	NA	2.93522	0.00129136
PA5387	cdhC	2.93249	0.000237272
PA3814	iscS	2.93029	3.51e-06
PA1743	NA	2.9243	0.00772984
PA3460	NA	2.9224	0.000387803
PA2895	sbrR	2.92035	1.06e-05
PA1731	NA	2.91379	0.000595323
PA0532	NA	2.91351	0.0196466
PA3731	NA	2.90852	0.000178687
PA5522	pauA6	2.90414	7.27e-06
PA0474	NA	2.89265	0.00423517
PA2565	NA	2.89203	0.0179347
PA2488	NA	2.89161	2.18e-06
PA4824	NA	2.88028	0.000208498
PA1921	NA	2.87708	0.00181265
PA4117	bphP	2.87576	1.33e-05
PA4763	recN	2.87518	3.42e-05
PA2481	NA	2.87205	5.5e-05
PA0174	NA	2.85617	0.00339593
PA2763	NA	2.85217	0.00162263
PA3909	eddB	2.85054	0.0151329
PA2521	czcB	2.84796	7.8e-05
PA4203	nmoR	2.83128	2.45e-06
PA3387	rhlG	2.83118	0.000859993
PA3688	NA	2.82972	0.020281
PA3598	NA	2.82722	0.000760313
PA0740	sdsA1	2.82451	6.74e-05
PA2473	NA	2.82325	7.12e-05
PA0038	NA	2.82074	0.00207531
PA4204	ppgL	2.81877	3.56e-05
PA2483	NA	2.81836	3.7e-07
PA1030.1	P8	2.80032	0.000124488
PA1952	fapE	2.79999	0.0162996
PA1471	NA	2.79765	0.00578844
PA5380	gbdR	2.79646	0.0021777
PA2108	NA	2.79606	0.000294616
PA2213	NA	2.79398	0.000267807
PA3518	NA	2.79361	5.5e-05
PA4083	cupB4	2.78915	0.0263997
PA2943	NA	2.78763	0.000108542
PA3008	sulA	2.78691	0.000231121
PA2278	arsB	2.78578	5.43e-05
PA2883	NA	2.78569	7.26e-05
PA1324	NA	2.77256	0.0213123
PA3774	NA	2.77068	0.000578119
PA5385	cdhB	2.76992	0.000226613
PA2590	NA	2.76734	4.72e-05
PA1977	NA	2.76672	0.000465447
PA4501	opdD	2.76381	4.56e-05
PA1144	NA	2.74993	0.0100016
PA1519	NA	2.74535	0.000191116
PA4063	NA	2.74346	0.000260414
PA3121	leuC	2.74273	0.000304932
PA0557	NA	2.73715	0.00529213
PA2490	NA	2.73391	0.000103993
PA3621.1	rsmZ	2.73295	0.000982639
PA0442	NA	2.73286	0.0372602
PA2470	gtdA	2.72327	9.06e-06
PA2767	NA	2.72262	5.32e-05
PA2482	NA	2.72064	9.8e-06
PA1239	NA	2.71976	3.42e-05
PA4877	NA	2.71729	0.00270942
PA0173	NA	2.7125	0.00698475
PA3429	NA	2.69988	0.00176641
PA0104	NA	2.6996	0.000765351
PA0711	NA	2.69406	1.9e-05
PA5056	phaC1	2.68963	0.000318959
PA3428	NA	2.68684	0.0102274
PA1265	NA	2.68453	6.63e-06
PA1542	NA	2.68371	5.34e-05
PA3888	opuCD	2.68194	0.00901954
PA2245	pslO	2.67942	0.00940174
PA5396	NA	2.67795	0.00045041
PA2516	xylZ	2.67685	0.00879208
PA0531	NA	2.67378	0.00203353
PA1425	NA	2.6721	3.05e-06
PA4187	NA	2.67088	0.0100364
PA0543	NA	2.67038	0.00143185
PA3601	NA	2.67017	0.000103703
PA1784	NA	2.66176	0.0416704
PA0069	NA	2.65205	1.8e-05
PA4635	NA	2.65189	0.000312184
PA3430	NA	2.65087	0.00250161
PA0364	laoA	2.64945	0.000612252
PA0365	laoB	2.64877	3.17e-05
PA1914	NA	2.64667	0.0118116
PA3038	opdQ	2.64644	0.00252355
PA3023	NA	2.64323	0.00165117
PA2714	NA	2.64201	0.000118692
PA2691	NA	2.64051	0.0157887
PA3531	bfrB	2.63929	0.000602909
PA5416	soxB	2.63714	0.0125534
PA3461	NA	2.63304	0.00445594
PA2185	katN	2.63177	0.0100125
PA5418	soxA	2.62721	0.00244398
PA4813	lipC	2.62345	0.00321101
PA0567	NA	2.62143	0.0147227
PA1978	erbR	2.61167	9.15e-05
PA2515	xylL	2.60374	0.022837
PA5383	NA	2.59235	0.00175822
PA2183	NA	2.59139	0.00111647
PA5499	zur	2.58787	5.6e-05
PA2292	NA	2.5876	0.0345436
PA2886	atuA	2.57915	0.00395093
PA1517	NA	2.57858	4.13e-05
PA1782	NA	2.57744	0.00631624
PA0742	NA	2.57278	0.000612252
PA2563	NA	2.56944	6.08e-05
PA0505	NA	2.5644	1.33e-05
PA1210	NA	2.56314	0.000221781
PA2897	NA	2.56098	2.45e-06
PA1847	nfuA	2.55585	5e-06
PA0918	NA	2.55132	0.000749356
PA3418	ldh	2.54944	0.0334115
PA1931	NA	2.54527	0.00814574
PA2129	cupA2	2.53508	0.0274859
PA4170	NA	2.53138	1.13e-06
PA3119	NA	2.52431	0.000209102
PA5419	soxG	2.52411	0.00060883
PA4147	acoR	2.52209	0.00258681
PA1522	NA	2.52129	0.000128681
PA2591	vqsR	2.51641	0.0299345
PA4904	vanA	2.51442	0.00010846
PA3730	NA	2.50833	0.00114243
PA5374	betI	2.50617	3.16e-05
PA0682	hxcX	2.50612	0.0184356
PA2891	atuF	2.50339	0.0156744
PA0424	mexR	2.49079	2.55e-05
PA0178	NA	2.48653	0.036307
PA2155	NA	2.48626	0.0246949
PA4575	NA	2.48457	8.55e-05
PA3120	leuD	2.48385	0.000122516
PA1118	NA	2.47774	0.00141113
PA4311	NA	2.47518	0.017827
PA3307	NA	2.47437	5.94e-06
PA3788	NA	2.46984	0.000612252
PA4106	NA	2.4633	0.0363684
PA0187	NA	2.46164	0.0424278
PA2693	NA	2.44957	0.00015662
PA2423	NA	2.44912	0.00474727
PA2892	atuG	2.44631	0.00557429
PA5398	dgcA	2.44487	0.000189827
PA3346	hsbR	2.44355	0.000118881
PA2887	atuB	2.43732	0.0101988
PA5061	NA	2.43073	5.56e-05
PA4500	dppA3	2.42869	0.000466133
PA2890	atuE	2.42508	0.00944836
PA4343	NA	2.41847	2.52e-05
PA3232	NA	2.41188	0.00470567
PA2315	NA	2.40886	3.82e-05
PA5420	purU2	2.40543	0.000242228
PA2494	mexF	2.40305	0.000457313
PA5421	fdhA	2.40166	0.0022991
PA2889	atuD	2.39819	0.0227596
PA3689	NA	2.39269	0.000169953
PA3597	NA	2.39078	4.72e-05
PA1947	rbsA	2.38982	0.000335854
PA2933	NA	2.38957	0.0307612
PA1568	NA	2.38674	0.0329474
PA1900	phzB2	2.38189	0.0298702
PA0229	pcaT	2.37883	0.00190816
PA5399	dgcB	2.37416	0.000102598
PA4095	NA	2.37029	0.0497284
PA3273	NA	2.36988	0.0060674
PA4198	NA	2.36642	5.27e-06
PA1507	NA	2.36165	4.72e-05
PA2762	NA	2.35076	0.000604644
PA0839	NA	2.34979	0.0117949
PA1230	NA	2.34436	0.0399364
PA2163	NA	2.34354	0.0293315
PA2174	NA	2.34239	0.0251329
PA4778	cueR	2.33694	0.00141996
PA2145	NA	2.33421	0.00276077
PA0052	NA	2.33069	0.0294553
PA2154	NA	2.32843	0.0354416
PA3812	iscA	2.3252	5.87e-05
PA1988	pqqD	2.3213	0.00194085
PA3617	recA	2.31552	0.000948201
PA2188	NA	2.31311	0.000285314
PA0671	NA	2.30656	0.000785813
PA1873	NA	2.29854	0.0337146
PA5471.1	NA	2.29809	0.000296167
PA1742	pauD2	2.29795	2.33e-05
PA0764	mucB	2.29712	0.000300154
PA0059	osmC	2.29568	0.0416029
PA0665	NA	2.29305	3.09e-06
PA3890	opuCB	2.2904	0.0095545
PA4294	NA	2.28865	0.0222553
PA4114	NA	2.28826	9.42e-05
PA1178	oprH	2.28717	0.0230404
PA2916	NA	2.28631	0.0345436
PA0810	NA	2.28509	0.000209899
PA5500	znuC	2.28469	1.54e-05
PA4207	mexI	2.27894	0.00338726
PA5498	znuA	2.27547	0.000829449
PA1605	NA	2.27337	0.00105389
PA5526	NA	2.27071	0.000577131
PA3524	gloA1	2.26829	9.19e-06
PA2379	NA	2.26705	1.54e-05
PA1927	metE	2.26619	0.000904059
PA4197	bfiS	2.26345	6.08e-05
PA0119	NA	2.26276	8.52e-05
PA2884	NA	2.25654	1.15e-05
PA1356	NA	2.25335	0.0288896
PA3889	opuCC	2.25055	0.0131989
PA2706	NA	2.24171	4.09e-06
PA1351	NA	2.24117	0.000472968
PA0729	pfiT	2.23734	0.0442896
PA2888	atuC	2.2367	0.0187407
PA1922	NA	2.23419	0.00101567
PA1435	NA	2.23299	0.00150416
PA2704	NA	2.22974	0.000948056
PA1260	lhpP	2.22881	0.00210304
PA4995	NA	2.22566	0.000232199
PA2910	NA	2.22363	0.00159418
PA0851	NA	2.22345	0.00349601
PA2696	NA	2.2194	7.8e-05
PA0693	exbB2	2.2175	0.0475801
PA2345	NA	2.21406	0.00137279
PA1863	modA	2.21073	1.19e-05
PA5227.1	ssrS	2.20922	7.1e-05
PA3811	hscB	2.20854	2.73e-05
PA1905	phzG2	2.2054	0.0191369
PA2378	NA	2.20497	1.58e-05
PA2717	cpo	2.19593	0.0371939
PA4809	fdhE	2.19335	0.00123204
PA3919	NA	2.19255	0.00116913
PA5386	cdhA	2.19255	0.00565002
PA1620	NA	2.18252	0.00276206
PA2064	pcoB	2.18088	0.00565002
PA0981	NA	2.17911	0.000337203
PA0276	NA	2.17868	0.000844622
PA5525	NA	2.17793	7.22e-05
PA3535	NA	2.17693	0.0130732
PA3195	gapA	2.17441	0.00532017
PA1919	nrdG	2.17237	0.0414184
PA3223	azoR3	2.1687	0.00240475
PA0805	NA	2.16803	0.00549152
PA1898	qscR	2.16559	0.000632197
PA2092	NA	2.16223	0.00114611
PA3813	iscU	2.1621	5.88e-05
PA3386	NA	2.15991	0.00171497
PA4421.1	rnpB	2.15531	1.35e-05
PA4498	mdpA	2.15498	9.92e-05
PA1946	rbsB	2.15421	0.00115519
PA2893	atuH	2.15278	0.0219694
PA4898	opdK	2.15098	0.000231121
PA4876	osmE	2.1499	0.0360003
PA4830	NA	2.14542	0.000904059
PA5313	gabT2	2.13277	0.000624914
PA2273	soxR	2.12708	4.81e-05
PA5180	NA	2.12621	0.00854245
PA1325	NA	2.12443	0.00233745
PA0922	NA	2.11315	0.00619633
PA2562	NA	2.11307	0.00342829
PA5373	betB	2.10795	0.000975736
PA3765	NA	2.10092	3.99e-05
PA1349	NA	2.09333	0.0218096
PA1494	muiA	2.08222	0.000162601
PA0123	NA	2.08122	0.00210778
PA0490	NA	2.07941	0.00390353
PA3194	edd	2.07735	0.00927324
PA5410	gbcA	2.07726	0.00219671
PA1108	NA	2.07393	0.00423112
PA4726.2	P30	2.07373	0.000915643
PA2748	NA	2.0729	0.000161526
PA3375	NA	2.06983	0.0491783
PA0287	gpuP	2.06444	0.000542165
PA3395	nosY	2.06068	0.0493842
PA3218	NA	2.06037	0.00765397
PA5188	NA	2.0583	0.00280708
PA0443	NA	2.05672	0.0171763
PA3236	betX	2.05259	0.00429705
PA2048	NA	2.04936	0.00166727
PA1860	NA	2.04755	0.0461545
PA4573	NA	2.04652	0.00594339
PA2058	sppA	2.04558	0.0398234
PA4113	NA	2.04497	0.000661995
PA0227	NA	2.04146	0.00198238
PA1051	NA	2.03636	9.9e-05
PA4288	NA	2.0346	1.63e-05
PA1989	pqqE	2.02932	0.00265542
PA2799	NA	2.02815	0.000483466
PA2840	NA	2.02614	0.0221198
PA1350	NA	2.0247	0.0042883
PA2024	NA	2.02142	0.0219238
PA4199	NA	2.01937	2.34e-05
PA2931	cifR	2.01673	0.00743214
PA0913	mgtE	2.01517	0.0219694
PA4236	katA	2.01362	0.00993429
PA2177	NA	2.01153	0.00758949
PA2256	pvcC	2.00908	0.0423995
PA2109	NA	2.00869	0.00384474
PA5096	NA	2.00793	0.00957875
PA0223	NA	2.00539	0.00490709
PA5312	pauC	2.0048	0.000171659
PA3467	NA	2.00477	0.00421175
PA1237	NA	2.00403	0.0272218
PA2880	NA	2.00186	2.44e-05
PA3721	nalC	2.00051	0.00027499
PA1176	napF	1.99783	0.0489952
PA1408	NA	1.99762	0.0310714
PA2265	NA	1.99617	0.00979104
PA1241	NA	1.98253	0.000328974
PA3844	NA	1.97796	0.00133221
PA1729	NA	1.97652	1.12e-05
PA1264	NA	1.97596	0.00138429
PA1106	NA	1.97534	0.00418502
PA2932	morB	1.97437	0.0489096
PA0124	NA	1.96612	0.0126092
PA4913	NA	1.96489	0.00502358
PA5084	dguA	1.96453	4.72e-05
PA0980	NA	1.96425	0.0118449
PA0558	NA	1.96115	0.00183588
PA2679	NA	1.95556	0.00138647
PA4582	NA	1.95201	0.00301729
PA4994	NA	1.95175	1.33e-05
PA4979	NA	1.94987	0.00219256
PA3991	NA	1.94234	0.000518533
PA1221	NA	1.94156	0.0295219
PA0451	NA	1.9414	0.018458
PA0866	aroP2	1.94139	0.00985144
PA2314	NA	1.94091	0.0276376
PA3835	NA	1.93599	0.00571515
PA5095	NA	1.93372	0.0175988
PA5411	gbcB	1.92253	0.00476294
PA2662	NA	1.92155	0.00252636
PA4879	NA	1.92036	0.00328633
PA0844	plcH	1.91896	0.0158769
PA0811	NA	1.91615	0.000637766
PA5535	NA	1.91439	5.54e-05
PA1868	xqhA	1.91185	0.000270044
PA2587	pqsH	1.91176	0.0209934
PA3041	NA	1.91057	0.0353147
PA3216	NA	1.91026	0.0112046
PA2920	NA	1.90643	0.0148964
PA2471	NA	1.90335	0.00069883
PA3414	NA	1.90098	0.000530421
PA3475	pheC	1.90095	0.000167067
PA4786	NA	1.89936	0.00569813
PA2637	nuoA	1.89914	0.00288252
PA4122	NA	1.8983	0.0139819
PA1521	NA	1.89312	0.00113101
PA3319	plcN	1.88805	0.00150005
PA2026	NA	1.88349	0.00437906
PA4027	NA	1.88229	7.79e-05
PA2264	NA	1.88009	0.00738682
PA2816	NA	1.87791	0.0122279
PA0836.1	P5	1.87459	0.0337088
PA1316	NA	1.87105	0.000279815
PA2915	NA	1.8708	0.00139347
PA1606	NA	1.87062	0.0477718
PA2096	NA	1.86293	0.00021957
PA0843	plcR	1.86247	0.045583
PA1998	dhcR	1.86177	0.000312184
PA3782	NA	1.86049	1.23e-05
PA2493	mexE	1.85895	0.00178928
PA3533	grxD	1.85809	0.000102498
PA2815	NA	1.85627	0.0207346
PA5297	poxB	1.85425	0.0158887
PA2719	NA	1.85174	0.000132661
PA4173	NA	1.85069	0.0313746
PA2124	NA	1.85059	0.00225837
PA0741	NA	1.84853	0.000228187
PA1310	phnW	1.8459	4.83e-05
PA4151	acoB	1.84501	0.0387723
PA5566	NA	1.84049	0.00422397
PA4619	NA	1.83759	0.000918229
PA4193	NA	1.83727	0.0317651
PA1733	NA	1.83671	0.0375627
PA5102	NA	1.83091	0.000496558
PA4785	NA	1.83077	0.00709861
PA2036	NA	1.82291	0.00389133
PA3320	NA	1.82073	0.00317425
PA4980	NA	1.81503	0.0171855
PA0125	NA	1.81395	0.0117607
PA3365	NA	1.81106	0.000106514
PA2604	NA	1.81085	0.00724372
PA4138	tyrS	1.81081	0.00598854
PA4803	NA	1.81007	0.000311376
PA3792	leuA	1.80766	0.0187824
PA0809	NA	1.8064	0.00061633
PA2095	NA	1.80431	0.0151329
PA0297	spuA	1.79907	0.000300154
PA3846	NA	1.7944	0.00132714
PA0681	hxcT	1.78987	0.0369452
PA3772	NA	1.78701	0.0412797
PA1360	NA	1.78399	0.000682753
PA4342	NA	1.77896	2.7e-05
PA2678	NA	1.77581	0.0153117
PA5057	phaD	1.77098	0.0143934
PA2210	NA	1.76812	0.000599156
PA0854	fumC2	1.76668	0.00285332
PA5384	hocS	1.76603	0.0248241
PA4599	mexC	1.76438	0.0298465
PA1309	NA	1.75852	2.46e-05
PA1990	pqqH	1.75736	0.00272909
PA0553	NA	1.75527	0.00183588
PA1570	NA	1.75095	0.000385238
PA2665	fhpRÂ	1.75021	0.000339048
PA1329	NA	1.7452	0.0187562
PA3042	NA	1.74301	0.0309956
PA2778	NA	1.74264	0.000197825
PA2448	NA	1.73968	0.043009
PA2478	NA	1.73894	0.00065353
PA3090	NA	1.7371	0.00645596
PA3532	NA	1.73708	0.000789122
PA1814	kerV	1.73486	0.000593659
PA4814	fadH2	1.73098	0.00616551
PA3623	NA	1.72667	0.00879208
PA1413	NA	1.7257	7.05e-06
PA1503	NA	1.71968	0.00137699
PA1740	NA	1.71895	0.00310882
PA2495	oprN	1.71882	0.000540418
PA2439	NA	1.71394	0.00143157
PA2922	NA	1.71268	0.00628584
PA2705	NA	1.7123	5.74e-06
PA4377	NA	1.7116	0.0157416
PA3183	zwf	1.70584	0.038323
PA5182	NA	1.7036	0.00445594
PA3534	NA	1.70245	0.0146302
PA1961	NA	1.70019	2.8e-05
PA1179	phoP	1.69466	0.0239766
PA1297	NA	1.69213	9.31e-05
PA3541	alg8	1.6767	0.00840761
PA1326	ilvA2	1.67582	0.0182153
PA0884	NA	1.67351	0.00340181
PA1436	NA	1.67177	0.00338726
PA4092	hpaC	1.66961	0.000576881
PA1287	NA	1.66772	0.000695959
PA0134	NA	1.66306	0.000750229
PA2077	NA	1.66194	0.0263004
PA2664	fhp	1.66161	0.0130412
PA2560	NA	1.66154	0.000355257
PA0730	NA	1.66066	0.0347753
PA4726.11	crcZ	1.65817	0.0475801
PA4596	esrC	1.65498	0.017899
PA1827	NA	1.6528	0.000233233
PA0288	gpuA	1.65222	0.00588224
PA2745	NA	1.65161	0.000638042
PA1972	NA	1.64726	0.00442953
PA0710	gloA2	1.64635	0.00209445
PA3133	sawR	1.64596	0.00103873
PA3368	NA	1.64057	0.0354562
PA0813	NA	1.63874	0.00134942
PA0137	NA	1.63726	0.038213
PA3810	hscA	1.63694	0.000904059
PA5341	NA	1.63505	0.0041938
PA0136	NA	1.63309	0.00334124
PA2376	NA	1.63048	0.000406134
PA3132	NA	1.62777	8.07e-05
PA1625	NA	1.62495	0.0041938
PA0942	NA	1.61983	0.000459367
PA3752	NA	1.61623	0.00157817
PA4072	NA	1.61623	0.00253025
PA2610	NA	1.61463	0.00652015
PA2497	NA	1.61361	1.96e-05
PA1114	NA	1.60912	0.00283686
PA1753	NA	1.60503	0.00120172
PA4495	NA	1.6045	0.0289708
PA0376	rpoH	1.60333	0.000136169
PA1485	NA	1.60207	0.00188582
PA0265	davD	1.59775	0.000887685
PA4070	NA	1.59752	0.000605464
PA2835	NA	1.59675	0.00050184
PA5540	NA	1.59252	0.021759
PA2489	NA	1.59136	1.96e-05
PA0990	NA	1.5903	0.00745364
PA5400	NA	1.59025	0.00583272
PA2429	NA	1.5892	0.0287958
PA0506	NA	1.58774	0.0027624
PA5287	amtB	1.58558	3.38e-05
PA0885	NA	1.58213	0.0207625
PA1003	mvfR	1.58194	0.00558853
PA3347	hsbA	1.58143	0.00982199
PA3272	NA	1.57955	0.000263046
PA4884	NA	1.57943	0.0133515
PA2469	NA	1.57827	0.00019267
PA0732	NA	1.57651	0.012677
PA2718	NA	1.576	0.00042249
PA3753	NA	1.5749	1.41e-05
PA4901	mdlC	1.57325	0.00148486
PA4870	NA	1.56596	0.00347371
PA4085	cupB2	1.56474	0.0415325
PA2638	nuoB	1.56463	0.00364814
PA2707	NA	1.56312	5.54e-05
PA1572	NA	1.56269	2.34e-05
PA2776	pauB3	1.55968	0.00133368
PA3323	NA	1.55486	0.00322493
PA0189	NA	1.55404	0.00746272
PA2491	mexS	1.55286	3.06e-05
PA1749	NA	1.55059	3.2e-05
PA4905	vanB	1.54953	0.0231449
PA2051	NA	1.54928	0.0354562
PA1865	NA	1.5485	0.000374478
PA2522	czcC	1.54504	0.0405885
PA1518	NA	1.54467	0.0133295
PA1881	NA	1.54172	0.041583
PA2839	NA	1.54129	0.00127305
PA3385	amrZ	1.54128	0.000343698
PA5073	NA	1.53824	0.00532017
PA1525	alkB2	1.53545	0.00253149
PA2089	NA	1.52962	0.0125113
PA4504	dppC	1.52685	0.00069962
PA1569	NA	1.52682	0.00896631
PA4394	NA	1.52661	0.034575
PA5299	NA	1.52587	0.0113036
PA3592	NA	1.52462	0.00595751
PA2779	NA	1.52443	0.00954702
PA1137	NA	1.52266	0.00866158
PA0143	nuh	1.52059	0.0193252
PA2938	NA	1.52035	0.021334
PA1889	NA	1.52013	0.00132014
PA4503	dppB	1.51844	0.00302808
PA4338	NA	1.51474	0.020946
PA0140	ahpF	1.50985	0.0225582
PA4202	nmoA	1.5076	4.78e-05
PA0814	NA	1.50579	0.00588224
PA0037	trpI	1.50454	0.0113291
PA1236	NA	1.49624	0.0360964
PA5186	NA	1.4959	0.0494655
PA0853	NA	1.49584	0.00858407
PA0142	NA	1.49266	0.00453857
PA3389	NA	1.49149	0.0300642
PA2589	NA	1.49077	0.0143817
PA2032	NA	1.49063	0.000445643
PA0462	NA	1.48991	0.0464189
PA1054	shaA	1.48578	0.0347896
PA4290	NA	1.48538	0.0228668
PA0460	NA	1.48357	0.03034
PA2287	NA	1.47815	0.0206749
PA3602	NA	1.47811	0.00192518
PA0192	NA	1.47556	0.0114031
PA2054	cynR	1.4749	0.000221781
PA1646	NA	1.46974	0.000127717
PA2121	NA	1.46873	0.00395125
PA3578	NA	1.46837	0.0014003
PA2942.1	P15	1.46715	0.0487711
PA2692	NA	1.46206	0.0137063
PA5111	gloA3	1.46041	0.0202228
PA2927	NA	1.46035	0.0477624
PA4900	NA	1.45939	0.00499342
PA1379	NA	1.45792	0.0162912
PA2076	NA	1.4571	0.000602287
PA3927	NA	1.45662	0.000171659
PA2831	NA	1.45569	0.00229898
PA2985	NA	1.45435	0.0116818
PA5417	soxD	1.45045	0.0221198
PA3750	NA	1.44823	0.00223366
PA3795	NA	1.44761	0.0153067
PA2299	NA	1.4474	0.000644884
PA4287	NA	1.44708	0.00594339
PA2510	catR	1.44393	0.00120245
PA1312	NA	1.4435	0.000315895
PA4116	bphO	1.44336	0.0127627
PA3577	NA	1.44294	0.0300642
PA2017	NA	1.44227	0.00264982
PA2078	NA	1.44133	0.0294101
PA1402	NA	1.43887	0.000547205
PA4899	NA	1.43791	0.00285332
PA5209	NA	1.43692	0.00648415
PA4026	NA	1.43506	0.000581723
PA2020	mexZ	1.43316	0.00290501
PA2544	NA	1.43289	0.0045175
PA0830	NA	1.42961	0.000756019
PA3516	NA	1.42937	0.00118294
PA1619	NA	1.42888	0.00060883
PA2817	NA	1.42865	0.000348975
PA5534	NA	1.42446	0.00462701
PA5356	glcC	1.42335	0.041583
PA4115	NA	1.42332	0.00185988
PA4293	pprA	1.42125	0.0385952
PA4152	NA	1.41839	0.047574
PA1262	NA	1.41499	0.043373
PA0838	NA	1.41454	0.00339593
PA1127	NA	1.41383	0.00180388
PA1571	NA	1.4127	0.0335739
PA0865	hpd	1.41008	0.0353807
PA4121	NA	1.40657	0.0305864
PA0494	NA	1.40589	0.00259287
PA5032	NA	1.40542	0.0143316
PA1516	NA	1.4041	0.0282287
PA3306	NA	1.40177	0.00195796
PA0718	NA	1.39895	0.0483884
PA1539	NA	1.39601	0.000137895
PA5439	NA	1.39284	0.0385185
PA5105	hutC	1.39047	0.0107486
PA5401	NA	1.38788	0.0218364
PA3474	NA	1.38656	0.00417092
PA4978	NA	1.38568	0.0109555
PA0290	NA	1.38484	0.0191205
PA1296	NA	1.3844	0.00390353
PA1739	NA	1.37757	0.00433743
PA4289	NA	1.37556	0.00020901
PA3366	amiE	1.37319	0.0020619
PA2865	NA	1.37259	0.00516071
PA1209	NA	1.37159	0.00272909
PA1229	NA	1.36371	0.00212438
PA4787	NA	1.36222	0.0126497
PA3321	NA	1.36195	0.00102974
PA2620	clpA	1.36171	0.00188753
PA2130	cupA3	1.36032	0.0414018
PA1629	NA	1.35935	0.0046049
PA5465	NA	1.35743	0.00989098
PA4713	NA	1.3559	0.0095545
PA0995	ogt	1.35536	0.00205974
PA3920	copA1	1.35445	0.00688945
PA2846	NA	1.3517	0.00219671
PA0271	NA	1.35066	0.0124836
PA1470	NA	1.35006	0.00548097
PA5381	NA	1.34629	0.00321101
PA3587	metR	1.34617	0.00102974
PA2435	NA	1.34544	0.000661995
PA2898	NA	1.33781	0.00328356
PA0057	NA	1.3353	0.00718262
PA4421	NA	1.33278	0.0110468
PA0270	NA	1.33154	0.0200509
PA4618	NA	1.32848	0.00220655
PA4869	NA	1.3268	0.021891
PA1282	NA	1.32257	0.00831691
PA2266	NA	1.32069	0.0151164
PA0051	phzH	1.32042	0.0219866
PA0242	NA	1.32005	0.0126497
PA0269	NA	1.3175	0.0295236
PA3065	NA	1.31407	0.0151329
PA0208	mdcA	1.31387	0.0405571
PA3353	flgZ	1.31305	0.00205145
PA4692	NA	1.30974	0.00222905
PA2716	NA	1.30809	0.00161046
PA1468	NA	1.30659	0.0125534
PA1817	NA	1.30509	0.0136244
PA3351	flgM	1.30461	0.00454017
PA4196	bfiR	1.30218	0.00686734
PA4021	eatR	1.30162	0.0170936
PA4366	sodB	1.3014	0.0334978
PA0146	NA	1.29502	0.0318102
PA0495	NA	1.29263	0.00536032
PA0670	NA	1.28699	0.0156847
PA2861	ligT	1.27919	0.0133515
PA0135	NA	1.27913	0.0429613
PA1963	NA	1.27737	0.00522623
PA2120	NA	1.27231	0.0132901
PA0228	pcaF	1.27174	0.0357169
PA0060	NA	1.26671	0.0316755
PA0216	NA	1.26377	0.00899443
PA2125	NA	1.26342	0.0039395
PA2671	NA	1.26242	0.0284596
PA3303	NA	1.2611	0.00171497
PA2268	NA	1.2584	0.0267008
PA3200	NA	1.25691	0.00272151
PA5372	betA	1.24999	0.0139819
PA0709	NA	1.24915	0.0442438
PA5537	NA	1.24903	0.00363245
PA1559	NA	1.2446	0.00929741
PA1333	NA	1.24343	0.0377914
PA4523	NA	1.24341	0.0065984
PA5161	rmlB	1.24284	0.0462742
PA2477	NA	1.24254	0.0042222
PA5104	NA	1.24174	0.00673854
PA4976	aruH	1.23587	0.0413555
PA2766	NA	1.23522	0.0142066
PA4379	warA	1.23494	0.012677
PA2631	NA	1.23443	0.00396556
PA2053	cynT	1.23392	0.0161856
PA0877	NA	1.23363	0.0114031
PA4201	ddlA	1.23359	0.00125199
PA2758	NA	1.22913	0.0363941
PA3808	NA	1.22661	0.00219256
PA0226	NA	1.22219	0.0407868
PA3413	NA	1.22196	0.0351172
PA4502	dppA4	1.21714	0.0112073
PA3630	gfnR	1.21681	0.0254278
PA2827	NA	1.2118	0.00355326
PA5521	NA	1.21019	0.0320837
PA4982	NA	1.20991	0.0267987
PA1380	NA	1.20785	0.0446116
PA0310	NA	1.20716	0.0484892
PA3017	NA	1.20675	0.00322493
PA1623	NA	1.20655	0.0248207
PA4346	NA	1.20484	0.01566
PA2618	NA	1.2042	0.0429613
PA1573	NA	1.20297	0.00879208
PA1374	NA	1.20258	0.0103229
PA3180	NA	1.19721	0.0260917
PA1631	NA	1.19284	0.0250783
PA2035	NA	1.19239	0.00138647
PA0585	NA	1.18848	0.0480204
PA2301	NA	1.18642	0.0162125
PA5260	hemC	1.18626	0.00244398
PA1835	NA	1.18601	0.0265593
PA0215	NA	1.18529	0.00941456
PA4159	fepB	1.18212	0.0242546
PA3589	NA	1.18196	0.0367022
PA1676	NA	1.18173	0.0261642
PA0186	NA	1.18047	0.0351172
PA1139	NA	1.17811	0.00496922
PA3140	NA	1.17758	0.0368835
PA0117	NA	1.17632	0.0204419
PA5060	phaF	1.17502	0.0327445
PA2940	NA	1.17092	0.0135006
PA1311	phnX	1.16485	0.0060772
PA1628	NA	1.15594	0.0255188
PA1885	NA	1.15497	0.0367028
PA1346	NA	1.15432	0.029567
PA5249	NA	1.15322	0.0187324
PA2296	NA	1.15089	0.0425712
PA1850	NA	1.15073	0.00163131
PA0507	NA	1.14805	0.029567
PA2926	hisP	1.14732	0.0329594
PA1836	NA	1.14732	0.0258493
PA1883	NA	1.13872	0.0269163
PA1204	NA	1.13862	0.0036877
PA2326	NA	1.13661	0.0240948
PA3576	NA	1.13436	0.00416775
PA2197	NA	1.13358	0.0135006
PA0298	spuB	1.13307	0.00548097
PA5282	NA	1.1328	0.0136499
PA4337	NA	1.13277	0.0417155
PA0812	NA	1.12692	0.0429931
PA5423	NA	1.12459	0.0294744
PA5476	citA	1.12409	0.0463105
PA2877	NA	1.12004	0.00803011
PA0230	pcaB	1.11799	0.00478017
PA0127	NA	1.11767	0.0108011
PA1851	NA	1.11354	0.0163154
PA1382	NA	1.11128	0.0182138
PA0120	NA	1.11118	0.015879
PA1136	NA	1.11107	0.0428201
PA2434	NA	1.11067	0.0142118
PA2276	NA	1.10748	0.0145365
PA3354	NA	1.10555	0.0488041
PA1112.1	NA	1.10395	0.0341985
PA1508	NA	1.1039	0.031298
PA3201	NA	1.10265	0.0246944
PA3751	purT	1.09973	0.00990283
PA4566	obg	1.09287	0.0437442
PA2216	NA	1.08958	0.0259145
PA2484	NA	1.08768	0.00262339
PA3829	NA	1.0876	0.0174948
PA1415	NA	1.08246	0.04245
PA3360	NA	1.08078	0.0479251
PA1506	NA	1.08054	0.017827
PA3681	NA	1.07176	0.0142324
PA5290	NA	1.07167	0.0118687
PA0520	nirQ	1.06708	0.0359553
PA1467	NA	1.05884	0.0299903
PA3517	NA	1.05628	0.036753
PA2417	NA	1.05557	0.0106744
PA3994	NA	1.05516	0.0278156
PA4989	NA	1.05417	0.0482274
PA1194	NA	1.05212	0.0317611
PA1401	NA	1.0504	0.0368835
PA2574	alkB1	1.04704	0.0466515
PA2794	NA	1.04653	0.0366345
PA2632	NA	1.0438	0.0078697
PA1366	NA	1.04239	0.016403
PA4542	clpB	1.03658	0.0186287
PA4791	NA	1.03531	0.0125822
PA1195	ddaH	1.03079	0.0478241
PA4378	warB	1.0254	0.0418339
PA5347	NA	1.02494	0.043009
PA2546	NA	1.023	0.026463
PA1263	NA	1.02292	0.0170841
PA4878	brlR	1.02221	0.0185228
PA5519	NA	1.0187	0.0333353
PA2576	NA	1.01803	0.00552503
PA5036	gltB	1.01332	0.0385534
PA0156	triA	1.01117	0.0488724
PA2621	clpS	1.00547	0.0319743
PA2520	czcA	1.00095	0.0272303
PA2123	NA	0.999319	0.0348057
PA3809	fdx2	0.996233	0.0305864
PA1544	anr	0.995418	0.035332
PA2854	NA	0.995244	0.0401406
PA3044	rocsS2	0.994642	0.0466994
PA0469	NA	0.99423	0.0488041
PA1359	NA	0.991968	0.00795023
PA1949	rbsR	0.990384	0.00925123
PA5275	NA	0.990379	0.0259587
PA2894	NA	0.988696	0.0130756
PA4009	NA	0.985645	0.0354693
PA4882	NA	0.984513	0.044975
PA4831	NA	0.979357	0.0274511
PA2438	NA	0.977812	0.0340544
PA3352	NA	0.9754	0.0478241
PA5283	NA	0.974996	0.0129917
PA0876	NA	0.974382	0.0195691
PA0655	NA	0.971604	0.0336924
PA1205	NA	0.970443	0.0193636
PA3248	NA	0.970415	0.0278598
PA1950	rbsK	0.964163	0.0280243
PA2251	NA	0.95841	0.0213012
PA3687	ppc	0.953829	0.0309844
PA3034	NA	0.952001	0.00595902
PA3677	mexJ	0.947073	0.0456855
PA1759	NA	0.940665	0.0118449
PA5474	NA	0.940254	0.0250776
PA1861	modC	0.938678	0.0267224
PA3830	NA	0.936739	0.0354693
PA0862	NA	0.935898	0.025165
PA3364	amiC	0.935248	0.0377914
PA1469	NA	0.927716	0.0262108
PA2606	NA	0.925839	0.0488041
PA5501	znuB	0.921021	0.0337146
PA0121	NA	0.920589	0.0368835
PA2583	NA	0.912093	0.0190448
PA1307	NA	0.905671	0.0234426
PA1400	NA	0.87688	0.0414266
PA2025	gor	0.876878	0.0366345
PA1886	polB	0.87112	0.0254278
PA4984	NA	0.84809	0.042318
PA0934	relA	-0.809494	0.0462674
PA1459	NA	-0.816549	0.0448502
PA1171	sltB2	-0.821494	0.032978
PA3086	NA	-0.844406	0.0493766
PA3004	NA	-0.85269	0.0472129
PA5242	ppk	-0.87019	0.0446757
PA2612	serS	-0.870791	0.039519
PA3087	NA	-0.873712	0.0306964
PA2654	tlpQ	-0.878839	0.0380776
PA3440.1	NA	-0.881577	0.0232431
PA0319	NA	-0.887659	0.0464189
PA5241	ppx	-0.896913	0.0274593
PA4920	nadE	-0.897867	0.0426487
PA3696	NA	-0.900825	0.0345436
PA3764	NA	-0.911436	0.0344915
PA4426	NA	-0.913287	0.0291031
PA0936	lpxO2	-0.913484	0.0196154
PA2542	NA	-0.917954	0.0428589
PA0561	NA	-0.924827	0.0497284
PA4546	pilS	-0.927551	0.0343355
PA2957	NA	-0.928293	0.0429613
PA4663	moeB	-0.931105	0.0219238
PA0770	rnc	-0.934413	0.0420907
PA4768	smpB	-0.9378	0.0424307
PA4698	NA	-0.9389	0.0299345
PA1013	purC	-0.946809	0.0230419
PA2859	greB	-0.946959	0.0267008
PA4393	ampG	-0.947764	0.0282287
PA3574	nalD	-0.949218	0.0425374
PA2949	NA	-0.949246	0.0291828
PA3803	gcpE	-0.952241	0.0337146
PA3339	plpD	-0.953175	0.049884
PA0917	kup	-0.954957	0.0372015
PA2614	lolA	-0.956409	0.0269381
PA3715	NA	-0.956994	0.0394831
PA3896	NA	-0.958564	0.0264132
PA4109	ampR	-0.959429	0.0358462
PA2908	cbiD	-0.961773	0.0402498
PA5340	NA	-0.962484	0.033693
PA0005	lptA	-0.962489	0.0245691
PA4447	hisC1	-0.96306	0.0151164
PA3435	NA	-0.963336	0.0175999
PA5236	NA	-0.965891	0.0235105
PA5455	NA	-0.967067	0.0257164
PA2872	NA	-0.96722	0.00425244
PA0706	cat	-0.973731	0.0375194
PA4754	NA	-0.975004	0.043009
PA4445	NA	-0.975456	0.0271952
PA0964	pmpR	-0.977865	0.0239865
PA0846	NA	-0.98132	0.00689643
PA4473	NA	-0.983018	0.0288163
PA5214	gcvH1	-0.990648	0.0385182
PA5119	glnA	-0.992059	0.0236082
PA1460	motC	-0.995151	0.0159272
PA2731	NA	-0.996717	0.0387287
PA3563	fruR	-0.996771	0.0172251
PA5203	gshA	-0.996873	0.0166698
PA4957	psd	-1.00207	0.0218096
PA0239	NA	-1.00227	0.0446772
PA5533	NA	-1.00296	0.0488041
PA0458	NA	-1.00442	0.00525568
PA1480	ccmF	-1.00719	0.0363941
PA4749	glmM	-1.00803	0.0300802
PA3470	NA	-1.00862	0.0442896
PA4029	NA	-1.00902	0.0450004
PA4279	NA	-1.00978	0.0381828
PA2115	NA	-1.0111	0.0241737
PA2652	NA	-1.01137	0.0290538
PA4164	NA	-1.01151	0.0332156
PA3799	NA	-1.014	0.00687563
PA0927	ldhA	-1.01626	0.0369648
PA0217	NA	-1.01681	0.0307612
PA3725	recJ	-1.01706	0.0443824
PA1799	parR	-1.01817	0.0179949
PA0538	dsbB	-1.01914	0.034175
PA0427	oprM	-1.02285	0.0088115
PA4689	NA	-1.02453	0.00513153
PA5123	NA	-1.02546	0.0351172
PA3934	NA	-1.02774	0.0474996
PA1357	NA	-1.02953	0.0354416
PA4666	hemA	-1.02968	0.0318128
PA5215	gcvT1	-1.03026	0.016041
PA4058	NA	-1.03101	0.0337063
PA4077	NA	-1.03558	0.0235313
PA3564	NA	-1.03613	0.0213934
PA0036	trpB	-1.03639	0.0161431
PA1315	NA	-1.03642	0.0269381
PA4235	ftnA	-1.03727	0.022326
PA0396	pilU	-1.03799	0.0456288
PA1451	NA	-1.03841	0.0397769
PA0367	laoR	-1.0389	0.015289
PA5516	pdxY	-1.03934	0.0119523
PA2843	NA	-1.03941	0.0306964
PA1008	bcp	-1.04102	0.0017636
PA4375	mexW	-1.04285	0.0198428
PA5065	ubiB	-1.04664	0.0118449
PA1080	flgE	-1.047	0.0351352
PA4278	NA	-1.04726	0.0249871
PA0225	NA	-1.05003	0.0250776
PA0604	agtB	-1.05132	0.0499444
PA5147	mutY	-1.05213	0.0192141
PA5430	NA	-1.05219	0.0197429
PA4059	NA	-1.05282	0.0352447
PA3705	wspD	-1.06055	0.00869834
PA4449	hisG	-1.06066	0.0294352
PA0663	NA	-1.06146	0.026463
PA5256	dsbH	-1.06311	0.0336814
PA0867	mliC	-1.06443	0.0215024
PA1142	NA	-1.06448	0.0170535
PA3746	ffh	-1.06557	0.029567
PA1767	NA	-1.0674	0.041583
PA2613	NA	-1.06758	0.00989098
PA2951	etfA	-1.07205	0.0154325
PA3864	dauR	-1.07269	0.00565002
PA2983	NA	-1.07341	0.0189768
PA3854	NA	-1.07464	0.0439723
PA4486	NA	-1.07531	0.00209445
PA3996	lis	-1.07742	0.0029915
PA4485	NA	-1.07803	0.0428279
PA4270.1	P26	-1.07817	0.043009
PA0402	pyrB	-1.07867	0.0100729
PA4441	NA	-1.07886	0.00986684
PA3027	NA	-1.07964	0.0115714
PA0071	tagR1	-1.08174	0.0438629
PA3217	cyaB	-1.08508	0.0267008
PA0401	NA	-1.08739	0.00896449
PA4735	NA	-1.08779	0.0244673
PA3778	NA	-1.08891	0.0158301
PA3310	NA	-1.09151	0.0238666
PA0308	NA	-1.09161	0.00670071
PA4011	NA	-1.09178	0.00446747
PA2775	tsi4	-1.09181	0.0387723
PA4066	NA	-1.09228	0.018072
PA0904	lysC	-1.0932	0.0348914
PA2611	cysG	-1.09354	0.00204448
PA3130	NA	-1.09814	0.00718262
PA5551	NA	-1.09904	0.017827
PA3471	NA	-1.09991	0.00525568
PA5531	tonB1	-1.10153	0.0170392
PA4284	recB	-1.10187	0.0216351
PA4737	NA	-1.10572	0.0199231
PA0974	NA	-1.10681	0.0219086
PA3982	NA	-1.10851	0.0366378
PA5323	argB	-1.11031	0.00213627
PA0653	NA	-1.11101	0.0157887
PA3976	thiE	-1.11112	0.00366259
PA4433	rplM	-1.11226	0.0342943
PA0272	NA	-1.11578	0.0155834
PA3456	NA	-1.116	0.00771533
PA3210	trkH	-1.1165	0.0351172
PA2981	lpxK	-1.11741	0.0376155
PA2995	nqrE	-1.11801	0.010828
PA2945	NA	-1.1195	0.0109555
PA5233	NA	-1.12001	0.0129566
PA4417	murE	-1.12006	0.0144816
PA0944	purN	-1.12103	0.0175415
PA0475	NA	-1.1219	0.0014003
PA4035	NA	-1.12217	0.00138647
PA0870	phhC	-1.12335	0.0118449
PA4280	birA	-1.12568	0.0116698
PA4493	roxR	-1.12881	0.00171809
PA4557	lytB	-1.12883	0.0394831
PA1009	NA	-1.12903	0.00955818
PA1726	bglX	-1.13038	0.0280946
PA3283	NA	-1.13134	0.0363411
PA4789	NA	-1.13274	0.0454479
PA0303	spuG	-1.13308	0.0072363
PA2960	pilZ	-1.1351	0.0088797
PA1012	NA	-1.13527	0.0177579
PA1846	cti	-1.13585	0.0207812
PA5450	wzt	-1.13612	0.0219238
PA5274	rnk	-1.13817	0.0353864
PA0783	putP	-1.13862	0.0298465
PA0243	pip	-1.14157	0.0105834
PA4241	rpsM	-1.14231	0.0309956
PA3651	cdsA	-1.14521	0.0282002
PA5071	NA	-1.14548	0.0385952
PA0042	NA	-1.14687	0.0124423
PA3748	NA	-1.14888	0.0125773
PA5192	pckA	-1.14908	0.0421543
PA5563	soj	-1.15033	0.0034908
PA0602	NA	-1.15073	0.00732791
PA3738	xerD	-1.15162	0.0181692
PA0607	rpe	-1.15168	0.0204109
PA0016	trkA	-1.15197	0.000776095
PA0500	bioB	-1.15454	0.00930342
PA0304	spuH	-1.15576	0.00356414
PA3244	minD	-1.15929	0.000850477
PA4694	ilvC	-1.16062	0.0245557
PA0461	NA	-1.16144	0.00382689
PA0313	NA	-1.16146	0.0072363
PA0356	NA	-1.16166	0.0257215
PA3302	NA	-1.16205	0.00152601
PA5513	poxA	-1.16251	0.00532017
PA3245	minE	-1.16331	0.00490709
PA5549	glmS	-1.16332	0.0152806
PA0008	glyS	-1.16368	0.025902
PA0621	NA	-1.16371	0.0347436
PA4239	rpsD	-1.16402	0.0327926
PA4946	mutL	-1.16408	0.00540532
PA2727	NA	-1.16589	0.00582925
PA1479	ccmE	-1.1682	0.00931717
PA1043	NA	-1.1687	0.00611895
PA4962	NA	-1.16878	0.0332446
PA1035	NA	-1.16964	0.00969426
PA2944	cobN	-1.17269	0.0095545
PA3173	NA	-1.17316	0.003893
PA4923	NA	-1.17386	0.0133035
PA4562	NA	-1.17733	0.0178952
PA4890	desT	-1.18095	0.0236224
PA5006	NA	-1.18671	0.00617054
PA0422	NA	-1.19109	0.017372
PA4997	msbA	-1.19355	0.0219238
PA3525	argG	-1.19595	0.0200896
PA4729	panB	-1.19614	0.0114452
PA3650	dxr	-1.19792	0.00627284
PA3735	thrC	-1.19836	0.00959308
PA5009	waaP	-1.19858	0.0038716
PA3673	plsB	-1.19993	0.00428431
PA4559	lspA	-1.2006	0.0038716
PA0149	NA	-1.20226	0.0125822
PA1612	NA	-1.20255	0.0423126
PA0054	NA	-1.20272	0.0148006
PA2116	NA	-1.20395	0.0172773
PA5077	opgH	-1.20453	0.00707503
PA0771	era	-1.20588	0.0129433
PA3457	NA	-1.20632	0.0257353
PA0646	NA	-1.20779	0.0280969
PA1812	mltD	-1.20847	0.0255287
PA4941	hflC	-1.20984	0.00363227
PA3440	NA	-1.21017	0.00250337
PA5562	spoOJ	-1.21062	0.0104847
PA3000	aroP1	-1.21079	0.0183448
PA2800	vacJ	-1.2128	0.000878763
PA4036	NA	-1.21416	0.0269381
PA3624	pcm	-1.21477	0.00120245
PA4793	NA	-1.2149	0.00595902
PA4645	NA	-1.21532	0.0125314
PA3077	cprR	-1.216	0.0125773
PA4237	rplQ	-1.217	0.0151164
PA5425	purK	-1.21843	0.0345436
PA0754	NA	-1.21928	0.0340831
PA4725	cbrA	-1.22309	0.00470567
PA0022	NA	-1.22344	0.00142273
PA3840	NA	-1.22379	0.0343355
PA3625	surE	-1.22392	0.00255899
PA4613	katB	-1.22532	0.0302957
PA5510	NA	-1.22623	0.0114031
PA4283	recD	-1.22692	0.0358462
PA2986	lolC	-1.2282	0.0186577
PA1768	NA	-1.22991	0.020946
PA0668	tyrZ	-1.22994	0.0236224
PA3494	NA	-1.23181	0.0426171
PA2436	NA	-1.23386	0.00083532
PA4309	pctA	-1.23596	0.00427771
PA1793	ppiB	-1.24067	0.000532698
PA3977	hemL	-1.24102	0.00157408
PA0485	NA	-1.24124	0.0149313
PA5310	NA	-1.24545	0.00232016
PA3767	NA	-1.24586	0.00160184
PA4488	magE	-1.2484	0.00868821
PA2720	NA	-1.24858	0.00253149
PA4644	NA	-1.24906	0.00548097
PA2853	oprI	-1.2493	0.0100464
PA1596	htpG	-1.25133	0.0316738
PA3011	topA	-1.25321	0.00132514
PA4461	lptB	-1.25352	0.00143185
PA4602	glyA3	-1.2551	0.0272668
PA2584	pgsA	-1.25685	0.00610978
PA3697	NA	-1.2579	0.00425244
PA3263	NA	-1.26005	0.0157887
PA0956	proS	-1.26108	0.00391059
PA1857	NA	-1.26336	0.0168733
PA4736	NA	-1.26372	0.0037618
PA0024	hemF	-1.2659	0.0262505
PA0893	argR	-1.26618	0.0186771
PA3228	NA	-1.26783	0.00209445
PA3400	NA	-1.27149	0.0388933
PA3834	valS	-1.27285	0.00533583
PA1704	pcrR	-1.27563	0.0411789
PA5296	rep	-1.27599	0.00797273
PA4693	pssA	-1.2762	0.00064304
PA0902	NA	-1.27647	0.00308833
PA2812	NA	-1.27676	0.00185988
PA2982	NA	-1.27794	0.00272909
PA3859	NA	-1.27887	0.00226471
PA4233	NA	-1.28015	0.00940093
PA0603	agtA	-1.28027	0.015083
PA0073	tagT1	-1.28039	0.0300138
PA3747	NA	-1.28132	0.00304477
PA1595	NA	-1.2817	0.0166995
PA4416	murF	-1.28286	0.0039209
PA4551	pilV	-1.28596	0.0354416
PA1810	nppA2	-1.28663	0.00426539
PA0559	NA	-1.2878	0.00846669
PA1766	NA	-1.28814	0.000975736
PA4075	NA	-1.2897	0.00235238
PA0664	NA	-1.29152	0.00893871
PA0728	NA	-1.29349	0.0273883
PA0542	NA	-1.29361	0.00290501
PA4001	sltB1	-1.29626	0.000906581
PA4389	NA	-1.30005	0.000343698
PA3611	NA	-1.30208	0.0053884
PA4459	lptC	-1.30361	0.007771
PA0755	opdH	-1.30394	0.0220401
PA2987	lolD	-1.30404	0.01413
PA0385	NA	-1.30529	0.0163867
PA5052	NA	-1.30686	0.0061922
PA0035	trpA	-1.30743	0.00219256
PA3402	NA	-1.30777	0.000660359
PA3903	prfC	-1.30863	0.00513268
PA1367	NA	-1.30942	0.0208783
PA3802	hisS	-1.30996	0.00219617
PA3491	NA	-1.31	0.010297
PA4452	NA	-1.31333	0.00503211
PA5507	NA	-1.3137	0.0358462
PA5426	purE	-1.31393	0.0192484
PA0548	tktA	-1.31465	0.0036823
PA2403	fpvG	-1.3156	0.0171855
PA0408	pilG	-1.31734	0.00372413
PA0419	NA	-1.31896	0.00583272
PA2683.1	tsi5	-1.3195	0.0108279
PA4711	NA	-1.32027	0.0268662
PA3110	NA	-1.32069	0.00166049
PA4489	magD	-1.32097	0.00257647
PA3700	lysS	-1.32527	0.0207575
PA5564	gidB	-1.32584	0.0187324
PA2201	NA	-1.32763	0.00128241
PA0331	ilvA1	-1.32811	0.00901018
PA2579	kynA	-1.3287	0.000853819
PA4801	NA	-1.33001	0.00261698
PA4320	NA	-1.33141	0.00285332
PA1758	pabB	-1.33254	0.0239576
PA5024	NA	-1.33324	0.0329819
PA4640	mqoB	-1.3336	0.00437588
PA5345	recG	-1.33403	0.000328892
PA1689	NA	-1.33413	0.0135006
PA5191	NA	-1.33875	0.0112073
PA4730	panC	-1.34096	0.00546442
PA4968	NA	-1.34112	0.00285471
PA3003	NA	-1.34298	0.000306458
PA3156	wbpD	-1.34434	0.0210102
PA5113	NA	-1.34512	0.00110877
PA2873	tgpA	-1.34579	0.000877591
PA0716	NA	-1.34777	0.0207575
PA3860	NA	-1.34907	0.00236034
PA1059	shaF	-1.3491	0.0448502
PA0796	prpB	-1.34942	0.00289491
PA3655	tsf	-1.34948	0.0294553
PA4043	ispA	-1.35053	0.00432763
PA1246	aprD	-1.3512	0.0311661
PA0791	NA	-1.35153	0.0128865
PA4704	cbpA	-1.35226	0.00230812
PA5152	NA	-1.35227	0.0497284
PA2992	NA	-1.35376	0.000563606
PA1585	sucA	-1.35453	0.00169791
PA0778	icp	-1.35527	0.00112487
PA0891	NA	-1.35642	0.0166588
PA0972	tolB	-1.35676	0.000932006
PA4614	mscL	-1.3602	0.0201078
PA5008	wapP	-1.36148	0.00421175
PA0595	lptD	-1.36285	0.00103145
PA2904	cobI	-1.36352	0.00437588
PA2952	etfB	-1.36476	0.00063289
PA2405	fpvJ	-1.36544	0.0194477
PA3695	NA	-1.36664	0.0006959
PA3295	NA	-1.36698	0.0005492
PA3636	kdsA	-1.3677	0.00133838
PA1530	NA	-1.36825	0.00425244
PA0766	mucD	-1.3688	0.0020619
PA1478	NA	-1.36935	0.0195129
PA3983	NA	-1.37042	0.00524184
PA4481	mreB	-1.37164	0.00549152
PA4030	NA	-1.37328	0.0115012
PA3997	lipB	-1.37407	0.000242302
PA5414	NA	-1.37427	0.000330146
PA1371	NA	-1.37437	0.00858407
PA1089	NA	-1.37684	0.0196788
PA5568	NA	-1.37858	0.0216057
PA3956	NA	-1.38223	0.00145503
PA2903	cobJ	-1.38225	0.00276206
PA3166	pheA	-1.38247	0.00137108
PA2661	NA	-1.38254	0.00549152
PA4002	rodA	-1.38378	0.00182913
PA4794	NA	-1.38418	0.00156884
PA0895	aruC	-1.38605	0.0186934
PA0457.1	NA	-1.38608	0.0225008
PA4442	cysN	-1.38746	0.0399881
PA5362	NA	-1.38819	0.0213123
PA3704	wspE	-1.38844	0.000312184
PA4552	pilW	-1.39125	0.034315
PA0433	NA	-1.39236	0.0187562
PA4558	NA	-1.39502	0.000711396
PA1165	pcpS	-1.39748	0.00106654
PA3726	NA	-1.3983	0.0165039
PA0926	NA	-1.40127	0.00374483
PA4291	NA	-1.41051	0.00507271
PA4987	NA	-1.41164	0.00175402
PA3989	holA	-1.41172	0.000661995
PA1148	toxA	-1.41236	0.00689464
PA2463	NA	-1.41303	0.036182
PA5135	NA	-1.41305	0.00140005
PA1493	cysP	-1.41461	0.00256968
PA3099	xcpV	-1.41582	0.00276206
PA1476	ccmB	-1.41584	0.0217261
PA5413	ltaA	-1.41671	6.46e-05
PA1150	pys2	-1.41927	0.000937431
PA0892	aotP	-1.42342	0.0106744
PA2730	NA	-1.42432	0.0492663
PA1594	NA	-1.42626	0.000689958
PA3080	NA	-1.4268	0.00143925
PA3401	NA	-1.42805	0.000967655
PA3781	NA	-1.42969	0.0206939
PA0072	tagS1	-1.42973	0.020946
PA1593	NA	-1.43324	0.00305273
PA3284	NA	-1.43551	0.0181692
PA2774	tse4	-1.43905	0.00493565
PA4679	NA	-1.43963	0.000299523
PA2533	NA	-1.44112	0.00274022
PA4719	NA	-1.44302	0.00219256
PA2993	NA	-1.44493	0.00155755
PA1800	tig	-1.44698	0.00314244
PA4642	NA	-1.44784	0.000180588
PA5320	coaC	-1.44791	0.000661419
PA0652	vfr	-1.44797	0.00043769
PA0359	NA	-1.4532	0.00128241
PA4720	trmA	-1.45364	0.0114452
PA2111	NA	-1.45463	0.0334326
PA2970	rpmF	-1.45703	0.013058
PA0871	phhB	-1.46002	0.00258681
PA4339	NA	-1.46016	9.66e-05
PA4724.1	NA	-1.46051	0.0181902
PA1077	flgB	-1.46084	0.0143093
PA0626	NA	-1.46273	0.0316724
PA4527	pilC	-1.46295	0.00893871
PA2406	fpvK	-1.46568	0.00649912
PA2994	nqrF	-1.46772	0.00154586
PA1182	NA	-1.46805	0.00364865
PA1300	hxuI	-1.46837	0.00340181
PA4453	NA	-1.46983	0.000389326
PA5044	pilM	-1.47151	0.00330413
PA0395	pilT	-1.47298	0.000322375
PA5222	NA	-1.47302	0.000976295
PA5449	wbpX	-1.47433	0.0015181
PA0911	alpE	-1.47504	0.00395093
PA1461	motD	-1.47775	0.00122171
PA4850	prmA	-1.47776	0.000534303
PA3145	wbpL	-1.47867	0.0016595
PA4974	NA	-1.48025	0.000222494
PA0316	serA	-1.48025	0.000771516
PA0470	fiuA	-1.48067	0.00532017
PA0357	mutM	-1.48074	0.000143243
PA3836	NA	-1.48411	0.00111924
PA4802	NA	-1.48429	0.00242628
PA5016	aceF	-1.48533	0.00470567
PA3468	NA	-1.48554	0.00283777
PA4240	rpsK	-1.48965	0.00474677
PA4391	NA	-1.49153	0.00916867
PA3308	hepA	-1.49873	0.0110468
PA1441	NA	-1.4989	0.000418977
PA0768	lepB	-1.49971	0.00217516
PA5268	corA	-1.50022	8.14e-05
PA1574	NA	-1.50068	0.00286372
PA3798	NA	-1.50412	0.000130434
PA0984	NA	-1.50669	0.00989098
PA1167	NA	-1.5076	0.043009
PA5561	atpI	-1.50785	0.00768097
PA3722	NA	-1.50844	0.00501375
PA3716	NA	-1.50872	0.00175074
PA4731	panD	-1.51029	0.00333569
PA3823	tgt	-1.51088	0.0138433
PA4665	prfA	-1.51116	0.00325833
PA3822	NA	-1.51206	0.00112235
PA2384	NA	-1.5124	0.0493578
PA2733	NA	-1.51347	0.0165095
PA3988	lptE	-1.51607	0.000404196
PA3791	NA	-1.52025	0.0195863
PA1074	braC	-1.52116	0.007771
PA5434	mtr	-1.52298	0.00430853
PA3604	erdR	-1.52312	0.000436193
PA2959	NA	-1.52377	0.000663679
PA3958	NA	-1.5255	0.000320698
PA4443	cysD	-1.53291	0.03197
PA0889	aotQ	-1.53536	0.010297
PA2811	NA	-1.53632	0.00268283
PA0150	NA	-1.53716	0.000735333
PA3046	NA	-1.54433	0.00012173
PA4547	pilR	-1.54481	4.49e-05
PA0504	bioD	-1.54594	0.00242728
PA4686	NA	-1.5476	0.0203139
PA4031	ppa	-1.54907	0.00115519
PA2468	foxI	-1.55216	0.000974911
PA2242	pslL	-1.55249	0.000311649
PA3134	gltX	-1.55515	0.000738797
PA0945	purM	-1.55532	0.00140112
PA4857	tspR	-1.55881	0.00418502
PA2684	tse5	-1.56016	0.00423517
PA0076	tagF1	-1.56138	0.0198682
PA2538	NA	-1.56153	0.0166188
PA0092	tsi6	-1.5622	0.00137999
PA0055	NA	-1.56525	0.000242591
PA0236	NA	-1.56579	0.00565002
PA3299	fadD1	-1.56671	0.000460247
PA2044	NA	-1.56907	0.00272909
PA1302	hxuA	-1.56945	0.000252276
PA2967	fabG	-1.56993	0.0148006
PA5155	NA	-1.5711	0.0391095
PA0801	NA	-1.57252	0.00211612
PA4848	accC	-1.57454	0.0061922
PA4664	prmC	-1.57764	0.00440239
PA0930	NA	-1.57862	0.000575257
PA5508	pauA7	-1.57864	0.00698475
PA2828	NA	-1.57877	0.000687435
PA2874	NA	-1.58428	0.000158424
PA5034	hemE	-1.58441	0.00092195
PA4697	NA	-1.58567	0.000704961
PA4964	parC	-1.58772	8.5e-05
PA0410	pilI	-1.58896	0.0013055
PA3892	NA	-1.59196	0.0034977
PA4845	dipZ	-1.59216	0.00267113
PA0412	pilK	-1.59328	9.34e-05
PA1748	NA	-1.5934	0.000182567
PA3243	minC	-1.59446	1.73e-05
PA4969	cpdA	-1.59669	0.00390901
PA4695	ilvH	-1.59921	0.017348
PA5316	rpmB	-1.60061	0.004418
PA5570	rpmH	-1.60145	0.000331319
PA2010	hmgR	-1.60542	0.0021777
PA4672	NA	-1.60673	0.0159854
PA0280	cysA	-1.60897	0.0352796
PA0795	prpC	-1.6092	0.00127113
PA3675	NA	-1.61195	0.00016508
PA0890	aotM	-1.61329	0.00330817
PA1091	fgtA	-1.61417	0.0263925
PA5321	dut	-1.6158	0.000227028
PA5022	NA	-1.61582	0.00427771
PA2110	NA	-1.61915	0.0348835
PA2556	NA	-1.61972	3.93e-05
PA3021	NA	-1.62375	0.00229977
PA0620	NA	-1.62395	0.017043
PA0277	NA	-1.62404	0.0189768
PA1396	NA	-1.6253	0.00444351
PA0363	coaD	-1.62822	0.000152145
PA3779	NA	-1.62904	0.000667743
PA5003	NA	-1.62999	0.000154991
PA0793	NA	-1.63151	0.0322923
PA1482	ccmH	-1.63264	0.00074324
PA3968	NA	-1.63515	0.000311177
PA0340	NA	-1.63587	0.0031075
PA4277	tufB	-1.6373	0.0138069
PA0074	ppkA	-1.63918	0.00255461
PA4715	NA	-1.63996	0.00704159
PA0416	chpD	-1.64569	0.000400634
PA1002	phnB	-1.64652	0.0411039
PA0094	eagT6	-1.64757	0.00223366
PA1750	NA	-1.64847	0.000253954
PA0075	pppA	-1.64925	0.00652015
PA1613	NA	-1.64995	0.000439394
PA0998	pqsC	-1.65167	0.0399881
PA2666	NA	-1.65646	0.00734496
PA4796	NA	-1.65833	8.66e-05
PA4404	NA	-1.6592	0.000801749
PA1504	NA	-1.66314	0.000749246
PA2806	NA	-1.66825	0.000738797
PA4851	NA	-1.66992	0.000467746
PA1272	cobO	-1.67064	9.36e-05
PA0350	folA	-1.67292	0.000447308
PA4795	NA	-1.67471	0.000750229
PA0714	NA	-1.67935	0.0109067
PA0382	micA	-1.68132	0.00623832
PA3493	NA	-1.68152	0.00255461
PA4402	argJ	-1.68335	0.00236499
PA5202	NA	-1.68683	0.00892691
PA3276	NA	-1.68895	0.000227441
PA1798	parS	-1.69025	0.000243976
PA3078	cprS	-1.6919	0.000427255
PA1481	ccmG	-1.69284	0.000226734
PA0608	NA	-1.69383	0.00130695
PA4684	NA	-1.69426	0.00532017
PA1549	copA2	-1.69734	0.000226613
PA4042	xseB	-1.69787	0.000358291
PA4579	NA	-1.6982	0.000135951
PA5216	NA	-1.69954	0.000938139
PA0888	aotJ	-1.69974	0.00101009
PA4966	NA	-1.7017	0.000142428
PA3068	gdhB	-1.70216	0.0165095
PA3013	faoB	-1.70331	0.0021373
PA5138	NA	-1.7053	0.000829449
PA0080	tssJ1	-1.70747	0.0125773
PA1159	NA	-1.70829	0.00210778
PA0314	NA	-1.71196	3.25e-05
PA5271	NA	-1.72144	0.006461
PA0291	oprE	-1.72327	0.000859519
PA0413	chpA	-1.72482	2.32e-05
PA2462	NA	-1.72683	0.00138647
PA4671	NA	-1.72823	0.00345187
PA2553	NA	-1.72943	0.0375194
PA4545	comL	-1.73268	7.4e-05
PA2851	efp	-1.7341	0.0010043
PA1288	NA	-1.73446	0.00182486
PA1804	hupB	-1.73699	0.000279815
PA4673	NA	-1.73739	0.00286827
PA3635	eno	-1.73893	5.97e-05
PA0306.1	NA	-1.74019	0.00668595
PA0614	NA	-1.74413	0.00746272
PA0640	NA	-1.74495	0.0123553
PA0767	lepA	-1.7512	0.0044314
PA4628	lysP	-1.75177	0.0115876
PA3639	accA	-1.75402	0.000531875
PA2537	NA	-1.75489	0.000512976
PA1805	ppiD	-1.75494	0.00115519
PA1301	hxuR	-1.7563	0.000574513
PA2686	pfeR	-1.75706	0.000496558
PA1271	NA	-1.75978	0.00191369
PA5050	priA	-1.76087	0.00328729
PA2289	NA	-1.76706	0.00500518
PA5194	NA	-1.7682	0.000663703
PA4631	NA	-1.77031	2.45e-06
PA4864	ureD	-1.77063	0.000531949
PA0800	NA	-1.77369	0.000771516
PA1273	cobB	-1.77626	0.00164741
PA4415	mraY	-1.77742	0.00033242
PA4967	parE	-1.77769	0.000389074
PA4863	NA	-1.77909	0.000466133
PA4271	rplL	-1.78139	0.00844528
PA3139	NA	-1.78437	0.00063168
PA0727	NA	-1.78593	0.000393667
PA5457	NA	-1.78761	0.000486424
PA1969	NA	-1.79021	1.32e-05
PA2829	NA	-1.79223	0.0174929
PA3114	truA	-1.79292	1.13e-05
PA0638	NA	-1.7938	0.0218877
PA4678	rimI	-1.79576	0.000126078
PA5298	NA	-1.796	0.000811079
PA0420	bioA	-1.79782	9.69e-05
PA4292	NA	-1.7983	0.00451676
PA2950	fabV	-1.79998	0.00205974
PA1105	fliJ	-1.80108	0.00143687
PA0594	surA	-1.80158	0.000718382
PA2867	NA	-1.80196	0.00292223
PA0438	codB	-1.80336	0.00101121
PA4668	lolB	-1.80427	0.000337203
PA5509	NA	-1.80804	0.0041938
PA5458	NA	-1.80905	0.00463727
PA1222	NA	-1.8092	0.000224599
PA2968	fabD	-1.80936	0.00352977
PA3075	NA	-1.80972	0.00606681
PA3998	NA	-1.81121	1.62e-05
PA3801	NA	-1.81123	2.59e-05
PA2536	NA	-1.81139	0.00126364
PA4414	murD	-1.81288	0.000332595
PA2112	NA	-1.8145	0.0166675
PA0415	chpC	-1.8157	0.000126223
PA0971	tolA	-1.82354	0.000162601
PA3453	NA	-1.82678	0.00146268
PA3262	NA	-1.82818	0.000137895
PA5148	NA	-1.83196	0.000221722
PA3727	NA	-1.83302	0.00395093
PA2650	NA	-1.83366	0.00751236
PA1771	estX	-1.83592	0.00488515
PA5244	NA	-1.83719	0.00694091
PA4134	NA	-1.83817	0.0287527
PA0546	metK	-1.8385	0.000576881
PA0955	NA	-1.84143	0.00110877
PA5403	NA	-1.84336	0.0072363
PA4784	NA	-1.84421	0.000862483
PA5076	NA	-1.84466	0.000192925
PA4548	NA	-1.85498	2.45e-06
PA0115	NA	-1.85867	1.33e-05
PA2002	NA	-1.85907	0.0115105
PA3607	potA	-1.86416	0.0337283
PA1552	ccoP1	-1.86917	0.00368629
PA1589	sucD	-1.86981	0.000542165
PA3403	NA	-1.87007	0.00430674
PA1638	NA	-1.8716	0.00554044
PA5250	NA	-1.87314	0.000188671
PA3314	NA	-1.87388	0.000286131
PA1580	gltA	-1.87516	0.000450545
PA2966	acpP	-1.87635	1.8e-05
PA1797	NA	-1.88642	0.00837095
PA4318	NA	-1.88679	0.000310935
PA5505	NA	-1.88835	0.000190703
PA5007	wapG	-1.89284	1.33e-05
PA4647	uraA	-1.89373	0.000358291
PA1001	phnA	-1.89758	0.0147498
PA2619	infA	-1.9	0.000101199
PA0750	ung	-1.90173	1.37e-05
PA5168	dctQ	-1.90496	0.0115464
PA2905	cobH	-1.90792	0.000187414
PA2467	foxR	-1.91085	0.000189827
PA2250	lpdV	-1.91238	0.0360003
PA4413	ftsW	-1.91413	0.000171155
PA0391	NA	-1.91561	0.000102598
PA4868	ureC	-1.92307	8.36e-05
PA5201	NA	-1.93149	0.00138473
PA2525	opmB	-1.9331	0.00597519
PA4090	NA	-1.93539	0.000596535
PA1591	NA	-1.93712	0.00532017
PA4999	waaL	-1.94039	0.000876417
PA1078	flgC	-1.94208	0.00124609
PA5357	NA	-1.94621	0.000304932
PA3693	NA	-1.94814	2.32e-05
PA1809	nppB	-1.95144	3.45e-05
PA2113	opdO	-1.95236	0.0206939
PA0637	NA	-1.95658	0.0119961
PA3488	tli5	-1.95992	0.0120585
PA3154	wzy	-1.96821	0.000312184
PA1340	aatM	-1.97101	0.00258613
PA5120	NA	-1.97404	3.04e-05
PA2382	lldA	-1.97452	0.00364865
PA4646	upp	-1.97514	0.000222974
PA1715	pscB	-1.9754	0.0168131
PA3014	faoA	-1.97896	0.0013648
PA0628	NA	-1.97974	0.0018559
PA3694	NA	-1.98287	0.000107149
PA0341	lgt	-1.98345	8.5e-05
PA3227	ppiA	-1.98407	6.56e-06
PA4319	NA	-1.9848	0.00184772
PA3686	adk	-1.9862	1.43e-05
PA2552	NA	-1.98821	0.0181902
PA0716.1	pf4r	-1.98959	0.00339094
PA0660	NA	-1.99097	6.35e-06
PA5315	rpmG	-1.99195	0.000642885
PA5074	NA	-1.99605	0.0010043
PA4555	pilY2	-1.99652	0.00357228
PA4959	fimX	-1.9969	7.31e-06
PA4438	NA	-2.00066	0.000853819
PA5217	NA	-2.0041	3.06e-05
PA5286	NA	-2.00518	0.000174946
PA5448	wbpY	-2.00643	5.5e-05
PA4407	ftsZ	-2.0067	0.000756486
PA4412	murG	-2.0122	6.64e-05
PA0641	NA	-2.01236	0.00113185
PA0162	opdC	-2.01348	0.00258681
PA0627	NA	-2.01584	0.0197846
PA0406	tonB3	-2.0177	0.00178928
PA4315	mvaT	-2.01901	0.00162263
PA3603	dgkA	-2.01923	0.00240475
PA0654	speD	-2.02189	0.00102974
PA2729	NA	-2.02636	0.000440188
PA5167	dctP	-2.03005	0.00361305
PA4965	NA	-2.03277	1.22e-05
PA4231	pchA	-2.03373	0.0181831
PA5136	NA	-2.04155	7.39e-05
PA1483	cycH	-2.04186	3.94e-05
PA2450	NA	-2.04522	0.000307098
PA1587	lpd	-2.04633	5.79e-05
PA3153	wzx	-2.04915	0.000470837
PA4867	ureB	-2.05221	0.00551509
PA0713	NA	-2.06475	0.00103982
PA5204	argA	-2.06515	7.63e-06
PA3899	fecI	-2.06575	6.46e-05
PA0802	NA	-2.06596	0.00153907
PA3999	dacC	-2.06733	5.95e-06
PA1703	pcrD	-2.07114	0.041846
PA3955	NA	-2.07345	0.00193575
PA1967	NA	-2.07471	0.000258256
PA1806	fabI	-2.07511	3.09e-06
PA0541	NA	-2.08049	0.00157786
PA1690	pscU	-2.08217	0.00364005
PA0834	NA	-2.08397	0.000612252
PA4670	prs	-2.08653	0.000191267
PA2249	bkdB	-2.08656	0.021759
PA4329	pykA	-2.08881	1.33e-05
PA2687	pfeS	-2.08992	0.000375706
PA4411	murC	-2.09083	7.24e-05
PA3800	NA	-2.09103	1.43e-05
PA2914	NA	-2.10038	0.000679981
PA1552.1	ccoQ1	-2.10282	0.0306964
PA0437	codA	-2.1033	0.00209744
PA3165	hisC2	-2.10673	1.48e-05
PA5130	NA	-2.10706	3.99e-05
PA0617	NA	-2.11057	0.00746272
PA1717	pscD	-2.1126	0.0269163
PA1279	cobU	-2.11491	0.00014836
PA1674	folE2	-2.11585	1.15e-05
PA1912	femI	-2.1163	0.00108226
PA1705	pcrG	-2.11792	0.034575
PA4528	pilD	-2.11913	0.000103808
PA2911	NA	-2.11971	0.00532017
PA0409	pilH	-2.12075	2.32e-05
PA5002	dnpA	-2.12185	5.65e-05
PA1293	NA	-2.12344	2.71e-05
PA2063	NA	-2.12623	0.000503581
PA0172	siaA	-2.12994	0.024305
PA2408	fpvD	-2.13184	0.000154954
PA5472	NA	-2.13327	0.000141613
PA4669	ipk	-2.13444	0.000142428
PA1711	exsE	-2.13546	0.034355
PA3632	NA	-2.13647	0.00112487
PA0961	NA	-2.13679	6.08e-05
PA0639	NA	-2.13995	0.00293492
PA0411	pilJ	-2.14044	0.000115338
PA3406	hasD	-2.14045	0.0188087
PA1275	cobD	-2.14625	0.000327512
PA1335	aauR	-2.14852	1.88e-05
PA0618	NA	-2.15035	0.000917743
PA4616	NA	-2.15413	0.00989889
PA3452	mqoA	-2.15669	0.000299495
PA2230	NA	-2.15868	0.000320772
PA4662	murI	-2.15886	2.63e-05
PA1034	NA	-2.16165	1.4e-05
PA4554	pilY1	-2.1646	0.00981744
PA0630	NA	-2.165	0.0135612
PA1338	ggt	-2.167	0.000266258
PA1079	flgD	-2.16968	0.00141824
PA0389	NA	-2.17118	0.000827023
PA3150	wbpG	-2.17147	0.000122516
PA4896	NA	-2.17264	0.00010717
PA4705	phuW	-2.17517	2.53e-06
PA5025	metY	-2.18048	0.00106461
PA0563	NA	-2.18608	0.000922919
PA1706	pcrV	-2.19299	0.0360003
PA3648	opr86	-2.19493	2.17e-05
PA1119	yfiB	-2.20235	0.000154196
PA3940	NA	-2.20379	8.51e-05
PA3495	nth	-2.21112	7.22e-05
PA3147	wbpJ	-2.21276	0.00298087
PA4526	pilB	-2.21318	5.22e-06
PA1714	exsD	-2.21347	0.0209551
PA1692	NA	-2.2143	0.0230395
PA1588	sucC	-2.21595	7.51e-05
PA3146	wbpK	-2.22208	0.00241793
PA3669	NA	-2.23145	0.00164661
PA3780	NA	-2.23186	0.00317117
PA4409	ftsQ	-2.23711	1.17e-05
PA3713	spdH	-2.24095	0.000279815
PA3643	lpxB	-2.24298	0.000134498
PA4310	pctB	-2.24403	1.06e-05
PA3861	rhl	-2.24527	9.16e-06
PA4709	phuS	-2.24918	3.91e-05
PA3645	fabZ	-2.24961	0.000224288
PA3644	lpxA	-2.25136	1.78e-05
PA4230	pchB	-2.25136	0.01507
PA1280	NA	-2.25445	9.39e-05
PA1791	NA	-2.26084	0.000891319
PA3672	NA	-2.26311	3.94e-05
PA3646	lpxD	-2.26872	4.74e-06
PA3647	NA	-2.27073	1.27e-06
PA5046	NA	-2.28939	0.000166954
PA0973	oprL	-2.29864	5.47e-06
PA0625	NA	-2.30263	0.00706015
PA1342	aatJ	-2.30852	4.72e-05
PA1339	aatP	-2.30853	4.74e-06
PA3984	lnt	-2.31275	5.95e-06
PA1586	sucB	-2.31899	8.58e-06
PA1015	NA	-2.31929	0.000106847
PA0818	NA	-2.32016	0.00884341
PA3610	potD	-2.3217	0.0335383
PA0970	tolR	-2.33093	2.85e-06
PA5043	pilN	-2.33167	1.71e-05
PA1336	aauS	-2.33212	1.79e-05
PA1830	NA	-2.3376	5.91e-06
PA4396	NA	-2.33779	6.45e-05
PA3313	NA	-2.35216	5.74e-06
PA5042	pilO	-2.35251	2.06e-05
PA4636	NA	-2.35652	2.31e-05
PA0252	NA	-2.36731	0.00746272
PA1162	dapE	-2.36908	5.74e-06
PA4866	NA	-2.37229	0.000416306
PA0390	metX	-2.37897	3.56e-05
PA1724	pscK	-2.3813	0.00465928
PA4408	ftsA	-2.38212	5.47e-06
PA1808	nppC	-2.39369	5.9e-06
PA1341	aatQ	-2.40128	4.74e-06
PA5041	pilP	-2.40145	1.41e-05
PA5129	grxC	-2.4091	3.08e-05
PA4410	ddlB	-2.41655	2.52e-05
PA0421	NA	-2.4292	1.27e-06
PA2466	foxA	-2.43227	6.63e-06
PA2016	liuR	-2.43368	0.0065984
PA4372	NA	-2.436	1.37e-05
PA5554	atpD	-2.43609	5.5e-05
PA1322	NA	-2.44273	0.00923041
PA3642	rnhB	-2.44314	0.000581723
PA0070	tagQ1	-2.44578	0.000729222
PA4847	accB	-2.44787	0.000780023
PA1281	cobV	-2.44895	8.04e-05
PA4723	dksA	-2.44916	1.13e-06
PA3186	oprB	-2.46591	0.0022304
PA5040	pilQ	-2.46744	2.12e-06
PA5556	atpA	-2.46935	4.13e-05
PA1757	thrH	-2.46942	0.000341916
PA2410	fpvF	-2.46953	1.53e-05
PA5560	atpB	-2.47421	2.56e-05
PA1123	NA	-2.47628	0.00499205
PA3152	hisH2	-2.47707	7.46e-05
PA3397	fprA	-2.48077	0.000177553
PA5075	NA	-2.48349	8.3e-05
PA0020	tsaP	-2.49262	1.06e-05
PA3820	secF	-2.49319	1.9e-05
PA4406.1	NA	-2.49484	0.000336029
PA0672	hemO	-2.49761	1.53e-05
PA2352	NA	-2.50815	0.000934125
[truncated: 236 more rows]

## Sheet: Calu-3 PAO1 Day 5 vs Inoculum
Calu-3 Day 5 vs Inoculum
Locus Tag	Gene name	log2FC	FDR
PA4096	NA	8.81233	0.000171541
PA1541	NA	6.55187	7.01e-06
PA1540	NA	6.25503	1.98e-06
PA3391	nosR	5.74318	0.000149484
PA5471	armZ	5.62983	2.6e-07
PA2135	NA	5.62647	0.00156862
PA2260	NA	5.59366	3.96e-06
PA2261	NA	5.46879	2.52e-06
PA1427	NA	5.43373	1.09e-08
PA0882	NA	5.37882	0.00500989
PA0612	ptrB	5.18599	3.34e-05
PA3445	NA	5.1025	0.00309687
PA5470	NA	5.09033	2.6e-07
PA3584	glpD	5.07033	7.31e-05
PA0805.1	NA	4.9653	0.000257063
PA3581	glpF	4.87081	1.86e-05
PA4130	NA	4.73564	0.000720761
PA1947	rbsA	4.68389	2.41e-06
PA4131	NA	4.63934	0.00473689
PA5460	NA	4.63837	0.0413195
PA0711	NA	4.62802	4.6e-07
PA2262	NA	4.61483	1.39e-05
PA2214	NA	4.50096	0.0101733
PA4103	NA	4.48571	0.0335349
PA3718	NA	4.46783	8.29e-07
PA0610	prtN	4.45726	3.39e-06
PA4825	mgtA	4.45323	2.05e-05
PA2472	NA	4.40096	0.0071722
PA2022	NA	4.39265	1.98e-06
PA3431	NA	4.38678	0.00208991
PA1981	NA	4.35397	0.0216133
PA2712	NA	4.31794	8.29e-07
PA0738	NA	4.26326	2.6e-07
PA1426	NA	4.247	1.98e-06
PA2808	ptrA	4.24534	0.012195
PA5098	hutH	4.24463	0.00935239
PA2288	NA	4.22484	1.64e-05
PA1238	NA	4.22186	0.000841638
PA4133	NA	4.21789	0.002389
PA1190	NA	4.11566	0.0135756
PA2129	cupA2	4.10411	0.00164988
PA1317	cyoA	4.09946	0.00134259
PA4129	NA	4.03885	0.000823567
PA0737	NA	4.01259	0.000202315
PA2069	NA	4.00911	0.0330668
PA1946	rbsB	3.99776	1.25e-05
PA1899	phzA2	3.99447	0.00823142
PA3531	bfrB	3.98296	4.2e-05
PA0613	NA	3.95302	0.000118205
PA4674	NA	3.95157	3.12e-05
PA0153	pcaH	3.94625	0.0136348
PA5100	hutU	3.94423	0.00230116
PA3444	NA	3.89298	0.0140947
PA2882	NA	3.88297	0.00500989
PA3432	NA	3.85009	0.00302318
PA2932	morB	3.8471	0.00166399
PA1900	phzB2	3.83949	0.0030745
PA1425	NA	3.82868	2.6e-07
PA1230	NA	3.79166	0.00125085
PA0728.1	pfiA	3.78381	0.0152069
PA2521	czcB	3.78144	1.23e-05
PA4880	NA	3.75699	0.000904384
PA1220	NA	3.75564	0.00808695
PA2148	NA	3.75191	0.00301237
PA2803	NA	3.7519	0.0115902
PA2068	NA	3.71494	0.0346126
PA2312	NA	3.71252	0.00936357
PA0692	pdtB	3.69877	0.0142572
PA2339	NA	3.68544	0.0183705
PA2563	NA	3.66712	4.49e-06
PA0939	NA	3.64844	0.00506385
PA1927	metE	3.64211	3.12e-05
PA2127	cgrA	3.64065	0.00717469
PA1030.1	P8	3.61871	2.6e-05
PA2896	sbrI	3.60699	5.82e-06
PA5471.1	NA	3.57395	1.23e-05
PA1919	nrdG	3.55278	0.00285435
PA4106	NA	3.54705	0.0107329
PA1029	NA	3.50753	0.00016746
PA1873	NA	3.50301	0.00404853
PA3910	eddA	3.48705	0.00598431
PA1318	cyoB	3.46086	0.00230116
PA3449	NA	3.45866	0.04335
PA5106	NA	3.45645	8.86e-05
PA4824	NA	3.44613	7.89e-05
PA0993	cupC2	3.44366	0.0153896
PA5328	sphB	3.43942	0.000409955
PA3032	snr1	3.43142	0.00149043
PA4635	NA	3.42031	6.75e-05
PA2518	xylX	3.41504	0.0222709
PA2724	NA	3.40661	0.00774519
PA1845	tsi1	3.39257	0.000316252
PA4985	NA	3.39252	4.4e-06
PA2062	NA	3.36191	0.0152361
PA4321	NA	3.35588	0.0196936
PA4592	NA	3.34037	0.0151513
PA3730	NA	3.3296	0.00021078
PA1265	NA	3.329	1.98e-06
PA2126.1	cgrB	3.31215	0.00433258
PA2122	NA	3.30282	0.0133123
PA0842	NA	3.29047	0.0353777
PA2147	katE	3.27763	0.0126428
PA2931	cifR	3.26194	0.000349998
PA4995	NA	3.24574	1.51e-05
PA4140	NA	3.23774	0.0154813
PA4083	cupB4	3.23467	0.0266831
PA2494	mexF	3.23169	7.67e-05
PA3392	nosZ	3.23115	0.00105856
PA0805	NA	3.23107	0.000461207
PA0729	pfiT	3.23021	0.012195
PA2593	qteE	3.22887	0.00484587
PA1219	NA	3.22296	0.0487965
PA5524	NA	3.19637	3.71e-06
PA2485	NA	3.18287	0.000928216
PA1502	gcl	3.17743	0.000156538
PA2840	NA	3.1762	0.00196892
PA1030	NA	3.17562	0.000275418
PA4822	NA	3.17529	1.44e-06
PA1108	NA	3.14931	0.000202315
PA3991	NA	3.14711	8.93e-06
PA5181.1	P34	3.14604	0.000970907
PA0489	NA	3.14174	0.000530475
PA1242	sprP	3.14154	0.000560193
PA4674.1	higB	3.12966	6.69e-06
PA2058	sppA	3.1026	0.00832318
PA0907	alpA	3.09223	3.71e-05
PA2299	NA	3.08887	8.08e-07
PA2355	NA	3.08637	0.0104675
PA4364	NA	3.08167	0.001459
PA3006	psrA	3.0797	2.3e-05
PA2929	NA	3.07336	0.000680589
PA0836.1	P5	3.06382	0.000995459
PA4203	nmoR	3.0614	2.01e-06
PA2263	NA	3.05342	0.000436419
PA2277	arsR	3.04779	0.000659087
PA2570	lecA	3.04534	0.0365174
PA1948	rbsC	3.0345	2.65e-05
PA1844	tse1	3.00594	0.000300191
PA3757	nagR	2.99998	0.0226535
PA1319	cyoC	2.99815	0.0150966
PA3428	NA	2.98488	0.0122024
PA4187	NA	2.97415	0.0121015
PA1240	NA	2.97384	5.63e-05
PA2126	cgrC	2.97239	0.00112206
PA1111	NA	2.96156	0.00693885
PA1898	qscR	2.96067	6.46e-05
PA2678	NA	2.95903	0.000435125
PA2662	NA	2.9525	0.000121598
PA4811	fdnH	2.95025	0.00762991
PA0852.1	NA	2.94714	0.00321394
PA2315	NA	2.94344	1.28e-05
PA0716.2	xisF4	2.94083	0.00444553
PA0940	NA	2.92988	0.0146264
PA2933	NA	2.92909	0.0217946
PA3732	NA	2.92569	0.000584668
PA1566	pauA3	2.91087	0.0075114
PA3395	nosY	2.90977	0.0106824
PA1864	NA	2.90944	0.000157119
PA0534	pauB1	2.90651	0.0133511
PA4343	NA	2.90331	9.6e-06
PA0518	nirM	2.90156	0.03736
PA2693	NA	2.89306	6.65e-05
PA1144	NA	2.88337	0.0176375
PA0839	NA	2.87893	0.00498028
PA4181	NA	2.87702	2.8e-05
PA2763	NA	2.86924	0.00309859
PA5536	dksA2	2.86133	0.00308529
PA2278	arsB	2.86043	8.07e-05
PA2519	xylS	2.85201	0.00575146
PA2314	NA	2.85015	0.0041751
PA1952	fapE	2.849	0.0186196
PA4365	lysE	2.83526	0.00208991
PA3741	NA	2.8348	0.00595023
PA5523	NA	2.83354	3e-05
PA4193	NA	2.83338	0.00250818
PA2791	NA	2.83237	0.00145737
PA3366.1	amiL	2.83035	0.00322881
PA0708.1	NA	2.80927	0.0115197
PA0124	NA	2.80157	0.00162868
PA0105	coxB	2.78666	0.0433443
PA2141	NA	2.78209	0.0388611
PA3390	NA	2.77767	0.00132971
PA1022	NA	2.77415	0.0345385
PA3520	NA	2.77319	0.0224016
PA3519	NA	2.77166	0.00125085
PA5219	NA	2.7716	0.0391946
PA2493	mexE	2.7604	8.97e-05
PA3430	NA	2.75836	0.00309687
PA5097	NA	2.75422	0.019502
PA0137	NA	2.74504	0.00233058
PA4138	tyrS	2.73745	0.000361988
PA2210	NA	2.73403	1.92e-05
PA3305	NA	2.72988	0.00232849
PA4812	fdnG	2.72708	0.000572596
PA3443	NA	2.72224	0.0393155
PA2171	NA	2.70498	0.0385855
PA3387	rhlG	2.702	0.00204274
PA0718	NA	2.69983	0.000791407
PA1656	hsiA2	2.6902	0.0050628
PA3719	armR	2.67389	3.24e-05
PA4095	NA	2.67204	0.0310163
PA4621	NA	2.6653	1.67e-05
PA5538	amiA	2.66321	0.000142028
PA0941	NA	2.66288	0.0227644
PA3007	lexA	2.66145	0.000917095
PA3447	NA	2.6601	0.0222709
PA0987	NA	2.65738	0.0381306
PA4085	cupB2	2.65491	0.00169564
PA5374	betI	2.64885	3.71e-05
PA1221	NA	2.63866	0.00919451
PA1920	nrdD	2.62874	0.0447196
PA3218	NA	2.62497	0.00228662
PA5327	sphC	2.61863	0.00401616
PA0441	dht	2.61665	0.031507
PA3731	NA	2.61043	0.000720761
PA2704	NA	2.60824	0.000474375
PA4829	lpd3	2.60423	0.0157707
PA1257	lhpN	2.58478	0.0238186
PA2019	mexX	2.58379	0.000131502
PA4341	NA	2.58201	0.0393155
PA3126	ibpA	2.57321	0.000308011
PA2331	NA	2.5635	0.00137231
PA2916	NA	2.56323	0.0230209
PA0474	NA	2.55843	0.0143335
PA4134	NA	2.55745	0.00151308
PA0763	mucA	2.55717	0.00242509
PA2172	NA	2.55076	0.0152069
PA3905	tecT	2.54626	0.0063181
PA4826	NA	2.54015	0.0035123
PA0730	NA	2.53554	0.00408612
PA5084	dguA	2.53224	7.67e-06
PA4498	mdpA	2.52751	4.22e-05
PA2145	NA	2.5248	0.00302048
PA2773	NA	2.52243	0.00122077
PA1395	NA	2.52205	4.26e-05
PA0682	hxcX	2.51816	0.0263239
PA2826	NA	2.51321	0.000349998
PA3320	NA	2.512	0.000371756
PA0119	NA	2.50133	6.46e-05
PA4763	recN	2.4983	0.000221472
PA2292	NA	2.49181	0.045487
PA5383	NA	2.48939	0.00594352
PA2942.1	P15	2.48425	0.00303329
PA0545	NA	2.46871	0.00401166
PA1321	cyoE	2.46732	0.0106918
PA2221	NA	2.46512	0.00610906
PA0742	NA	2.46306	0.00210341
PA1325	NA	2.45665	0.00124508
PA2181	NA	2.456	0.0123064
PA0874	NA	2.45563	0.0125931
PA0762	algU	2.4515	0.00192205
PA2943	NA	2.44911	0.000576153
PA0523	norC	2.44595	0.00751564
PA0824	NA	2.44447	0.0154786
PA2560	NA	2.44376	1.67e-05
PA2481	NA	2.44135	0.000411238
PA2176	NA	2.42967	0.0371783
PA2522	czcC	2.4285	0.00392116
PA2486	ptrC	2.42435	0.0103496
PA0123	NA	2.42381	0.00100678
PA2509	catB	2.42177	0.0118857
PA1413	NA	2.41746	4.89e-07
PA2691	NA	2.41344	0.0390829
PA1538	NA	2.41227	4.79e-05
PA1507	NA	2.41198	8.86e-05
PA3064	pelA	2.4103	0.00350279
PA3414	NA	2.40925	0.000100873
PA4586	NA	2.40602	0.0172034
PA1746	NA	2.40057	0.0222168
PA3720	NA	2.39308	4.23e-05
PA2516	xylZ	2.39295	0.0359697
PA2085	NA	2.38614	0.00211604
PA1972	NA	2.38593	0.000316252
PA2185	katN	2.37714	0.0327915
PA1435	NA	2.37524	0.00157246
PA4122	NA	2.37458	0.00626626
PA2265	NA	2.37357	0.00520739
PA3448	NA	2.37309	0.0400485
PA1394	NA	2.36565	0.000111004
PA0144	NA	2.3559	0.00140747
PA1332	NA	2.35176	0.00482727
PA2159	NA	2.34756	0.0439594
PA4994	NA	2.34312	3.83e-06
PA4344	NA	2.33948	0.000527619
PA2895	sbrR	2.33354	0.000157403
PA4904	vanA	2.32905	0.000499347
PA3008	sulA	2.32156	0.00169564
PA2768	NA	2.32026	0.00571013
PA4901	mdlC	2.31996	7.89e-05
PA2036	NA	2.31304	0.00130529
PA3937	NA	2.30873	0.0047656
PA4818	NA	2.30859	0.0376913
PA4810	fdnI	2.30577	0.00902293
PA0057	NA	2.30269	9.57e-05
PA3710	NA	2.3009	0.0194379
PA1316	NA	2.29745	8.11e-05
PA3523	mexP	2.2971	0.00108999
PA1360	NA	2.29508	0.000120864
PA5387	cdhC	2.29347	0.0040865
PA2748	NA	2.29098	0.000112374
PA1905	phzG2	2.29038	0.0310163
PA3936	NA	2.27852	0.0134147
PA4582	NA	2.27807	0.00143838
PA1450	NA	2.27487	0.00713471
PA3894	NA	2.27088	0.00291851
PA2679	NA	2.27052	0.000650387
PA4421	NA	2.2643	0.00021875
PA0671	NA	2.2632	0.00157246
PA4113	NA	2.26233	0.000453279
PA3885	tpbA	2.2562	0.00172824
PA1743	NA	2.25318	0.0471398
PA0087	tssE1	2.24568	0.00575146
PA2482	NA	2.23918	0.000112715
PA4355	pyeM	2.23858	0.000230424
PA1659	hsiF2	2.23108	0.0365174
PA0443	NA	2.228	0.0172034
PA1705	pcrG	2.22737	0.0177465
PA0717	NA	2.2265	0.0240407
PA0125	NA	2.2258	0.00423776
PA1428	NA	2.21826	0.000539959
PA3912	NA	2.20791	0.0141284
PA2168	NA	2.19625	0.0479451
PA0366	laoC	2.19525	0.000844483
PA2910	NA	2.19249	0.00356238
PA1827	NA	2.1878	3.01e-05
PA5410	gbcA	2.18544	0.00282482
PA3819	NA	2.18194	0.00757845
PA2175	NA	2.17587	0.0495645
PA4785	NA	2.17529	0.00309687
PA1494	muiA	2.1733	0.000201493
PA1658	hsiC2	2.17287	0.0394317
PA2511	antR	2.16902	0.00109141
PA1517	NA	2.16757	0.000388873
PA2569	NA	2.16698	0.0132977
PA5397	NA	2.16103	0.0209569
PA4072	NA	2.15699	0.000409955
PA2264	NA	2.15345	0.00444524
PA0980	NA	2.15228	0.0107296
PA1260	lhpP	2.14888	0.00626626
PA2767	NA	2.14581	0.00110202
PA5031	NA	2.14319	0.000917095
PA5373	betB	2.14198	0.00140763
PA3429	NA	2.13954	0.0159048
PA0277	NA	2.13695	0.0033085
PA4197	bfiS	2.13684	0.000197214
PA5180	NA	2.12517	0.0172058
PA4151	acoB	2.12111	0.0356673
PA3911	NA	2.11909	0.00397955
PA2330	NA	2.1162	0.000483695
PA2495	oprN	2.11368	0.000164433
PA1239	NA	2.11175	0.000848233
PA4900	NA	2.10929	0.000409955
PA0135	NA	2.10825	0.00228074
PA1436	NA	2.10806	0.000973755
PA4507	NA	2.09816	0.0461407
PA3938	NA	2.09704	0.0493004
PA2898	NA	2.09064	8.19e-05
PA0712	NA	2.08737	0.000274343
PA0719	NA	2.08735	0.0226919
PA5380	gbdR	2.08585	0.0229481
PA3906	NA	2.07837	0.0436973
PA3183	zwf	2.07751	0.0191812
PA2027	NA	2.07518	0.0393399
PA2228	NA	2.07191	0.0115313
PA1381	NA	2.06883	0.0493004
PA1715	pscB	2.06373	0.0148938
PA0887.1	P7	2.06192	0.00149043
PA0913	mgtE	2.05874	0.0280245
PA1660	hsiG2	2.05852	0.0138202
PA0142	NA	2.05828	0.000594585
PA0424	mexR	2.05515	0.000312852
PA3513	NA	2.05348	0.0336688
PA1956	fapA	2.05193	0.00896399
PA3582	glpK	2.05077	0.00377815
PA4290	NA	2.04909	0.00469195
PA2825	ospR	2.04396	0.000120864
PA0136	NA	2.04367	0.000951907
PA3815	iscR	2.04096	0.000675217
PA3195	gapA	2.03866	0.0125953
PA3598	NA	2.03755	0.0140189
PA1408	NA	2.03436	0.0428525
PA2488	NA	2.02727	0.000107965
PA3360	NA	2.02468	0.00071027
PA1169	NA	2.02344	0.0197274
PA4566	obg	2.02279	0.000667106
PA2095	NA	2.01518	0.0136845
PA2018	mexY	2.01514	0.00109716
PA4126	NA	2.01331	0.0365174
PA3121	leuC	2.01246	0.00595092
PA3617	recA	2.00441	0.00479138
PA3119	NA	2.00412	0.00287986
PA4204	ppgL	2.00305	0.00140242
PA4986	NA	1.99618	0.00303329
PA0083	tssB1	1.99534	0.0136435
PA0887	acsA	1.99203	0.00600957
PA3393	nosD	1.99149	0.00298934
PA3236	betX	1.98868	0.0106692
PA4898	opdK	1.98702	0.00108784
PA2415	NA	1.98436	0.0493057
PA3621.1	rsmZ	1.98174	0.0185255
PA4817	NA	1.98026	0.011011
PA4517	NA	1.97958	0.00175117
PA3593	NA	1.9772	0.0103778
PA5465	NA	1.97688	0.000774228
PA5118	thiI	1.97388	0.00844844
PA2335	NA	1.97372	0.0376252
PA0918	NA	1.96756	0.0114031
PA5235	glpT	1.96347	0.000252841
PA3592	NA	1.96152	0.00131532
PA1262	NA	1.96101	0.0123728
PA4206	mexH	1.95643	0.02241
PA0287	gpuP	1.95491	0.00164988
PA0310	NA	1.95472	0.00353509
PA5388	caiX	1.95192	0.031383
PA4814	fadH2	1.95013	0.00556817
PA1639	NA	1.95004	0.00137698
PA2590	NA	1.94799	0.00228805
PA0524	norB	1.94709	0.00274439
PA0526	NA	1.94462	0.0439329
PA3873	narJ	1.94312	0.0359697
PA1542	NA	1.93486	0.00190497
PA0922	NA	1.93327	0.0167871
PA2051	NA	1.92948	0.0188711
PA2762	NA	1.92118	0.00711976
PA3835	NA	1.91722	0.0104294
PA3389	NA	1.91083	0.0107247
PA3907	tseT	1.90683	0.0393399
PA2329	NA	1.90616	0.00676546
PA4132	mpaR	1.90114	0.00958097
PA2600	NA	1.89971	0.00189134
PA1998	dhcR	1.89496	0.000498043
PA1620	NA	1.8876	0.0129982
PA2706	NA	1.88713	4.77e-05
PA4287	NA	1.88496	0.00137572
PA4107	efhP	1.88022	0.00121045
PA5526	NA	1.87746	0.00469195
PA1409	aphA	1.87307	0.0200656
PA4891	ureE	1.87273	0.0146649
PA2781	NA	1.87202	0.00164988
PA0186	NA	1.87129	0.00210341
PA4599	mexC	1.86895	0.031507
PA5207	NA	1.86569	0.0124825
PA2708	NA	1.86418	0.00858314
PA1241	NA	1.86236	0.00102024
PA5539	NA	1.86097	0.0212619
PA3442	NA	1.85527	0.0491158
PA4420	NA	1.85506	0.00030946
PA1310	phnW	1.85318	9.65e-05
PA3044	rocsS2	1.84791	0.000428643
PA1270	NA	1.84188	0.00249866
PA1326	ilvA2	1.8393	0.0154786
PA3235	NA	1.83659	0.0367759
PA3133	sawR	1.83455	0.000738411
PA5311	NA	1.83417	0.000367943
PA2792	NA	1.83357	0.0123064
PA4121	NA	1.83016	0.00942588
PA0740	sdsA1	1.82885	0.00498028
PA1503	NA	1.82538	0.00154016
PA0254	hudA	1.82349	0.00040669
PA2321	gntK	1.82296	0.026812
PA3304.1	P18	1.81433	0.0161516
PA2298	NA	1.81428	6.42e-05
PA5032	NA	1.804	0.00410679
PA1259	lhpH	1.80206	0.0361433
PA2130	cupA3	1.79613	0.0125931
PA5445	NA	1.79426	0.00682252
PA1485	NA	1.7901	0.00140747
PA3580	NA	1.78542	0.0174412
PA1291	NA	1.78062	0.00412358
PA1264	NA	1.77065	0.00644813
PA4152	NA	1.77064	0.025526
PA0333	NA	1.76729	0.00034734
PA2429	NA	1.76496	0.0259449
PA0923	dinB	1.76378	0.0077015
PA2296	NA	1.7562	0.00404853
PA5476	citA	1.75551	0.00413287
PA1562	acnA	1.75221	0.00943337
PA2483	NA	1.75079	3.4e-05
PA3467	NA	1.74305	0.0221271
PA3069	NA	1.74013	0.00308529
PA3140	NA	1.73307	0.0040865
PA0082	tssA1	1.72623	0.00231896
PA1986	pqqB	1.70994	0.00927147
PA1975	NA	1.70703	0.00645732
PA1949	rbsR	1.70613	2.55e-05
PA1137	NA	1.70466	0.00645732
PA4892	ureF	1.70243	0.0101649
PA3181	NA	1.70098	0.0370115
PA2101	NA	1.69874	0.0492247
PA0227	NA	1.6976	0.0151202
PA0237	NA	1.69752	0.0177046
PA1236	NA	1.69304	0.0337067
PA5188	NA	1.69271	0.0186377
PA4147	acoR	1.68881	0.0496072
PA3132	NA	1.68877	0.00011675
PA2497	NA	1.6857	2.8e-05
PA0814	NA	1.67413	0.00461305
PA4816	NA	1.67254	0.000316252
PA1853	NA	1.66124	5.51e-05
PA0084	tssC1	1.65943	0.0401378
PA1329	NA	1.6577	0.0356673
PA0665	NA	1.65299	0.000144398
PA2664	fhp	1.65272	0.0212619
PA3939	NA	1.6519	0.0263992
PA3541	alg8	1.65163	0.0145832
PA2520	czcA	1.65066	0.000367943
PA2574	alkB1	1.64256	0.00245622
PA0981	NA	1.63912	0.00571452
PA2780	bswR	1.63107	0.025526
PA2096	NA	1.62797	0.00137698
PA3394	nosF	1.62134	0.0480598
PA2745	NA	1.62127	0.0013098
PA1889	NA	1.61967	0.00127526
PA1296	NA	1.61856	0.00153709
PA4583	NA	1.61674	0.00019668
PA4202	nmoA	1.61637	4.24e-05
PA2938	NA	1.61361	0.0229199
PA2470	gtdA	1.61329	0.00257766
PA1836	NA	1.61299	0.00273244
PA4565	proB	1.60868	0.00143125
PA0452	NA	1.60865	0.00437047
PA4620	NA	1.60502	0.0255824
PA3065	NA	1.60279	0.00538903
PA2076	NA	1.60175	0.000428643
PA2219	opdE	1.6017	0.000428643
PA0975	NA	1.60133	0.0295797
PA2020	mexZ	1.60052	0.00173682
PA1868	xqhA	1.59728	0.00228437
PA2283	NA	1.59204	0.0135723
PA2766	NA	1.59059	0.00274439
PA1987	pqqC	1.59003	0.0190569
PA2928	NA	1.58594	0.0105384
PA0037	trpI	1.58409	0.012195
PA3120	leuD	1.58056	0.00943166
PA4349	NA	1.57774	0.00062484
PA3045	rocA2	1.57673	0.0125206
PA0878	NA	1.57421	0.0337067
PA1570	NA	1.56584	0.00176875
PA2576	NA	1.56331	4.82e-05
PA1739	NA	1.56104	0.0025777
PA0058	dsbM	1.55996	0.0440287
PA4198	NA	1.55152	0.000602038
PA4114	NA	1.54831	0.00480209
PA5525	NA	1.54479	0.00289782
PA1966	NA	1.54231	0.0226928
PA5282	NA	1.5416	0.00130898
PA2637	nuoA	1.53454	0.0185255
PA4718	NA	1.53357	5.28e-05
PA1676	NA	1.53313	0.00662638
PA4596	esrC	1.53109	0.0400046
PA1468	NA	1.53046	0.00600957
PA4028	NA	1.52113	0.043061
PA0764	mucB	1.52049	0.0123825
PA2116	NA	1.51802	0.00342218
PA1309	NA	1.51739	0.000233366
PA5087	tli5b2	1.51247	0.000720761
PA1629	NA	1.51168	0.00302459
PA4830	NA	1.50999	0.0189824
PA1031	NA	1.50904	0.00528065
PA1704	pcrR	1.50656	0.0151202
PA4800	NA	1.50177	0.00153709
PA0189	NA	1.50165	0.0165191
PA1386	NA	1.49788	0.0301034
PA2037	NA	1.49485	0.0127037
PA2861	ligT	1.49464	0.00754132
PA3967	NA	1.49446	0.0438723
PA3413	NA	1.49244	0.0148559
PA2510	catR	1.4907	0.00156865
PA2765	NA	1.49002	0.00180574
PA0185	NA	1.48966	0.00248427
PA0192	NA	1.48465	0.0155235
PA0670	NA	1.48455	0.00907755
PA1631	NA	1.46634	0.0090709
PA3579	NA	1.46541	0.0282336
PA2719	NA	1.46458	0.00237601
PA0226	NA	1.46156	0.0229199
PA4870	NA	1.45839	0.0110468
PA1374	NA	1.45821	0.00301237
PA1147	NA	1.45636	0.0430252
PA3359	NA	1.45381	0.0389488
PA2273	soxR	1.45243	0.00310728
PA2835	NA	1.45067	0.00242509
PA0539	NA	1.45056	0.0146711
PA4182	NA	1.44677	0.00670151
PA1539	NA	1.44388	0.000177185
PA3240	NA	1.4256	0.00569925
PA3532	NA	1.42554	0.00749137
PA5029	NA	1.42496	0.00650367
PA2196	NA	1.42261	0.0185122
PA2086	NA	1.42124	0.0123092
PA1313	NA	1.41922	0.00921898
PA1229	NA	1.41799	0.00249866
PA4195	NA	1.417	0.0399078
PA3817	NA	1.41616	0.00261162
PA2269	NA	1.41174	0.000657357
PA1508	NA	1.41009	0.00792797
PA3090	NA	1.40765	0.0376913
PA3521	opmE	1.40446	0.00671474
PA0069	NA	1.40277	0.0103391
PA4421.1	rnpB	1.40245	0.00170524
PA1439	NA	1.39968	0.00644813
PA3319	plcN	1.39495	0.0230698
PA2665	fhpRÂ	1.39325	0.00475954
PA4575	NA	1.3924	0.0173083
PA5522	pauA6	1.39159	0.00902814
PA1359	NA	1.3863	0.000221472
PA1286	NA	1.37983	0.00277539
PA0262	vgrG2b	1.37888	0.0254942
PA2124	NA	1.37837	0.0287241
PA5290	NA	1.37834	0.00143696
PA2275	NA	1.37819	0.0170614
PA1646	NA	1.37295	0.00054549
PA3814	iscS	1.36963	0.00620887
PA4581	rtcR	1.36811	0.00417511
PA0242	NA	1.36655	0.0150494
PA3589	NA	1.36346	0.0243611
PA4342	NA	1.35898	0.00107741
PA1290	NA	1.35556	0.0162978
PA2439	NA	1.35265	0.0154786
PA0813	NA	1.34906	0.0123825
PA3307	NA	1.34418	0.00445237
PA3573	NA	1.33688	0.0118023
PA0535	NA	1.33535	0.0173083
PA5102	NA	1.33293	0.0148559
PA3323	NA	1.33002	0.0196936
PA2490	NA	1.32796	0.0471398
PA4288	NA	1.32482	0.00254193
PA3630	gfnR	1.32057	0.0216743
PA4882	NA	1.31705	0.00802069
PA1453	flhF	1.31035	0.0295797
PA5354	glcE	1.30963	0.0487965
PA5335	NA	1.30834	0.00204274
PA2671	NA	1.30647	0.0343989
PA5227.1	ssrS	1.30138	0.0125273
PA3524	gloA1	1.30032	0.00418048
PA4419	ftsL	1.29707	0.0224016
PA1559	NA	1.29673	0.0108111
PA5355	glcD	1.29626	0.0179602
PA3765	NA	1.2889	0.00816888
PA2017	NA	1.28489	0.0127379
PA3979	NA	1.28155	0.0158579
PA4383	NA	1.27791	0.00431613
PA2568	NA	1.27743	0.0123728
PA2057	sppR	1.27612	0.0412709
PA4580	NA	1.2723	0.000904384
PA0989	NA	1.27132	0.0489142
PA3016	NA	1.27043	0.0401378
PA4073	NA	1.26791	0.0061973
PA4584	NA	1.26387	0.00169149
PA1467	NA	1.2633	0.0115197
PA3782	NA	1.26118	0.00162773
PA0480	NA	1.25612	0.0381306
PA5341	NA	1.25519	0.0422319
PA2188	NA	1.2547	0.0370611
PA1400	NA	1.25318	0.0016228
PA1510	tplE	1.251	0.0185122
PA2778	NA	1.24969	0.00881116
PA2487	NA	1.24565	0.00832949
PA1865	NA	1.23919	0.00638347
PA2326	NA	1.23526	0.0208489
PA3729	NA	1.23462	0.0471398
PA2379	NA	1.22886	0.0107803
PA0876	NA	1.22579	0.00287414
PA3587	metR	1.22249	0.00484587
PA2696	NA	1.21346	0.0277665
PA2975	rluC	1.21339	0.0200656
PA0942	NA	1.21298	0.0123825
PA0133	bauR	1.20723	0.011732
PA4982	NA	1.20644	0.0426848
PA1729	NA	1.20112	0.00404276
PA3810	hscA	1.19928	0.020413
PA0708	NA	1.19567	0.0146264
PA3994	NA	1.19269	0.0179806
PA1573	NA	1.18698	0.0151202
PA5036	gltB	1.18646	0.0173083
PA4716	NA	1.18621	0.00204879
PA2775	tsi4	1.18311	0.0304549
PA2376	NA	1.16835	0.0174467
PA2032	NA	1.16454	0.00993906
PA1653	NA	1.16203	0.0356787
PA1883	NA	1.16179	0.0350923
PA4760	dnaJ	1.15887	0.036466
PA3066	NA	1.15837	0.0123825
PA3365	NA	1.15465	0.0156283
PA4418	ftsI	1.1496	0.0133987
PA4378	warB	1.14506	0.0289691
PA3269	NA	1.14309	0.0120864
PA5534	NA	1.13933	0.0438723
PA4363	iciA	1.13409	0.0354612
PA0120	NA	1.13272	0.0202474
PA2833	NA	1.13233	0.0487743
PA2940	NA	1.13004	0.0284109
PA4123	hpcC	1.12633	0.02142
PA2879	NA	1.12231	0.0369454
PA5019	NA	1.11985	0.0124825
PA0525	NA	1.11948	0.0243611
PA1950	rbsK	1.11722	0.0114063
PA4585	rtcA	1.10401	0.0162826
PA0247	pobA	1.10178	0.0480124
PA1184	NA	1.09711	0.0417187
PA2438	NA	1.09555	0.0222189
PA2793	NA	1.09532	0.038566
PA1139	NA	1.09521	0.0158259
PA2503	NA	1.09371	0.0465527
PA1312	NA	1.09102	0.0125947
PA0924	NA	1.08199	0.0451042
PA1884	NA	1.07736	0.0401752
PA3141	wbpM	1.0725	0.0299123
PA4196	bfiR	1.0716	0.046213
PA3811	hscB	1.0577	0.0384212
PA3366	amiE	1.04691	0.0369454
PA5500	znuC	1.04331	0.0391907
PA5287	amtB	1.04311	0.00958097
PA1469	NA	1.0424	0.013343
PA1127	NA	1.04219	0.0401378
PA5114	NA	1.04176	0.00631828
PA3881	NA	1.03651	0.0226928
PA3850	NA	1.0362	0.0280143
PA5260	hemC	1.03525	0.0160607
PA1263	NA	1.02973	0.0237447
PA3565	NA	1.02625	0.0122963
PA2417	NA	1.01887	0.0222709
PA3135	NA	1.0185	0.0200656
PA2327	NA	1.01073	0.0324001
PA3321	NA	1.00606	0.0327915
PA4201	ddlA	1.00603	0.0186196
PA3200	NA	1.00584	0.0346096
PA2251	NA	1.00557	0.0206371
PA3816	cysE	1.00538	0.029681
PA2464	NA	1.00173	0.0405606
PA4766	NA	1.00164	0.0444284
PA4634	NA	0.996172	0.0295797
PA1126	NA	0.985637	0.0172034
PA2705	NA	0.981912	0.0104821
PA2894	NA	0.981873	0.0209079
PA0207	NA	0.977189	0.0370115
PA1128	NA	0.971721	0.0229481
PA1928	rimJ	0.969745	0.0265215
PA5113	NA	0.968383	0.0403646
PA2583	NA	0.956756	0.0170261
PA3665	NA	0.954575	0.0480865
PA0328	aaaA	0.933895	0.0378264
PA4963	NA	0.932216	0.0471398
PA1749	NA	0.872428	0.047435
PA2489	NA	0.869049	0.0493004
PA3096	xcpY	-0.842912	0.049197
PA3243	minC	-0.8592	0.0487965
PA4689	NA	-0.86776	0.045753
PA5000	wapR	-0.877367	0.0471398
PA3707	wspB	-0.879922	0.0255745
PA5278	dapF	-0.887752	0.0494119
PA0002	dnaN	-0.894841	0.0325305
PA3440.1	NA	-0.898277	0.0286454
PA1462	NA	-0.904606	0.0217739
PA3086	NA	-0.916041	0.0369025
PA1643	NA	-0.917722	0.0386285
PA3624	pcm	-0.926185	0.0359697
PA3733	NA	-0.926405	0.0119609
PA4403	secA	-0.927859	0.042905
PA3974	ladS	-0.932353	0.0482004
PA4920	nadE	-0.946583	0.0400753
PA4693	pssA	-0.946888	0.0283236
PA3083	pepN	-0.947314	0.0182463
PA5563	soj	-0.950819	0.0362165
PA3896	NA	-0.956562	0.0402818
PA5068	tatA	-0.960536	0.0485774
PA3435	NA	-0.963723	0.0263966
PA5345	recG	-0.966453	0.0221318
PA3214	NA	-0.978225	0.0460041
PA0017	NA	-0.981302	0.0458335
PA1150	pys2	-0.982105	0.045753
PA0231	pcaD	-0.983563	0.0449711
PA5447	wbpZ	-0.983681	0.0369025
PA2841	NA	-0.983805	0.0361433
PA3471	NA	-0.986788	0.023828
PA0750	ung	-1.00362	0.0224016
PA0344	NA	-1.00715	0.0402818
PA4048	NA	-1.01272	0.0237633
PA4546	pilS	-1.01487	0.0236257
PA3686	adk	-1.01741	0.0242345
PA5006	NA	-1.02143	0.0353777
PA2668	NA	-1.02317	0.036266
PA4796	NA	-1.02427	0.0251078
PA4946	mutL	-1.02544	0.0269189
PA3768	NA	-1.02556	0.0312336
PA4389	NA	-1.02625	0.0104136
PA2611	cysG	-1.02938	0.0071722
PA4558	NA	-1.02957	0.0259449
PA1823	nudC	-1.03018	0.0248382
PA2960	pilZ	-1.03751	0.0297318
PA1597	NA	-1.03828	0.0309201
PA1033	NA	-1.03926	0.0150119
PA0395	pilT	-1.04057	0.0204618
PA3735	thrC	-1.04085	0.0428377
PA3611	NA	-1.04195	0.0477096
PA5003	NA	-1.04223	0.0242741
PA3001	NA	-1.04525	0.0391522
PA0659	NA	-1.04727	0.0460815
PA0168	NA	-1.04792	0.0402818
PA5455	NA	-1.04879	0.0190092
PA3804	NA	-1.05321	0.0422169
PA3105	xcpQ	-1.05445	0.049197
PA5551	NA	-1.05865	0.0381306
PA3737	dsbC	-1.06013	0.0238932
PA3110	NA	-1.06019	0.0230698
PA3864	dauR	-1.06092	0.0110468
PA4941	hflC	-1.06238	0.0194141
PA3224	NA	-1.06832	0.0171861
PA1181	NA	-1.06845	0.0203865
PA1032	quiP	-1.07026	0.00610906
PA2579	kynA	-1.07138	0.014608
PA0115	NA	-1.07157	0.0110468
PA2532	tpx	-1.07209	0.0182463
PA1674	folE2	-1.07641	0.0179806
PA0602	NA	-1.07682	0.020653
PA4723	dksA	-1.07741	0.00939031
PA1480	ccmF	-1.07834	0.0324689
PA5268	corA	-1.07907	0.00780676
PA1533	NA	-1.08064	0.00423899
PA5487	dgcH	-1.08065	0.00749137
PA1504	NA	-1.08176	0.0435863
PA3834	valS	-1.08446	0.0308162
PA0158	triC	-1.08687	0.0370115
PA3286	NA	-1.08814	0.0133662
PA4461	lptB	-1.08884	0.0112274
PA1104	fliI	-1.09133	0.0151202
PA0407	gshB	-1.09377	0.028354
PA0475	NA	-1.09545	0.00365385
PA3984	lnt	-1.0971	0.0172058
PA1222	NA	-1.09852	0.0308666
PA1460	motC	-1.10078	0.00958097
PA3262	NA	-1.1027	0.0240256
PA4426	NA	-1.10296	0.00695903
PA0771	era	-1.10477	0.0370076
PA2824	sagS	-1.10941	0.00761903
PA5288	glnK	-1.11014	0.00896399
PA0426	mexB	-1.11037	0.00645732
PA3139	NA	-1.1117	0.0426335
PA3903	prfC	-1.11212	0.0300579
PA3000	aroP1	-1.11594	0.0470657
PA5002	dnpA	-1.11872	0.0290188
PA3020	NA	-1.12041	0.00249116
PA4486	NA	-1.12044	0.00233058
PA3114	truA	-1.12138	0.00453793
PA0285	NA	-1.12253	0.025526
PA4408	ftsA	-1.12328	0.0153975
PA3703	wspF	-1.12361	0.00725467
PA5065	ubiB	-1.1259	0.00936357
PA5310	NA	-1.12626	0.0117757
PA4473	NA	-1.12828	0.0140947
PA3239	NA	-1.13063	0.0173083
PA0778	icp	-1.13344	0.012973
PA3822	NA	-1.13705	0.0225818
PA0538	dsbB	-1.13922	0.0222536
PA0559	NA	-1.14124	0.0332206
PA1160	NA	-1.14592	0.00286051
PA3983	NA	-1.14722	0.0320248
PA0150	NA	-1.14913	0.0200656
PA5226	NA	-1.16154	0.0301034
PA4595	NA	-1.16365	0.00154016
PA0341	lgt	-1.16558	0.0185706
PA4922	azu	-1.16725	0.0465527
PA2687	pfeS	-1.16849	0.0471398
PA5454	rmd	-1.17043	0.0304511
PA2965	fabF1	-1.1709	0.0170762
PA1805	ppiD	-1.17178	0.0380912
PA5044	pilM	-1.17189	0.0299936
PA4907	NA	-1.17457	0.00505553
PA3440	NA	-1.17562	0.00601347
PA0023	qor	-1.17862	0.0172613
PA0502	NA	-1.18671	0.00650175
PA0955	NA	-1.19009	0.0412709
PA4636	NA	-1.19083	0.0199868
PA0286	desA	-1.19099	0.0393239
PA3803	gcpE	-1.19146	0.00678176
PA0008	glyS	-1.19194	0.0316466
PA2575	NA	-1.19675	0.0326936
PA2996	nqrD	-1.19752	0.0308666
PA2235	pslE	-1.1976	0.0297318
PA4736	NA	-1.19794	0.0114063
PA3694	NA	-1.20006	0.0168221
PA1615	NA	-1.2001	0.00520739
PA0801	NA	-1.20147	0.0283236
PA0595	lptD	-1.20345	0.00626626
PA1726	bglX	-1.20634	0.0273683
PA0390	metX	-1.20668	0.0229139
PA4407	ftsZ	-1.20706	0.0449258
PA4409	ftsQ	-1.20908	0.00927147
PA4002	rodA	-1.21069	0.0112355
PA0847	NA	-1.21176	0.025526
PA3764	NA	-1.21284	0.00331949
PA4452	NA	-1.21539	0.0167524
PA0777	NA	-1.21827	0.0221271
PA0427	oprM	-1.22045	0.00183038
PA0930	NA	-1.22195	0.0114148
PA1008	bcp	-1.22313	0.000336299
PA0402	pyrB	-1.22382	0.00447396
PA4336	NA	-1.22478	0.0266652
PA0927	ldhA	-1.22911	0.016082
PA0646	NA	-1.2321	0.0389488
PA1302	hxuA	-1.2337	0.00558861
PA5008	wapP	-1.2373	0.0152491
PA5323	argB	-1.24236	0.000877438
PA2859	greB	-1.24338	0.00284076
PA4647	uraA	-1.24483	0.0200393
PA3697	NA	-1.24487	0.00797385
PA3833	NA	-1.24495	0.015834
PA4011	NA	-1.24936	0.0016228
PA1023	NA	-1.25138	0.0499973
PA4010	NA	-1.25366	0.0117303
PA5329	NA	-1.25467	0.0186075
PA0901	aruE	-1.25833	0.0119644
PA5138	NA	-1.26218	0.0175422
PA3802	hisS	-1.26273	0.00519207
PA0139	ahpC	-1.26438	0.0229782
PA0652	vfr	-1.265	0.00318326
PA2236	pslF	-1.26539	0.0115596
PA3722	NA	-1.26959	0.0273165
PA4176	ppiC2	-1.27285	0.00199771
PA4530	NA	-1.276	0.00896399
PA5562	spoOJ	-1.2765	0.0105828
PA0621	NA	-1.27743	0.0355842
PA3836	NA	-1.27766	0.0079529
PA0055	NA	-1.27793	0.00395958
PA2240	pslJ	-1.28716	0.00939031
PA1766	NA	-1.29007	0.00166389
PA2323	gapN	-1.29163	0.0399803
PA3283	NA	-1.29474	0.0235332
PA2903	cobJ	-1.29478	0.00863451
PA1155	nrdB	-1.29535	0.0134451
PA2998	nqrB	-1.29756	0.0178737
PA1940	NA	-1.30471	0.0123825
PA4668	lolB	-1.30524	0.0115697
PA3081	NA	-1.30553	0.0146264
PA0369	NA	-1.30846	0.0103778
PA1609	fabB	-1.30886	0.0262325
PA3453	NA	-1.31102	0.0267753
PA2905	cobH	-1.3113	0.00940963
PA5077	opgH	-1.31269	0.00498028
PA0449	NA	-1.31276	0.00392074
PA1024	NA	-1.31332	0.0168221
PA2462	NA	-1.31646	0.0179806
PA4164	NA	-1.31685	0.00647558
PA2647	nuoL	-1.31992	0.0297161
PA1043	NA	-1.32495	0.00310384
PA2805	NA	-1.32661	0.0195761
PA4740	pnp	-1.32669	0.0182674
PA1810	nppA2	-1.32673	0.00562582
PA2041	NA	-1.32847	0.0226232
PA1274	NA	-1.32905	0.0412709
PA2686	pfeR	-1.3314	0.00944604
PA5570	rpmH	-1.33385	0.00359282
PA0503	NA	-1.33523	0.00250818
PA0296	spuI	-1.33982	0.00044362
PA3003	NA	-1.34251	0.000585887
PA5552	glmU	-1.34362	0.00125085
PA3636	kdsA	-1.34882	0.00259957
PA1552	ccoP1	-1.35	0.041562
PA2044	NA	-1.35231	0.0140293
PA0457.1	NA	-1.36036	0.0420065
PA0401	NA	-1.36142	0.00137574
PA1828	NA	-1.36325	0.0270755
PA0972	tolB	-1.36607	0.00143838
PA2623	icd	-1.36785	0.0021545
PA1280	NA	-1.36827	0.0123416
PA3702	wspR	-1.36886	0.000675178
PA1459	NA	-1.3764	0.000123456
PA4959	fimX	-1.37648	0.000672924
PA2403	fpvG	-1.37683	0.0189399
PA1085	flgJ	-1.37709	0.0224121
PA5508	pauA7	-1.3789	0.0274873
PA4865	ureA	-1.37911	0.0320437
PA1804	hupB	-1.37968	0.00404766
PA1293	NA	-1.38178	0.00310728
PA2042	NA	-1.38547	0.00970594
PA4601	morA	-1.38943	0.000675217
PA3639	accA	-1.39535	0.00649799
PA1487	NA	-1.39576	0.00789687
PA0472	fiuI	-1.39582	0.0119609
PA3207	NA	-1.39935	0.0148055
PA2237	pslG	-1.40239	0.00149043
PA4323	NA	-1.40314	0.00378248
PA5007	wapG	-1.40878	0.0006274
PA1182	NA	-1.40913	0.00896399
PA0118	NA	-1.41361	0.0142499
PA4453	NA	-1.4158	0.00108999
PA1941	NA	-1.41956	0.00169827
PA5461	NA	-1.42166	0.0123825
PA3998	NA	-1.42792	0.000424467
PA3299	fadD1	-1.42905	0.00196419
PA3801	NA	-1.42933	0.000577106
PA2052	cynS	-1.43026	0.0348366
PA2858	NA	-1.43318	0.00034734
PA3315	NA	-1.43559	0.00199771
PA1441	NA	-1.43966	0.00119689
PA5433	NA	-1.44043	0.0186075
PA2872	NA	-1.44425	3.66e-05
PA0420	bioA	-1.44436	0.0015202
PA0016	trkA	-1.44877	8.07e-05
PA4615	fprB	-1.45115	0.0156283
PA3977	hemL	-1.45209	0.000442731
PA5150	NA	-1.45354	0.00989608
PA4868	ureC	-1.45697	0.0021858
PA4705	phuW	-1.45747	0.000309147
PA0937	NA	-1.45895	0.00480209
PA2001	atoB	-1.46	0.013127
PA1301	hxuR	-1.47256	0.00447297
PA5137	NA	-1.47377	0.0110468
PA0035	trpA	-1.47646	0.00117895
PA4794	NA	-1.47767	0.00153769
PA0221	NA	-1.48422	0.0271819
PA2993	NA	-1.48663	0.00204879
PA1288	NA	-1.48813	0.00943337
PA3956	NA	-1.49473	0.00137231
PA3988	lptE	-1.49805	0.000844483
PA3642	rnhB	-1.49875	0.0329666
PA0039	NA	-1.49896	0.0332206
PA0371	NA	-1.50253	0.00083249
PA0973	oprL	-1.50343	0.000629834
PA1105	fliJ	-1.50951	0.0100313
PA2966	acpP	-1.51047	0.000303918
PA0359	NA	-1.51123	0.0015202
PA2950	fabV	-1.51144	0.0115697
PA3999	dacC	-1.51195	0.000276588
PA0389	NA	-1.51299	0.0184445
PA1934	NA	-1.51399	0.000303918
PA3800	NA	-1.51407	0.000642302
PA2873	tgpA	-1.51725	0.000450941
PA4999	waaL	-1.52255	0.00976241
PA1087	flgL	-1.52304	0.0137803
PA3695	NA	-1.52377	0.000445874
PA1372	NA	-1.52455	0.0361577
PA0952	NA	-1.52476	0.0229481
PA2997	nqrC	-1.5283	0.00274439
PA3228	NA	-1.52955	0.000476207
PA3153	wzx	-1.53207	0.00720149
PA3648	opr86	-1.53262	0.00124508
PA3302	NA	-1.53544	0.000100873
PA4848	accC	-1.5375	0.0115197
PA1035	NA	-1.54647	0.00114978
PA4329	pykA	-1.54871	0.000447569
PA0295	NA	-1.54888	0.00249866
PA3468	NA	-1.54957	0.00332103
PA3940	NA	-1.55223	0.00322881
PA3645	fabZ	-1.55798	0.00757284
PA3165	hisC2	-1.55858	0.000533664
PA0129	bauD	-1.55913	0.0336688
PA4714	NA	-1.55947	0.0229139
PA1246	aprD	-1.55986	0.0224016
PA2648	nuoM	-1.56362	0.0092134
PA4874	NA	-1.56515	0.0191812
PA2730	NA	-1.5688	0.0484373
PA0891	NA	-1.56978	0.0100294
PA5413	ltaA	-1.57093	3.72e-05
PA0618	NA	-1.57553	0.0161516
PA1276	cobC	-1.58313	0.00299075
PA3705	wspD	-1.58328	0.000218449
PA1078	flgC	-1.58745	0.0114148
PA1055	shaB	-1.58831	0.025526
PA4896	NA	-1.58897	0.00311786
PA4795	NA	-1.59034	0.002389
PA5250	NA	-1.59108	0.00143696
PA3080	NA	-1.59172	0.000970907
PA2009	hmgA	-1.59198	0.00861917
PA0500	bioB	-1.59218	0.000625526
PA0409	pilH	-1.59293	0.000669337
PA4108	NA	-1.59557	0.00309687
PA2729	NA	-1.59715	0.00547327
PA4843	gcbA	-1.5985	0.00136477
PA1281	cobV	-1.59973	0.00542625
PA0727	NA	-1.60133	0.00199454
PA1300	hxuI	-1.60667	0.0026677
PA3989	holA	-1.60807	0.000308011
PA0984	NA	-1.61218	0.0115197
PA0585	NA	-1.61693	0.0219337
PA0620	NA	-1.61754	0.0279645
PA0232	pcaC	-1.61949	0.0178875
PA3284	NA	-1.62276	0.0143333
PA4322	NA	-1.62955	0.000177172
PA2436	NA	-1.6296	7.06e-05
PA1077	flgB	-1.63072	0.0137477
PA3166	pheA	-1.63453	0.000428643
PA1806	fabI	-1.63709	7.41e-05
PA1162	dapE	-1.63824	0.000389564
PA2318	NA	-1.63899	0.00957828
PA0802	NA	-1.63967	0.0156283
PA4190	pqsL	-1.64393	0.00493754
PA2649	nuoN	-1.64406	0.00437047
PA0370	NA	-1.64934	0.000579849
PA0897	aruG	-1.6504	0.0426848
PA2000	dhcB	-1.65077	0.047338
PA2289	NA	-1.65087	0.0133662
PA3767	NA	-1.65297	0.000138234
PA0971	tolA	-1.65311	0.000672805
PA3696	NA	-1.65355	9.59e-05
PA3635	eno	-1.65428	0.000178502
PA3295	NA	-1.65508	0.000135463
PA2995	nqrE	-1.65986	0.0003776
PA3078	cprS	-1.66265	0.00106172
PA4526	pilB	-1.66501	0.000167416
PA3712	NA	-1.66639	0.0119609
PA3314	NA	-1.66644	0.00138878
PA4646	upp	-1.66748	0.00189134
PA5148	NA	-1.66814	0.0010574
PA5154	NA	-1.66825	0.031507
PA1277	cobQ	-1.66902	0.0177465
PA2242	pslL	-1.66974	0.000315814
PA0114	senC	-1.67126	0.00498203
PA1829	NA	-1.67494	0.0451086
PA3659	NA	-1.67996	0.00520739
PA4552	pilW	-1.68013	0.0200656
PA0540	NA	-1.68071	0.0399803
PA0834	NA	-1.68515	0.00610906
PA4793	NA	-1.68569	0.000436419
PA2404	fpvH	-1.68862	0.00943477
PA5531	tonB1	-1.6927	0.000483674
PA2038	NA	-1.69328	0.0399803
PA0020	tsaP	-1.69331	0.000710974
PA0301	spuE	-1.69473	9.21e-05
PA5451	wzm	-1.69921	0.00379809
PA4697	NA	-1.6999	0.000848233
PA4310	pctB	-1.70267	0.000303918
PA1461	motD	-1.70556	0.000572596
PA3643	lpxB	-1.71501	0.00238913
PA0795	prpC	-1.71709	0.00127302
PA2239	pslI	-1.7216	0.00142239
PA4309	pctA	-1.72245	0.000305762
PA3921	NA	-1.72603	0.0499973
PA3452	mqoA	-1.72907	0.00310728
PA5043	pilN	-1.72941	0.000549462
PA0406	tonB3	-1.72963	0.00919451
PA2874	NA	-1.73021	0.000144674
PA3099	xcpV	-1.73069	0.00106945
PA1278	cobP	-1.73155	0.00140763
PA3151	hisF2	-1.73797	0.00192205
PA0766	mucD	-1.74135	0.000333913
PA0411	pilJ	-1.74246	0.00127526
PA2468	foxI	-1.74355	0.000605364
PA4553	pilX	-1.74395	0.0354612
PA4528	pilD	-1.74617	0.00109921
PA5281	NA	-1.74757	8.07e-05
PA4371	NA	-1.74777	0.000282252
PA1481	ccmG	-1.74886	0.000367943
PA0412	pilK	-1.74977	7.45e-05
PA1969	NA	-1.75413	3.24e-05
PA0314	NA	-1.7574	5.55e-05
PA5340	NA	-1.75995	0.000172515
PA1080	flgE	-1.77033	0.000740356
PA3646	lpxD	-1.77081	0.000101646
PA3154	wzy	-1.77205	0.00144546
PA3075	NA	-1.77356	0.0158259
PA4527	pilC	-1.77827	0.00334338
PA5560	atpB	-1.77883	0.000995012
PA4569	ispB	-1.78232	0.000303918
PA5339	NA	-1.78241	0.000257627
PA1797	NA	-1.78718	0.0203128
PA0626	NA	-1.78732	0.0177401
PA4135	NA	-1.78999	0.000147559
PA0968	NA	-1.79105	0.000323558
PA1279	cobU	-1.79284	0.00127526
PA3100	xcpU	-1.79628	0.000949841
PA0628	NA	-1.79663	0.00824614
PA0898	aruD	-1.79718	0.0442669
PA1056	shaC	-1.80031	0.00942136
PA5458	NA	-1.80796	0.0123825
PA5505	NA	-1.80981	0.000463898
PA5001	ssg	-1.81476	3.31e-05
PA1364	NA	-1.81486	0.00453411
PA3644	lpxA	-1.8151	0.000284945
PA0753	NA	-1.81587	0.0282359
PA4707	phuU	-1.8186	0.000349998
PA0068	NA	-1.82367	0.000114152
PA0970	tolR	-1.8244	6.46e-05
PA0614	NA	-1.82591	0.0112574
PA4402	argJ	-1.82993	0.00226032
PA0640	NA	-1.83037	0.0167524
PA2994	nqrF	-1.83064	0.000367346
PA4372	NA	-1.83275	0.000416111
PA1585	sucA	-1.83299	0.000149737
PA2553	NA	-1.83318	0.0428962
PA3713	spdH	-1.83689	0.002907
PA0416	chpD	-1.83731	0.000329787
PA5452	wbpW	-1.83929	0.000988283
PA3493	NA	-1.84551	0.00257595
PA0892	aotP	-1.8483	0.00280525
PA3101	xcpT	-1.85086	0.00124508
PA0471	fiuR	-1.85416	0.00153253
PA4547	pilR	-1.85416	1.67e-05
PA3188	NA	-1.85519	0.0283241
PA0391	NA	-1.85637	0.000257876
PA1119	yfiB	-1.85714	0.00136565
PA0752	NA	-1.86256	0.0113055
PA5510	NA	-1.86335	0.000624096
PA3205	NA	-1.86474	0.00919451
PA3313	NA	-1.86829	0.000115254
PA2014	liuB	-1.86867	0.0273683
PA1048	NA	-1.86914	0.000546758
PA1483	cycH	-1.87317	0.000196737
PA2247	bkdA1	-1.88115	0.0277665
PA2008	fahA	-1.88714	0.0128685
PA0504	bioD	-1.88866	0.00091679
PA1580	gltA	-1.89077	0.000719889
PA0639	NA	-1.8915	0.0140293
PA5509	NA	-1.89528	0.00563579
PA2467	foxR	-1.90108	0.000367943
PA2238	pslH	-1.90403	0.00140242
PA1909	NA	-1.90694	0.00789837
PA1167	NA	-1.90846	0.0231892
PA0637	NA	-1.90968	0.025526
PA2007	maiA	-1.91094	0.0155725
PA1315	NA	-1.91662	0.000201493
PA3409	hasS	-1.92196	0.00921937
PA4578	NA	-1.92259	1.6e-05
PA3861	rhl	-1.92551	8.12e-05
PA1482	ccmH	-1.93544	0.00035263
PA3079	NA	-1.93676	0.00643835
PA2003	bdhA	-1.93961	0.00272449
PA4579	NA	-1.94234	8.12e-05
PA0641	NA	-1.94258	0.00322881
PA4897	NA	-1.94795	0.00239831
PA0660	NA	-1.94863	1.67e-05
PA0893	argR	-1.94892	0.00121626
PA0911	alpE	-1.95598	0.000877438
PA0865	hpd	-1.95817	0.00818179
PA3152	hisH2	-1.96458	0.000720761
PA1088	NA	-1.96897	0.00214368
PA3268	NA	-1.97147	0.0185209
PA0969	tolQ	-1.97287	7.95e-05
PA0625	NA	-1.98103	0.0276155
PA0421	NA	-1.98307	1.64e-05
PA3186	oprB	-1.9859	0.0186694
PA0594	surA	-1.9865	0.000535828
PA4373	NA	-1.99098	0.000171324
PA2374	tseF	-1.99229	0.0427505
PA1809	nppB	-1.99971	6.93e-05
PA2531	NA	-2.00135	0.00403377
PA3837	NA	-2.00733	0.0016228
PA4709	phuS	-2.01031	0.000220919
PA0619	NA	-2.013	0.00463114
PA1074	braC	-2.01773	0.00151308
PA3860	NA	-2.02273	0.000103442
PA0306.1	NA	-2.02974	0.00392893
PA2992	NA	-2.03296	2.03e-05
PA5042	pilO	-2.03874	0.000175136
PA1808	nppC	-2.03886	7.07e-05
PA1090	NA	-2.04251	0.0118591
PA3528	rnt	-2.05008	0.000162637
PA0413	chpA	-2.05029	7.72e-06
PA2466	foxA	-2.06117	7.95e-05
PA5556	atpA	-2.06268	0.000405031
PA4496	dppA1	-2.0684	0.00754132
PA3148	wbpI	-2.07679	0.000842656
PA0303	spuG	-2.08194	3.12e-05
PA2453	NA	-2.08314	0.000560193
PA1322	NA	-2.08372	0.0352218
PA1363	NA	-2.08605	0.000713619
PA0302	spuF	-2.08818	5.82e-06
PA4315	mvaT	-2.08862	0.00210341
PA1079	flgD	-2.08943	0.00444553
PA0807	ampDh3	-2.09377	0.00321394
PA0300	spuD	-2.09457	4.8e-05
PA5450	wzt	-2.10062	0.000260118
PA0754	NA	-2.10151	0.00143696
PA1086	flgK	-2.10347	0.000294376
PA2011	liuE	-2.10452	1.67e-05
PA0707	toxR	-2.1119	0.00540447
PA5558	atpF	-2.11403	0.000367943
PA0437	codA	-2.11535	0.00340229
PA4555	pilY2	-2.11604	0.0050791
PA0346	NA	-2.11635	0.000920317
PA3899	fecI	-2.12007	0.000119381
PA5555	atpG	-2.12048	0.000276588
PA0304	spuH	-2.12674	1.11e-05
PA1161	rrmA	-2.14215	0.000422248
PA3672	NA	-2.14308	0.000142028
PA2552	NA	-2.14529	0.0187992
PA3495	nth	-2.14815	0.000235919
PA5528	NA	-2.15261	0.000436419
PA1912	femI	-2.1553	0.0017786
PA2405	fpvJ	-2.15535	0.00140763
PA0629	NA	-2.15808	0.0499973
PA4525	pilA	-2.16718	6.55e-05
PA5285	sutA	-2.17267	0.00124637
PA5557	atpH	-2.17615	0.000576153
PA2250	lpdV	-2.17991	0.0280525
PA3704	wspE	-2.18066	5.82e-06
PA3647	NA	-2.18212	2.82e-06
PA4708	phuT	-2.18631	2.25e-05
PA5216	NA	-2.19907	0.000174544
PA1793	ppiB	-2.20677	1.98e-06
PA2248	bkdA2	-2.21157	0.0230209
PA0446	NA	-2.21364	0.0394317
PA3900	fecR	-2.21371	3.37e-05
PA0617	NA	-2.21576	0.0105901
PA0315	NA	-2.22175	0.000349688
PA1587	lpd	-2.22721	4.79e-05
PA0028	NA	-2.22732	0.0160052
PA2452	NA	-2.2283	0.004123
PA4227	pchR	-2.23098	0.000436419
PA2360	hsiA3	-2.23206	0.0229481
PA5128	secB	-2.24025	1.28e-05
PA0905	rsmA	-2.24214	0.0170166
PA3150	wbpG	-2.25037	0.000179468
PA3865.1	NA	-2.25099	0.00189488
PA5554	atpD	-2.2563	0.000202315
PA3820	secF	-2.27384	9.15e-05
PA5559	atpE	-2.28235	9.54e-05
PA5402	NA	-2.28342	0.00173774
PA0470	fiuA	-2.28511	0.000316252
PA0899	aruB	-2.29801	0.00392282
PA1907	NA	-2.30653	0.0129619
PA1586	sucB	-2.31164	1.67e-05
PA5041	pilP	-2.31985	4.22e-05
PA4847	accB	-2.32127	0.00201862
PA1034	NA	-2.32374	1.67e-05
PA3068	gdhB	-2.33061	0.00298021
PA2422	NA	-2.33762	0.00804961
PA3163	cmk	-2.33826	4.16e-05
PA3227	ppiA	-2.34083	2.56e-06
PA4513	NA	-2.34797	0.000128745
PA3821	secD	-2.34946	0.000221472
PA3149	wbpH	-2.35774	0.00030108
PA2358	NA	-2.35812	0.0138128
PA1812	mltD	-2.36375	0.000202315
PA1807	nppD	-2.36379	5.05e-05
PA4895	NA	-2.36731	9.43e-05
PA1089	NA	-2.37518	0.00151308
PA1552.1	ccoQ1	-2.37539	0.0337885
PA2688	pfeA	-2.37866	0.000305762
PA1589	sucD	-2.38125	0.000100873
PA2034	NA	-2.38779	0.00138388
PA5167	dctP	-2.40055	0.00193943
PA0415	chpC	-2.40494	1.99e-05
PA4406.1	NA	-2.41368	0.00102169
PA5553	atpC	-2.41498	3.28e-05
PA0636	NA	-2.42038	0.00210341
PA0623	NA	-2.42358	0.00209055
PA2451	NA	-2.42587	0.00873483
PA4554	pilY1	-2.42617	0.00774519
PA2012	liuD	-2.43719	0.000806085
PA3901	fecA	-2.4382	0.00382086
PA5155	NA	-2.46303	0.00648986
PA0872	phhA	-2.46371	2.05e-05
PA1371	NA	-2.46543	0.000370951
PA5449	wbpX	-2.48735	3.09e-05
PA2409	fpvE	-2.48884	0.000367943
PA4090	NA	-2.49007	0.000140671
PA3924	NA	-2.49432	0.00895183
PA2406	fpvK	-2.49843	0.000156538
PA2033	NA	-2.50195	0.00202774
PA2761	NA	-2.50497	0.00169562
PA1830	NA	-2.51092	6.12e-06
PA2006	NA	-2.52355	0.00540447
PA0414	chpB	-2.52487	2.27e-06
PA0624	NA	-2.53582	0.00285283
PA3838	NA	-2.54274	0.000201493
PA2407	fpvC	-2.54916	0.000436419
PA5040	pilQ	-2.55049	2.31e-06
PA5271	NA	-2.55686	0.000773318
PA0672	hemO	-2.56269	2.49e-05
PA1340	aatM	-2.56299	0.000585887
PA2249	bkdB	-2.56996	0.0110454
PA1588	sucC	-2.57866	3.38e-05
PA2340	NA	-2.58896	0.0155199
PA0399	NA	-2.6146	1.55e-05
PA2425	pvdG	-2.61846	0.00500223
PA1057	shaD	-2.61985	0.000444867
PA2013	liuC	-2.63949	0.00285283
PA2408	fpvD	-2.64056	4.36e-05
PA4471	NA	-2.64223	0.00109657
PA5168	dctQ	-2.66394	0.0027911
PA0631	NA	-2.66845	0.0176224
PA1336	aauS	-2.67165	1.23e-05
PA4570.1	rsmW	-2.67757	0.00547327
PA1910	femA	-2.69822	3.72e-05
PA2760	oprQ	-2.70458	0.00044362
PA1091	fgtA	-2.70885	0.00140763
PA0593	pdxA	-2.71586	1.6e-05
PA3562	fruI	-2.73279	0.000291376
PA4706	phuV	-2.74502	3.6e-06
PA1365	NA	-2.75212	0.000365837
PA1134	NA	-2.77026	0.00278747
PA4704.3	prrH	-2.77808	0.000643653
PA2342	mtlD	-2.77811	0.00452545
PA2410	fpvF	-2.77886	1.21e-05
PA5457	NA	-2.78109	3.01e-05
PA5459	NA	-2.81416	0.000122558
PA0635	NA	-2.82046	0.00202264
PA2371	clpV3	-2.86237	0.0204642
PA0870	phhC	-2.8745	2.34e-06
PA0400	NA	-2.88264	4.47e-06
PA4307	pctC	-2.88422	3.37e-05
PA5448	wbpY	-2.88795	4.15e-06
PA0622	NA	-2.89047	0.000323558
PA1908	NA	-2.89662	6.99e-05
PA1335	aauR	-2.95264	2.56e-06
PA2396	pvdF	-2.96417	0.000898832
PA2689	pfeE	-2.97905	0.00125085
PA5217	NA	-2.98849	1.51e-06
PA1073	braD	-2.9902	0.000345731
PA1058	shaE	-2.99477	0.000172551
PA2427	NA	-2.99488	0.00466174
PA0630	NA	-2.99648	0.00344166
PA1059	shaF	-3.02119	0.000557384
PA1244	qslA	-3.06251	1.98e-06
PA2402	pvdI	-3.06968	0.000201826
PA3866	NA	-3.07728	5.55e-05
PA2386	pvdA	-3.09804	0.00068292
PA1339	aatP	-3.10877	7.12e-07
PA3669	NA	-3.1255	0.000260118
PA1913	NA	-3.13163	0.000172515
PA0634	NA	-3.14427	0.00044362
PA2338	NA	-3.14905	0.00211604
PA1911	femR	-3.16088	3.28e-05
PA1338	ggt	-3.16969	1.89e-05
PA1342	aatJ	-3.17411	4.93e-06
PA5543	NA	-3.17979	0.000644729
PA4469	NA	-3.185	0.000250134
PA2411	NA	-3.1949	0.00116651
PA3561	fruK	-3.21866	6.69e-06
PA1341	aatQ	-3.24312	7.49e-07
PA2426	pvdS	-3.24458	1.4e-05
PA2389	pvdR	-3.2606	4.8e-05
PA4556	pilE	-3.26909	0.000250134
PA2392	pvdP	-3.28411	0.00151308
PA0871	phhB	-3.2865	3.65e-06
PA4497	dppA2	-3.32585	0.000345367
PA2424	pvdL	-3.33097	0.000176952
PA0633	NA	-3.33248	0.000436419
PA2390	pvdT	-3.33293	9.65e-05
PA0958	oprD	-3.34645	1.98e-06
PA4359	NA	-3.37979	0.0330392
PA2385	pvdQ	-3.39206	0.000807793
PA0792	prpD	-3.39715	0.000585887
PA3671	NA	-3.4197	7.83e-06
PA4370	icmP	-3.42706	1.3e-06
PA2367	hcp3	-3.43057	0.0280569
PA3410	hasI	-3.43342	6.46e-05
PA2399	pvdD	-3.47116	0.000369385
PA3560	fruA	-3.50371	6.79e-06
PA4470	fumC1	-3.5554	0.000134116
PA2400	pvdJ	-3.57872	2.68e-05
PA3670	NA	-3.61601	9.6e-06
PA2393	NA	-3.62112	0.000776858
PA2412	NA	-3.63448	0.000248016
PA2413	pvdH	-3.6434	0.000475836
PA4570	NA	-3.64481	0.00163242
PA1070	braG	-3.70632	0.000275162
PA2370	hsiH3	-3.73717	0.0115596
PA1071	braF	-3.76196	0.000198282
PA4467	NA	-3.79004	0.000145433
PA2391	opmQ	-3.79981	7.89e-05
PA1072	braE	-3.80041	0.000103208
PA2343	mtlY	-3.81813	0.00512399
PA0423	pasP	-3.82888	1.1e-06
PA4468	sodM	-3.84273	5.74e-05
PA4168	fpvB	-3.89631	0.000231525
PA0931	pirA	-3.9243	0.0001254
PA2368	hsiF3	-3.95144	0.011688
PA1967	NA	-3.96687	2.92e-06
PA4675	chtA	-4.0367	7.89e-05
PA2397	pvdE	-4.10255	0.000220282
PA2394	pvdN	-4.18267	8.86e-05
PA5429	aspA	-4.23744	0.000257876
PA0985	pyoS5	-4.48227	4.38e-05
PA4710	phuR	-4.54305	3.09e-05
PA1337	ansB	-4.69508	2.21e-07
PA2398	fpvA	-4.8583	0.000157486
PA2395	pvdO	-4.89615	5.55e-05

## Sheet: Calu-3 PAO1 Day 5 vs Day 1
Calu-3 Day 1 vs Day 5
Locus Tag	Gene name	log2FC	FDR
PA4131	NA	6.3299	0.00281245
PA1697	NA	6.31147	0.00225324
PA1695	pscP	5.84096	0.0029478
PA0519	nirS	5.60935	0.0105148
PA1701	pcr3	5.51886	0.00478283
PA1699	pcr1	5.46013	0.00410529
PA1694	pscQ	5.39334	0.00371702
PA0518	nirM	5.35736	0.00782591
PA3431	NA	5.34248	0.00232417
PA1698	popN	5.29599	0.0019096
PA4133	NA	5.24274	0.00224567
PA4139	NA	5.17279	0.00970382
PA1924	NA	5.15465	0.0135527
PA1702	pcr4	4.8708	0.00394829
PA4130	NA	4.70537	0.00229849
PA1845	tsi1	4.62152	0.000423787
PA1700	pcr2	4.55483	0.00394829
PA0045	NA	4.52836	0.000868304
PA1557	ccoN2	4.44179	0.0140957
PA4129	NA	4.41824	0.00185243
PA3432	NA	4.40473	0.00394829
PA4364	NA	4.39955	0.00126125
PA4134	NA	4.39562	0.000373928
PA1713	exsA	4.35158	0.00454426
PA1705	pcrG	4.34529	0.00151704
PA4587	ccpR	4.25006	0.0170382
PA1707	pcrH	4.22604	0.00259978
PA1168	NA	4.2095	0.0116062
PA1706	pcrV	4.20909	0.00307732
PA4140	NA	4.06084	0.0101771
PA1715	pscB	4.03913	0.000880524
PA0126	NA	4.02198	0.000234309
PA1555.1	ccoQ2	3.97242	0.0305788
PA2393	NA	3.89679	0.0019096
PA0171	NA	3.8597	0.000237381
PA1712	exsB	3.7911	0.00882995
PA3842	spcS	3.77671	0.00663
PA0277	NA	3.761	0.000335572
PA3843	NA	3.724	0.00617221
PA3913	NA	3.72286	0.0222064
PA1716	pscC	3.71411	0.00352275
PA0523	norC	3.63942	0.00339308
PA2127	cgrA	3.61407	0.0143248
PA1556	ccoO2	3.60684	0.0296073
PA3880	NA	3.57187	0.0257548
PA1717	pscD	3.56148	0.00396857
PA1673	NA	3.55051	0.0335857
PA1708	popB	3.53204	0.00895814
PA1719	pscF	3.52073	0.00179021
PA1718	pscE	3.50338	0.00635243
PA2394	pvdN	3.48145	0.00171455
PA2451	NA	3.47198	0.00259978
PA1721	pscH	3.44953	0.00353833
PA1703	pcrD	3.44314	0.00764009
PA2191	exoY	3.407	0.00394829
PA0170	NA	3.38202	0.00528734
PA2446	gcvH2	3.32866	0.000868304
PA4219	ampO	3.31858	0.00365399
PA1714	exsD	3.29173	0.00617924
PA2062	NA	3.27217	0.0308956
PA4067	oprG	3.26863	0.024708
PA2445	gcvP2	3.23642	0.00510208
PA1710	exsC	3.2305	0.00872757
PA2392	pvdP	3.22663	0.00439883
PA0526	NA	3.22444	0.00612259
PA1722	pscI	3.2227	0.000699629
PA0563	NA	3.22089	0.000385144
PA0046	NA	3.21555	0.00164912
PA4220	NA	3.20766	0.00516488
PA4221	fptA	3.1905	0.00572298
PA1709	popD	3.18144	0.0126339
PA1723	pscJ	3.15509	0.00280681
PA0939	NA	3.15287	0.0218406
PA2395	pvdO	3.12987	0.00425415
PA1724	pscK	3.12067	0.00280681
PA3912	NA	3.09023	0.00439883
PA0044	exoT	3.07451	0.0167712
PA1711	exsE	3.07078	0.0126339
PA0516	nirF	3.06875	0.0398716
PA1791	NA	3.04374	0.000709362
PA2452	NA	3.01341	0.00171844
PA4228	pchD	3.0059	0.0120418
PA0047	NA	2.98358	0.00189485
PA1844	tse1	2.97763	0.00149932
PA0169	siaD	2.96015	0.00150741
PA1720	pscG	2.95292	0.006516
PA2444	glyA2	2.9391	0.0203418
PA2397	pvdE	2.92598	0.006516
PA1319	cyoC	2.92117	0.0357083
PA4571	NA	2.91416	0.0420767
PA4317	NA	2.90874	4.8953e-05
PA3392	nosZ	2.84369	0.00674299
PA2386	pvdA	2.81484	0.00365898
PA1692	NA	2.81183	0.0154291
PA4132	mpaR	2.80851	0.00185243
PA1725	pscL	2.79964	0.00224567
PA1318	cyoB	2.79032	0.0177115
PA1704	pcrR	2.78218	0.00112238
PA3061	pelD	2.76342	0.0118463
PA2396	pvdF	2.7631	0.00394829
PA4365	lysE	2.76038	0.00739302
PA0080	tssJ1	2.74275	0.0019096
PA3190	NA	2.74176	0.00699862
PA2116	NA	2.72197	0.000194827
PA3060	pelE	2.7114	0.019096
PA5120	NA	2.6788	4.8953e-05
PA0087	tssE1	2.67216	0.00454426
PA1123	NA	2.64889	0.00999896
PA2425	pvdG	2.63475	0.0106598
PA5136	NA	2.59259	0.000159422
PA2114	NA	2.58617	0.00439883
PA3408	hasR	2.57658	0.034127
PA2126.1	cgrB	2.56362	0.0340151
PA2331	NA	2.52093	0.00408355
PA2791	NA	2.50753	0.00962803
PA3062	pelC	2.49904	0.0204548
PA4229	pchC	2.48757	0.0185078
PA2774	tse4	2.48701	0.000423787
PA3661	NA	2.48178	0.0436007
PA0162	opdC	2.47819	0.00250108
PA1666	lip2	2.47286	0.0120418
PA4218	ampP	2.47041	0.0203418
PA3391	nosR	2.46795	0.0361275
PA5033	NA	2.45894	0.000699629
PA0083	tssB1	2.43768	0.00772567
PA3607	potA	2.39575	0.0219978
PA2126	cgrC	2.38564	0.0111352
PA2792	NA	2.3652	0.00497926
PA4179	NA	2.36443	0.0130033
PA1639	NA	2.34798	0.00135277
PA1696	pscO	2.34404	0.0340151
PA0172	siaA	2.33331	0.0361275
PA0075	pppA	2.33047	0.00224567
PA0261	tli3	2.32862	0.0256324
PA4181	NA	2.32646	0.000993979
PA4770	lldP	2.31936	0.0372674
PA3006	psrA	2.31841	0.00132874
PA5113	NA	2.3135	0.000113564
PA1947	rbsA	2.29407	0.00224567
PA3059	pelF	2.28706	0.0248761
PA2775	tsi4	2.27492	0.000915287
PA0094	eagT6	2.26844	0.00135277
PA0545	NA	2.264	0.013985
PA2019	mexX	2.2618	0.00159537
PA4438	NA	2.26173	0.00180266
PA1663	sfa2	2.24806	0.0233456
PA5139	NA	2.24442	0.0125674
PA3305	NA	2.23039	0.0175469
PA3064	pelA	2.22161	0.0128419
PA1396	NA	2.22048	0.00194914
PA3911	NA	2.21504	0.00730389
PA2321	gntK	2.21484	0.0162305
PA3082	gbt	2.20347	0.00140969
PA0996	pqsA	2.20259	0.0170299
PA2329	NA	2.19153	0.00603121
PA5030	NA	2.18336	0.00419781
PA0079	tssK1	2.17592	0.00569264
PA4826	NA	2.17477	0.019096
PA4683	NA	2.17272	0.049542
PA0088	tssF1	2.16764	0.0177115
PA4616	NA	2.16439	0.0257548
PA3069	NA	2.16391	0.0019096
PA2260	NA	2.1633	0.00912119
PA3136	NA	2.15294	0.0192013
PA1662	clpV2	2.15149	0.0204548
PA0078	tssL1	2.1418	0.00497926
PA2016	liuR	2.13756	0.0411574
PA4632	NA	2.12867	0.00135277
PA2113	opdO	2.12817	0.0385185
PA1394	NA	2.11728	0.00144615
PA5445	NA	2.10925	0.00462602
PA1690	pscU	2.08053	0.0125152
PA0712	NA	2.07599	0.00135277
PA0084	tssC1	2.06946	0.0204548
PA0070	tagQ1	2.06285	0.00911734
PA0714	NA	2.06236	0.00873579
PA2330	NA	2.05841	0.00212778
PA2912	NA	2.05539	0.0262352
PA0085	hcp1	2.05323	0.045925
PA1661	hsiH2	2.05238	0.0430882
PA2929	NA	2.03488	0.0236592
PA3841	exoS	2.03138	0.0298192
PA0797	NA	2.02558	0.016056
PA4168	fpvB	2.02269	0.0426025
PA2323	gapN	2.02178	0.00473813
PA2540	NA	2.0208	0.00432607
PA1450	NA	1.99734	0.0283642
PA2538	NA	1.9929	0.0110571
PA0089	tssG1	1.98479	0.0405862
PA4494	roxS	1.98409	0.00297512
PA0091	vgrG1	1.98182	0.030612
PA2385	pvdQ	1.97337	0.045142
PA1660	hsiG2	1.9725	0.0314897
PA1948	rbsC	1.97016	0.00311551
PA0076	tagF1	1.96891	0.0140957
PA1001	phnA	1.96277	0.0303819
PA0989	NA	1.95952	0.00930081
PA0579	rpsU	1.95698	0.00171715
PA3063	pelB	1.95347	0.0428419
PA1451	NA	1.95309	0.00144392
PA4226	pchE	1.95213	0.0391096
PA0524	norB	1.952	0.00685213
PA0093	tse6	1.94682	0.00280681
PA2684	tse5	1.94159	0.00332262
PA0086	tagJ1	1.93785	0.0260696
PA0998	pqsC	1.93583	0.0409191
PA0711	NA	1.93396	0.0019349
PA1691	pscT	1.92882	0.0157122
PA4563	rpsT	1.91619	0.00179021
PA5129	grxC	1.91588	0.0019096
PA1668	dotU2	1.90888	0.0356301
PA3641	NA	1.90809	0.0264219
PA5315	rpmG	1.90563	0.00396895
PA4318	NA	1.90351	0.00185243
PA0237	NA	1.89946	0.0204548
PA2204	NA	1.88452	0.0203418
PA2128	cupA1	1.87915	0.0448576
PA0074	ppkA	1.8689	0.00394829
PA3780	NA	1.86542	0.0375596
PA2399	pvdD	1.84856	0.0435359
PA1946	rbsB	1.84355	0.0117125
PA3304.1	P18	1.82584	0.038956
PA2761	NA	1.81838	0.0398281
PA2503	NA	1.81795	0.0026066
PA1824	NA	1.80709	0.013672
PA1999	dhcA	1.80023	0.0186406
PA5316	rpmB	1.79186	0.00674079
PA4487	magF	1.7889	0.00578336
PA4670	prs	1.78708	0.00332803
PA2453	NA	1.77017	0.00699862
PA4568	rplU	1.76914	0.0105095
PA5025	metY	1.7682	0.0185077
PA1291	NA	1.75202	0.00957268
PA3824	queA	1.75033	0.00840269
PA2391	opmQ	1.74923	0.0418464
PA4415	mraY	1.74884	0.0021319
PA3310	NA	1.74001	0.0021319
PA1274	NA	1.73987	0.019096
PA2928	NA	1.73444	0.0112684
PA4671	NA	1.72962	0.0106598
PA4710	phuR	1.7293	0.0465524
PA2063	NA	1.72193	0.0105148
PA0541	NA	1.71706	0.019096
PA4272	rplJ	1.71162	0.0428419
PA3081	NA	1.7107	0.00442209
PA4443	cysD	1.69576	0.0464066
PA1068	NA	1.69238	0.00308293
PA2464	NA	1.69138	0.00136143
PA2424	pvdL	1.68484	0.0398281
PA2018	mexY	1.68484	0.00886308
PA5130	NA	1.68147	0.0020517
PA5034	hemE	1.68094	0.00258594
PA5286	NA	1.67787	0.0038889
PA2390	pvdT	1.67376	0.0317887
PA2531	NA	1.67106	0.0259494
PA2539	NA	1.66546	0.0298192
PA1428	NA	1.66145	0.0112479
PA1386	NA	1.65907	0.0356301
PA3486	vgrG4b	1.656	0.0275986
PA3893	NA	1.65516	0.0113286
PA2793	NA	1.65368	0.00353833
PA0535	NA	1.65336	0.00767431
PA3359	NA	1.64472	0.0439566
PA0092	tsi6	1.64178	0.00394829
PA2299	NA	1.64147	0.00135277
PA5194	NA	1.63923	0.00516488
PA2042	NA	1.63912	0.00564018
PA1966	NA	1.63684	0.0298734
PA2205	NA	1.63106	0.0124354
PA1669	icmF2	1.63061	0.0356301
PA2230	NA	1.62935	0.0117783
PA3874	narH	1.62846	0.0271796
PA5114	NA	1.62808	0.000217006
PA0512	nirH	1.62764	0.019096
PA4432	rpsI	1.62537	0.00510208
PA4567	rpmA	1.62071	0.0230424
PA1395	NA	1.61445	0.00521771
PA2380	NA	1.61129	0.00323043
PA4271	rplL	1.60439	0.0376545
PA5075	NA	1.6021	0.0126339
PA3276	NA	1.5991	0.00229849
PA4490	magC	1.594	0.0038132
PA4800	NA	1.58797	0.00280681
PA5118	thiI	1.58505	0.0474422
PA2382	lldA	1.58318	0.0389631
PA3603	dgkA	1.57757	0.0360357
PA3892	NA	1.57605	0.0142687
PA1757	thrH	1.57272	0.0308956
PA0236	NA	1.56936	0.0187848
PA5244	NA	1.56595	0.0432539
PA4489	magD	1.56591	0.00226784
PA2826	NA	1.56263	0.0239356
PA4433	rplM	1.56242	0.00832205
PA2541	NA	1.5593	0.00394829
PA4319	NA	1.55731	0.0294441
PA2685	vgrG4	1.55406	0.0170382
PA5204	argA	1.55339	0.00126125
PA3716	NA	1.54488	0.00516488
PA4323	NA	1.54142	0.00456254
PA0887.1	P7	1.54032	0.023246
PA1771	estX	1.53623	0.0385946
PA2402	pvdI	1.53461	0.0459329
PA5051	argS	1.53382	0.00735844
PA2298	NA	1.52787	0.00143049
PA1427	NA	1.52035	0.00217272
PA4801	NA	1.5174	0.00353969
PA0659	NA	1.51701	0.00519253
PA2261	NA	1.51675	0.0436938
PA1790	NA	1.51582	0.0208066
PA4410	ddlB	1.5153	0.00730389
PA4863	NA	1.51387	0.00786869
PA0654	speD	1.51303	0.0257548
PA4491	magB	1.51211	0.00240426
PA3397	fprA	1.51009	0.0254065
PA4391	NA	1.50905	0.0256324
PA4866	NA	1.50655	0.0405862
PA4355	pyeM	1.50629	0.0127878
PA5300	cycB	1.50419	0.00798839
PA5076	NA	1.49087	0.00524431
PA1271	NA	1.48581	0.0193522
PA2389	pvdR	1.47965	0.0378085
PA4662	murI	1.47744	0.00517213
PA3955	NA	1.47628	0.0484416
PA1422	gbuR	1.45596	0.0110571
PA2619	infA	1.44783	0.00514848
PA3727	NA	1.44457	0.0482535
PA1750	NA	1.44437	0.00394829
PA4743	rbfA	1.44092	0.0300444
PA3523	mexP	1.44033	0.0484416
PA3014	faoA	1.4349	0.0342075
PA4292	NA	1.43268	0.045531
PA4339	NA	1.42517	0.00132874
PA2772	NA	1.41388	0.02455
PA3621	fdxA	1.40622	0.027942
PA2581	NA	1.39764	0.00730389
PA4968	NA	1.39648	0.00716212
PA2953	NA	1.3952	0.0177115
PA2600	NA	1.39345	0.0314897
PA3715	NA	1.39145	0.00516488
PA4396	NA	1.3839	0.0214797
PA5357	NA	1.3808	0.0178899
PA4569	ispB	1.38021	0.00764009
PA4723	dksA	1.37175	0.00194914
PA2825	ospR	1.37065	0.00930081
PA3726	NA	1.3617	0.0474811
PA3866	NA	1.35402	0.0421584
PA5046	NA	1.35097	0.0314897
PA5049	rpmE	1.34877	0.0401253
PA5298	NA	1.34229	0.0257833
PA4420	NA	1.34213	0.0110899
PA0570	NA	1.33732	0.0362209
PA1965	NA	1.33622	0.0111352
PA5441	NA	1.33184	0.0278972
PA3675	NA	1.3237	0.00536736
PA3130	NA	1.322	0.00417977
PA5031	NA	1.32168	0.0493661
PA1015	NA	1.31978	0.0361275
PA4669	ipk	1.31914	0.0249857
PA0755	opdH	1.31535	0.049542
PA5296	rep	1.3136	0.0177554
PA0024	hemF	1.31173	0.0480653
PA0775	NA	1.30835	0.042417
PA5193	yrfI	1.30657	0.0193453
PA2450	NA	1.3042	0.031894
PA4042	xseB	1.29862	0.0162648
PA0749	NA	1.29748	0.00510208
PA1853	NA	1.29602	0.00258594
PA4419	ftsL	1.29135	0.0391943
PA4414	murD	1.2893	0.0203418
PA4411	murC	1.2811	0.0193453
PA4481	mreB	1.27796	0.0261276
PA4413	ftsW	1.27314	0.0202542
PA4548	NA	1.26976	0.00144392
PA5320	coaC	1.26643	0.00912135
PA4408	ftsA	1.25884	0.0106639
PA4845	dipZ	1.25599	0.0411574
PA5472	NA	1.25011	0.0357083
PA0042	NA	1.24564	0.0185077
PA2851	efp	1.24169	0.0376545
PA0239	NA	1.23641	0.0269014
PA4642	NA	1.23484	0.00510208
PA3979	NA	1.22696	0.0375596
PA2828	NA	1.22032	0.0222064
PA4488	magE	1.21916	0.0290849
PA4816	NA	1.21814	0.0144018
PA3984	lnt	1.21564	0.0132259
PA1748	NA	1.21181	0.011673
PA3794	NA	1.20853	0.00757215
PA5021	NA	1.20816	0.0499327
PA4965	NA	1.20587	0.0111016
PA2449	gcsR	1.20523	0.0166399
PA3991	NA	1.20477	0.0448482
PA4665	prfA	1.20299	0.0462331
PA4512	lpxO1	1.19972	0.0118736
PA0331	ilvA1	1.19772	0.045142
PA0706	cat	1.19365	0.0197031
PA2921	NA	1.18964	0.0111016
PA4418	ftsI	1.18936	0.0180422
PA2201	NA	1.18928	0.0139382
PA3433	NA	1.18689	0.0284096
PA1613	NA	1.1862	0.0282134
PA0390	metX	1.17229	0.0465524
PA4562	NA	1.17128	0.0437202
PA5273	NA	1.17037	0.0397777
PA4864	ureD	1.16628	0.0483285
PA4636	NA	1.16568	0.0405183
PA0607	rpe	1.15698	0.0454773
PA4417	murE	1.15696	0.0282134
PA1425	NA	1.15658	0.0257833
PA4666	hemA	1.15621	0.0324602
PA4451	NA	1.15444	0.0295966
PA0947	NA	1.15246	0.0493661
PA5512	mifS	1.15065	0.0465524
PA2806	NA	1.14246	0.0482016
PA4707	phuU	1.13867	0.038759
PA4872	NA	1.13037	0.0154291
PA5321	dut	1.12908	0.0267451
PA4412	murG	1.12554	0.0397777
PA4963	NA	1.12277	0.016713
PA4043	ispA	1.12146	0.0480653
PA0902	NA	1.1083	0.0314888
PA2115	NA	1.10477	0.031894
PA4416	murF	1.10172	0.0389734
PA3693	NA	1.08359	0.0298192
PA3798	NA	1.06615	0.0204548
PA4578	NA	1.0646	0.0179144
PA4850	prmA	1.05357	0.040909
PA5128	secB	1.04755	0.0389631
PA1674	folE2	1.03944	0.0405862
PA1069	NA	1.02797	0.0436007
PA4768	smpB	1.02764	0.0473482
PA4631	NA	1.01832	0.00873287
PA4718	NA	1.00656	0.0175469
PA4584	NA	1.00599	0.0340151
PA4580	NA	1.00518	0.0248467
PA0081	fha1	0.964084	0.0456162
PA4924	NA	0.957964	0.0413024
PA3707	wspB	-0.921302	0.0270605
PA2632	NA	-0.965206	0.0436881
PA1793	ppiB	-0.966103	0.0304939
PA3852	NA	-0.976173	0.0437
PA4065	NA	-0.987754	0.0415723
PA2633	NA	-0.995527	0.027942
PA2491	mexS	-0.999821	0.0213043
PA3202	NA	-1.01387	0.0419016
PA0230	pcaB	-1.0385	0.0294797
PA3103	xcpR	-1.03887	0.0204164
PA3753	NA	-1.06044	0.00858664
PA2483	NA	-1.06757	0.0163354
PA2631	NA	-1.08106	0.0362209
PA2716	NA	-1.09035	0.0308956
PA5529	NA	-1.10989	0.0314897
PA3356	pauA5	-1.11969	0.0222064
PA1209	NA	-1.12315	0.0436938
PA2025	gor	-1.12556	0.00866235
PA3083	pepN	-1.12864	0.00524431
PA5339	NA	-1.12919	0.031186
PA3307	NA	-1.13019	0.0338677
PA1616	NA	-1.13442	0.00325962
PA3811	hscB	-1.15084	0.0340151
PA0436	NA	-1.15129	0.00584604
PA0231	pcaD	-1.15217	0.0222064
PA1062	NA	-1.1607	0.0436938
PA2858	NA	-1.16802	0.00784785
PA1051	NA	-1.18361	0.0375596
PA5281	NA	-1.19004	0.0100892
PA5535	NA	-1.19923	0.0204548
PA0731	NA	-1.20681	0.0381617
PA4601	morA	-1.2092	0.00727157
PA5311	NA	-1.21843	0.0242352
PA1525	alkB2	-1.21873	0.0468112
PA3851	NA	-1.21936	0.0118458
PA4128	NA	-1.22109	0.0454127
PA0067	prlC	-1.23253	0.00980665
PA4185	NA	-1.23309	0.0415723
PA3815	iscR	-1.23351	0.0481946
PA0301	spuE	-1.24002	0.00603121
PA5500	znuC	-1.24138	0.0177115
PA3668	NA	-1.2444	0.0197758
PA0069	NA	-1.24929	0.0375596
PA2047	cmrA	-1.2572	0.0121282
PA1060	NA	-1.25843	0.0185176
PA4186	NA	-1.26014	0.0141722
PA0741	NA	-1.26442	0.024626
PA2478	NA	-1.26742	0.0276983
PA3229	NA	-1.2687	0.0358271
PA2796	tal	-1.27696	0.0128419
PA0761	nadB	-1.27765	0.00279529
PA1094	fliD	-1.28229	0.0185852
PA2799	NA	-1.28285	0.043512
PA3043	NA	-1.28305	0.0150316
PA3846	NA	-1.28388	0.0432539
PA4021	eatR	-1.29025	0.0436938
PA4504	dppC	-1.29973	0.0131541
PA5452	wbpW	-1.29978	0.0280236
PA0302	spuF	-1.30692	0.00255951
PA0114	senC	-1.30888	0.0433756
PA2649	nuoN	-1.31941	0.0362209
PA1003	mvfR	-1.32252	0.0465524
PA5521	NA	-1.32662	0.0428419
PA1615	NA	-1.32841	0.00425329
PA2643	nuoH	-1.33556	0.0405836
PA1084	flgI	-1.33878	0.0257548
PA1085	flgJ	-1.33916	0.0431906
PA3207	NA	-1.34185	0.0344209
PA1033	NA	-1.34275	0.00259537
PA2648	nuoM	-1.34354	0.0405862
PA0068	NA	-1.34772	0.00521771
PA0995	ogt	-1.35721	0.00786869
PA2040	pauA4	-1.36028	0.00689019
PA1115	NA	-1.36391	0.0396272
PA0494	NA	-1.36403	0.0137404
PA2476	dsbG	-1.36433	0.00531097
PA0286	desA	-1.37367	0.0266795
PA1742	pauD2	-1.37491	0.0101496
PA4843	gcbA	-1.38115	0.0101183
PA5091	hutG	-1.39024	0.0385185
PA4506	dppF	-1.39034	0.020923
PA1978	erbR	-1.39321	0.0431906
PA2378	NA	-1.40204	0.00532771
PA2620	clpA	-1.40415	0.00510208
PA2490	NA	-1.40595	0.0475878
PA5528	NA	-1.40606	0.0231734
PA0854	fumC2	-1.40711	0.0363674
PA0810	NA	-1.41363	0.032321
PA2668	NA	-1.41642	0.00439883
PA3760	NA	-1.41912	0.0356569
PA1986	pqqB	-1.42153	0.0436007
PA1975	NA	-1.42469	0.0335799
PA4199	NA	-1.43359	0.00353833
PA0290	NA	-1.43968	0.0436881
PA3719	armR	-1.44463	0.0112805
PA0472	fiuI	-1.4454	0.0169627
PA4726.2	P30	-1.4521	0.0409115
PA5433	NA	-1.45477	0.0308956
PA1415	NA	-1.47135	0.019096
PA1061	NA	-1.47319	0.00394829
PA0732	NA	-1.47322	0.0483581
PA3180	NA	-1.47412	0.0208748
PA5537	NA	-1.4744	0.00381832
PA1814	kerV	-1.48182	0.00820883
PA5111	gloA3	-1.48809	0.043904
PA5499	zur	-1.49291	0.0181464
PA5522	pauA6	-1.51255	0.00884448
PA1624	NA	-1.52166	0.00255951
PA2041	NA	-1.52412	0.0167351
PA3089	NA	-1.52718	0.0239356
PA2318	NA	-1.52991	0.0267477
PA3812	iscA	-1.53058	0.0086292
PA2708	NA	-1.54351	0.0398716
PA3597	NA	-1.54585	0.0110899
PA3240	NA	-1.54838	0.00576493
PA0553	NA	-1.55419	0.0150316
PA2884	NA	-1.55622	0.00229849
PA3814	iscS	-1.56066	0.00439883
PA2644	nuoI	-1.56608	0.0383177
PA2213	NA	-1.57116	0.0498427
PA1057	shaD	-1.57393	0.0340151
PA1861	modC	-1.58145	0.00102268
PA2926	hisP	-1.58278	0.0150316
PA1847	nfuA	-1.58812	0.00236166
PA2817	NA	-1.59062	0.00126125
PA0297	spuA	-1.59561	0.00394829
PA0830	NA	-1.59814	0.00185243
PA1243	NA	-1.59851	0.0086292
PA3813	iscU	-1.60185	0.00394829
PA2108	NA	-1.60204	0.0415723
PA2551	NA	-1.60393	0.00530233
PA2880	NA	-1.61655	0.00185243
PA1337	ansB	-1.61982	0.00325962
PA5399	dgcB	-1.61986	0.0136394
PA3518	NA	-1.62617	0.0192289
PA1240	NA	-1.62841	0.0130662
PA1054	shaA	-1.62847	0.0493661
PA5061	NA	-1.62922	0.00727711
PA0853	NA	-1.63046	0.0159148
PA0300	spuD	-1.63181	0.00180266
PA0872	phhA	-1.64684	0.00250108
PA4620	NA	-1.64882	0.0340151
PA1210	NA	-1.6826	0.0236303
PA4092	hpaC	-1.68909	0.00365399
PA0365	laoB	-1.70922	0.00811208
PA1989	pqqE	-1.70937	0.030599
PA1086	flgK	-1.7131	0.00402512
PA3346	hsbR	-1.71849	0.0086292
PA0060	NA	-1.72179	0.0150316
PA2092	NA	-1.72449	0.030612
PA3425	NA	-1.72678	0.00759945
PA1650	NA	-1.72846	0.0421857
PA0265	davD	-1.73675	0.00217272
PA4979	NA	-1.7409	0.0191095
PA0271	NA	-1.74573	0.0086292
PA5398	dgcA	-1.74757	0.0144725
PA4778	cueR	-1.75061	0.0310378
PA0870	phhC	-1.75115	0.00132874
PA2897	NA	-1.75126	0.000915287
PA0276	NA	-1.75231	0.0192293
PA3533	grxD	-1.75755	0.00135277
PA0229	pcaT	-1.75992	0.042521
PA5473	NA	-1.76055	0.0375596
PA4108	NA	-1.76074	0.00361308
PA0102	NA	-1.76237	0.045344
PA4377	NA	-1.76371	0.0391088
PA5056	phaC1	-1.76569	0.0245258
PA2177	NA	-1.77343	0.0451671
PA2109	NA	-1.7807	0.0285429
PA0299	spuC	-1.78206	0.00136143
PA1287	NA	-1.78344	0.00224567
PA0221	NA	-1.78813	0.0175469
PA0296	spuI	-1.79166	0.000159422
PA0266	davT	-1.8103	0.00439883
PA5401	NA	-1.81281	0.0166399
PA0452	NA	-1.81322	0.00394829
PA1055	shaB	-1.82079	0.0214797
PA1618	NA	-1.82584	0.00185471
PA0871	phhB	-1.82648	0.00235876
PA2026	NA	-1.83015	0.023786
PA1112	NA	-1.83218	0.0298734
PA3720	NA	-1.8476	0.00171455
PA1623	NA	-1.84789	0.00394829
PA2098	NA	-1.84825	0.0431906
PA3795	NA	-1.8488	0.0103992
PA4523	NA	-1.84916	0.00135277
PA1058	shaE	-1.8534	0.0169108
PA0315	NA	-1.85711	0.0039973
PA5538	amiA	-1.88838	0.00510208
PA1967	NA	-1.89215	0.00510208
PA5540	NA	-1.91852	0.0282134
PA0298	spuB	-1.92387	0.000280699
PA2714	NA	-1.93339	0.00758471
PA2751	NA	-1.9337	0.0420504
PA4803	NA	-1.93893	0.00143049
PA0444	NA	-1.93941	0.0385185
PA4207	mexI	-1.95172	0.027942
PA4170	NA	-1.95902	0.000194827
PA3689	NA	-1.95982	0.00410529
PA0492	NA	-1.96442	0.0295202
PA5314	NA	-1.96531	0.00888485
PA2618	NA	-1.98575	0.00811208
PA5539	NA	-1.9863	0.0166399
PA0232	pcaC	-2.00436	0.00911734
PA5312	pauC	-2.0044	0.00135277
PA4502	dppA4	-2.0059	0.00143049
PA1562	acnA	-2.01796	0.00727157
PA5327	sphC	-2.02111	0.0317989
PA3788	NA	-2.03037	0.0105148
PA0143	nuh	-2.0416	0.00980665
PA1922	NA	-2.04674	0.0112208
PA1731	NA	-2.05491	0.0272329
PA0038	NA	-2.05574	0.0394681
PA1571	NA	-2.05668	0.0128877
PA5418	soxA	-2.08092	0.0407995
PA0530	NA	-2.09722	0.0283816
PA2189	NA	-2.10393	0.0391096
PA2815	NA	-2.10514	0.0257548
PA3623	NA	-2.10719	0.00727157
PA1519	NA	-2.11307	0.00882269
PA3890	opuCB	-2.11376	0.0425201
PA3792	leuA	-2.12162	0.0192885
PA0026	plcB	-2.14775	0.0216338
PA4027	NA	-2.18575	0.000319294
PA2915	NA	-2.18597	0.0021319
PA4026	NA	-2.19302	0.000159422
PA3042	NA	-2.19305	0.0233456
PA4877	NA	-2.19375	0.0363674
PA1864	NA	-2.19413	0.00353321
PA0493	NA	-2.20618	0.0381617
PA1976	ercS'	-2.21285	0.0433035
PA2715	NA	-2.23777	0.0436938
PA1521	NA	-2.24306	0.0019349
PA4910	NA	-2.24646	0.00583063
PA0028	NA	-2.26552	0.0257548
PA2471	NA	-2.2681	0.00171455
PA1732	NA	-2.27074	0.0360357
PA5400	NA	-2.27952	0.00353321
PA5313	gabT2	-2.29129	0.00192042
PA4063	NA	-2.29555	0.00520223
PA2274	NA	-2.32723	0.00903567
PA3582	glpK	-2.32922	0.00341659
PA2890	atuE	-2.34002	0.0436007
PA3891	opuCA	-2.3422	0.0261857
PA5419	soxG	-2.34375	0.00811208
PA0505	NA	-2.35386	0.000385144
PA2883	NA	-2.36478	0.00194506
PA3919	NA	-2.36719	0.00323527
PA4837	cntO	-2.36835	0.00224567
PA0288	gpuA	-2.38431	0.00253513
PA5326	sphD	-2.38716	0.00820883
PA0104	NA	-2.38729	0.00964097
PA5446	NA	-2.41386	0.0416236
PA3535	NA	-2.42128	0.0233456
PA1174	napA	-2.42757	0.0335085
PA0027	NA	-2.43335	0.0142751
PA2107	NA	-2.43467	0.0271796
PA0738	NA	-2.43561	0.000159422
PA2150	NA	-2.4367	0.014464
PA2021	NA	-2.4382	0.0338677
PA2924	hisQ	-2.44079	0.0420504
PA3459	NA	-2.45842	0.0154172
PA1863	modA	-2.4642	0.000120296
PA1522	NA	-2.4652	0.00144615
PA2416	treA	-2.46607	0.0401503
PA3774	NA	-2.47424	0.00869972
PA3385	amrZ	-2.47986	9.38991e-05
PA2345	NA	-2.49686	0.00280681
PA3023	NA	-2.50033	0.00913109
PA3040	NA	-2.51942	0.0193453
PA1990	pqqH	-2.52414	0.00143049
PA3712	NA	-2.52484	0.00180266
PA1932	NA	-2.53173	0.00727157
PA5417	soxD	-2.53532	0.00394829
PA3041	NA	-2.55364	0.0203418
PA0737	NA	-2.5661	0.00869972
PA4507	NA	-2.57203	0.0278972
PA2341	NA	-2.58062	0.0174603
PA2136	NA	-2.58258	0.0314897
PA2473	NA	-2.60387	0.00159537
PA3924	NA	-2.62215	0.0120418
PA0587	NA	-2.62606	0.0363674
PA2158	NA	-2.62637	0.0281768
PA4117	bphP	-2.64431	0.000385144
PA2604	NA	-2.6607	0.00191455
PA1617	NA	-2.66527	0.0014871
PA2149	NA	-2.68288	0.030612
PA4497	dppA2	-2.69289	0.00439883
PA3600	NA	-2.69519	0.00365399
PA2176	NA	-2.7222	0.032321
PA1048	NA	-2.73876	0.000159422
PA2511	antR	-2.77436	0.00067642
PA3460	NA	-2.77857	0.00295827
PA4028	NA	-2.78621	0.00126125
PA4171	NA	-2.79926	0.020709
PA0585	NA	-2.80542	0.00148207
PA5543	NA	-2.81235	0.00439883
PA2508	catC	-2.82331	0.0418464
PA2415	NA	-2.84658	0.0112684
PA3601	NA	-2.8745	0.00105332
PA0866	aroP2	-2.87802	0.00311551
PA2175	NA	-2.88167	0.0170738
PA4175	piv	-2.89058	0.0163354
PA2156	NA	-2.97013	0.0131541
PA0355	pfpI	-2.97037	0.0296524
PA3461	NA	-3.00051	0.00811208
PA2682	NA	-3.0042	0.00144392
PA5420	purU2	-3.02095	0.000868304
PA5536	dksA2	-3.03675	0.00185243
PA4880	NA	-3.03903	0.00727157
PA0178	NA	-3.04736	0.0416236
PA2588	NA	-3.06787	0.00888485
PA2143	NA	-3.07342	0.0393003
PA2157	NA	-3.07648	0.00784785
PA2162	NA	-3.07693	0.0361275
PA2892	atuG	-3.09235	0.00819667
PA0224	NA	-3.14286	0.00135277
PA0567	NA	-3.17262	0.016049
PA1523	xdhB	-3.18368	0.0141944
PA2414	NA	-3.18463	0.00786869
PA2181	NA	-3.22915	0.00280681
PA0059	osmC	-3.23151	0.0261857
PA2244	pslN	-3.24505	0.0110571
PA2142	NA	-3.26693	0.00589719
PA4172	NA	-3.27763	0.00820883
PA0529	NA	-3.28267	0.00207542
PA3691	NA	-3.3171	0.0177115
PA1324	NA	-3.36289	0.021101
PA0865	hpd	-3.36826	0.000699629
PA2172	NA	-3.37696	0.00474747
PA2187	NA	-3.38489	0.0214417
PA2027	NA	-3.44327	0.00330293
PA2507	catA	-3.45215	0.0283636
PA1914	NA	-3.45748	0.0139341
PA2342	mtlD	-3.46374	0.00259978
PA3231	NA	-3.46943	0.0110647
PA3692	lptF	-3.47344	0.0125919
PA2151	NA	-3.48682	0.0262159
PA4501	opdD	-3.48742	0.000217006
PA1404	NA	-3.49816	0.0226705
PA1524	xdhA	-3.52013	0.0021319
PA2958.1	rgsA	-3.52018	0.00556327
PA2549	NA	-3.54677	0.00135277
PA2141	NA	-3.54792	0.010603
PA2140	NA	-3.57144	0.0144682
PA2340	NA	-3.58498	0.00432607
PA2343	mtlY	-3.58819	0.0154291
PA1783	nasA	-3.5989	0.00136143
PA2368	hsiF3	-3.59909	0.0334562
PA4306	flp	-3.6232	0.0340151
PA1178	oprH	-3.62405	0.00727157
PA2173	NA	-3.65252	0.00143049
PA0440	NA	-3.66334	0.019096
PA3415	NA	-3.69604	0.0335799
PA2144	glgP	-3.69801	0.0117125
PA1982	exaA	-3.71873	0.0382688
PA1172	napC	-3.72503	0.00516488
PA2171	NA	-3.73855	0.00886941
PA2169	NA	-3.78292	0.0193453
PA2370	hsiH3	-3.82919	0.0185077
PA2164	NA	-3.8418	0.00811208
PA2179	NA	-3.85581	0.00240426
PA2433	NA	-3.8575	0.00820883
PA2168	NA	-3.87082	0.00327244
PA0113	NA	-3.8837	0.0257548
PA0110	NA	-3.93339	0.0177115
PA2139	NA	-3.93452	0.00784785
PA0177	NA	-3.94136	0.0157122
PA2338	NA	-3.98161	0.00148207
PA2170	NA	-4.10548	0.0019096
PA0176	NA	-4.11107	0.0131586
PA2167	NA	-4.12901	0.00764009
PA5421	fdhA	-4.15701	0.000880524
PA2178	NA	-4.18344	0.00279254
PA2163	NA	-4.22216	0.00772567
PA2137	NA	-4.31246	0.00274799
PA1173	napB	-4.32032	0.00980665
PA2180	NA	-4.32902	0.0038889
PA0107	NA	-4.40935	0.0403076
PA2165	NA	-4.48652	0.00353833
PA0174	NA	-4.67138	0.00194914
PA2138	ligD	-4.9007	0.00201219
PA2514	antC	-4.91727	0.0110473
PA0173	NA	-4.9518	0.0019096
PA2747	NA	-5.08864	0.000987435
PA0111	NA	-5.2158	0.0026066
PA3371	NA	-5.39689	0.000699629
PA3369	NA	-5.41795	0.000330193
PA0175	cheR2	-5.48501	0.00185243
PA0845	cerN	-5.62275	0.000385818
PA3370	NA	-5.664	0.000595416
PA2512	antA	-5.88821	0.000444337
PA4739	NA	-6.04646	0.00220907
PA4738	NA	-6.06124	0.00346319
PA2513	antB	-6.07157	0.00062114
PA5481	NA	-6.89462	0.000868304
PA5482	NA	-7.21014	0.0012967
PA2166	NA	-7.26836	0.00126125

## Sheet: NHBE PAO1 Day 1 vs Inoculum
NHBE Day 1 vs Inoculum
Locus Tag	log2FC	FDR
PA1540	8.635	3.84098e-06
PA1541	8.36042	1.09503e-05
PA4685	8.30555	6.37541e-05
PA4096	7.72135	0.00295054
PA0612	6.48789	7.73794e-05
PA3718	6.12666	0.0010035
PA0882	6.12089	0.00671943
PA0610	6.11968	0.000323568
PA4500	6.1186	0.000249031
PA3584	5.93307	1.60985e-06
PA2261	5.90824	0.000446196
PA0613	5.82766	0.00924324
PA1947	5.82404	3.51352e-05
PA3391	5.7641	0.00247314
PA2260	5.72391	0.000101007
PA1946	5.6993	1.13278e-06
PA2214	5.69069	0.036351
PA3581	5.5765	3.6177e-05
PA1238	5.56774	0.0114735
PA5471	5.34062	2.3555e-05
PA3280	5.147	0.00148889
PA5470	5.14679	0.000166257
PA1538	5.06197	2.44371e-05
PA1502	5.04756	0.00811975
PA4498	5.04142	6.37541e-05
PA1240	5.01324	0.0394836
PA2262	4.99683	0.000152144
PA0738	4.99545	0.000446196
PA2803	4.96743	0.000854503
PA1219	4.89452	0.0280551
PA2882	4.88431	0.0119321
PA0737	4.88086	0.0281059
PA2288	4.84089	0.00924324
PA0682	4.79797	0.0263825
PA1239	4.75154	0.0367388
PA4501	4.74953	0.000701814
PA1427	4.69181	0.0112284
PA0907	4.67904	0.000558404
PA2277	4.66217	0.0165745
PA1242	4.63345	2.42459e-05
PA1108	4.61509	0.0283171
PA2129	4.61123	0.032418
PA0842	4.57277	0.00671943
PA0692	4.54651	0.02197
PA4825	4.54518	0.000398678
PA4582	4.52813	0.000438041
PA1955	4.5249	0.0166389
PA4351	4.51441	0.0323464
PA5536	4.45553	2.3555e-05
PA1948	4.39461	0.000150359
PA2022	4.38302	0.000155804
PA4674	4.32559	0.00164985
PA3719	4.27963	0.0159088
PA1029	4.26814	0.000446196
PA2147	4.21173	0.0176275
PA1873	4.20769	0.0242201
PA4193	4.20685	0.0214692
PA2263	4.202	0.0241846
PA1194	4.18987	0.0133986
PA4985	4.15564	0.00446176
PA2485	4.13163	0.0143129
PA3531	4.07753	0.0351186
PA1898	4.06034	0.0370639
PA2563	4.05933	0.00660131
PA2278	4.05168	0.00795815
PA2481	3.97094	0.000995482
PA1030	3.95922	3.65816e-05
PA2127	3.95688	0.0190785
PA1360	3.9458	0.00596707
PA3586	3.90417	0.0289857
PA0740	3.90048	0.00215791
PA5100	3.88114	0.000920889
PA1195	3.85951	0.0351186
PA2804	3.85241	0.00204914
PA2712	3.84141	0.00614598
PA1265	3.79142	0.0162818
PA3720	3.78796	0.0141111
PA3392	3.77026	0.0420829
PA3910	3.76965	0.0418676
PA2840	3.75772	0.0104938
PA3730	3.67426	0.00614598
PA1317	3.66976	0.0180069
PA2494	3.61298	0.0109136
PA2653	3.58208	0.0176275
PA2482	3.55765	0.000446196
PA0489	3.53998	0.0261183
PA2486	3.52438	0.00432902
PA5084	3.52187	0.0114735
PA5374	3.50256	0.00505778
PA3582	3.49972	0.000701814
PA2656	3.48194	0.014626
PA2488	3.4754	0.00421288
PA2126	3.42386	0.0441058
PA5538	3.42356	0.0142807
PA5106	3.40277	0.032418
PA0839	3.3926	0.0441058
PA0441	3.3865	0.0128865
PA3389	3.37798	0.0238034
PA2693	3.37051	0.000331325
PA3007	3.36161	0.000446196
PA2896	3.33514	0.004022
PA5383	3.32965	0.0435918
PA4822	3.32202	0.00924324
PA0443	3.32113	0.02197
PA4197	3.28476	0.00432902
PA5471.1	3.27238	0.0447667
PA4995	3.26046	0.0213432
PA1542	3.2495	0.00536973
PA3732	3.22389	0.00444857
PA5523	3.18915	0.000166257
PA5373	3.18424	0.00432902
PA0913	3.18366	0.000854503
PA3008	3.15872	0.00159063
PA4203	3.15686	0.00629648
PA3731	3.14445	0.0047649
PA4198	3.13968	0.0316509
PA3815	3.103	0.02197
PA4763	3.04191	0.000166257
PA3032	2.95847	0.00188359
PA1425	2.93398	0.00108262
PA0142	2.92329	0.0441058
PA5372	2.90781	0.00195621
PA4994	2.90066	0.0047649
PA4621	2.86781	7.66733e-05
PA0763	2.8546	0.032418
PA2495	2.82054	0.0441058
PA5465	2.80374	0.00197743
PA4204	2.77858	0.023167
PA2773	2.75771	0.04712
PA1507	2.73046	0.0367388
PA1031	2.6731	0.0217298
PA4344	2.64027	0.0148793
PA3598	2.62055	0.0104938
PA5524	2.61259	0.00614598
PA1949	2.60657	0.0181373
PA5375	2.59667	0.0175829
PA2657	2.56032	0.0136727
PA4504	2.53662	0.0287181
PA2777	2.53591	0.0482215
PA1998	2.49652	0.0462257
PA0764	2.48253	0.00993041
PA3183	2.43476	0.0441058
PA4113	2.41856	0.00656143
PA1296	2.4057	0.00884364
PA3814	2.38644	0.0428304
PA2714	2.38512	0.0193817
PA4812	2.36157	0.0176057
PA0611	2.35463	0.0276016
PA3729	2.33363	0.00621156
PA5311	2.32432	0.0155402
PA5212	2.2978	0.0276577
PA3006	2.2911	0.027781
PA4502	2.28803	0.0128626
PA2019	2.25066	0.00364432
PA3819	2.23713	0.0283171
PA2560	2.21517	0.0351186
PA0923	2.15221	0.0417136
PA0069	2.10852	0.00957698
PA3353	2.0761	0.0392095
PA2017	1.99713	0.032418
PA0906	1.96666	0.0290686
PA0543	1.80655	0.0462257
PA5499	1.79415	0.0040873
PA4063	1.63536	0.0290555
PA0577	1.57869	0.0290555
PA0964	-1.39595	0.0394836
PA4595	-1.52553	0.0441058
PA1288	-1.53317	0.0330006
PA3299	-1.55068	0.0330012
PA5505	-1.58327	0.0463275
PA4946	-1.70272	0.0142874
PA0804	-1.70396	0.0463275
PA5131	-1.74192	0.0323464
PA4755	-1.74387	0.0447077
PA5215	-1.79769	0.0378028
PA2858	-1.80594	0.0197398
PA3086	-1.81412	0.0230124
PA0413	-1.87242	0.0220358
PA4705	-1.88693	0.0201529
PA3227	-1.91218	0.0463275
PA4569	-1.91535	0.0230124
PA5204	-1.92761	0.0371571
PA0594	-1.95429	0.0387627
PA5250	-1.95797	0.0277927
PA3821	-2.0017	0.0394836
PA4526	-2.00713	0.0434028
PA3646	-2.03089	0.0175625
PA1161	-2.03576	0.0242201
PA1586	-2.04381	0.00848451
PA4615	-2.07072	0.0463275
PA3268	-2.08789	0.0162902
PA3977	-2.1027	0.00203144
PA5214	-2.12677	0.0231823
PA0300	-2.1268	0.0329421
PA3704	-2.14697	0.02197
PA2995	-2.14722	0.032418
PA1793	-2.16649	0.00924324
PA1273	-2.17966	0.04712
PA0973	-2.18055	0.0148979
PA2946	-2.18581	0.0238847
PA0801	-2.19559	0.00274864
PA3635	-2.21037	0.0144421
PA5528	-2.21781	0.00313158
PA5150	-2.22829	0.00887738
PA2687	-2.23108	0.0153094
PA3820	-2.24228	0.0416985
PA0660	-2.24561	0.00968916
PA2688	-2.27936	0.0134518
PA1300	-2.28301	0.0383378
PA1580	-2.30549	0.00535849
PA5153	-2.31785	0.0379315
PA3921	-2.318	0.032418
PA5040	-2.33799	0.0360244
PA5429	-2.34248	0.0482814
PA2466	-2.34906	0.0278492
PA4528	-2.37228	0.0360244
PA2944	-2.37648	0.00651373
PA1589	-2.41352	0.0109022
PA4407	-2.41771	0.032418
PA5555	-2.42899	0.0329421
PA1364	-2.43844	0.0188615
PA2250	-2.4456	0.0394836
PA0437	-2.45556	0.0289857
PA0315	-2.45966	0.00536973
PA0871	-2.46633	0.0278492
PA2453	-2.46965	0.0230072
PA2945	-2.48519	0.000854503
PA5556	-2.49624	0.0491256
PA3562	-2.50183	0.0289857
PA2994	-2.5047	0.000590894
PA4371	-2.52739	0.0305086
PA5531	-2.53334	0.00364432
PA5128	-2.54909	0.0360421
PA5554	-2.61817	0.0235644
PA1363	-2.63958	0.0213432
PA3186	-2.63964	0.00977758
PA5558	-2.65973	0.0299705
PA3313	-2.66768	0.00187323
PA1272	-2.67017	0.0395338
PA4578	-2.70732	0.00711593
PA2405	-2.73278	0.0462779
PA5271	-2.73329	0.0114735
PA2467	-2.76365	0.0164263
PA0421	-2.76594	0.0201529
PA5557	-2.78132	0.00523404
PA2903	-2.79279	0.0176275
PA1072	-2.79585	0.0176057
PA4372	-2.81018	0.00667174
PA5459	-2.83094	0.0491256
PA1338	-2.84238	0.0463275
PA5216	-2.85114	0.00800747
PA2904	-2.87218	0.0223876
PA2948	-2.88097	0.0147836
PA0958	-2.88272	0.0409824
PA2468	-2.90094	0.0383378
PA1159	-2.91772	0.0294265
PA0149	-3.00093	0.0243981
PA2686	-3.01363	0.00432902
PA4707	-3.05327	0.00660131
PA5553	-3.06001	0.0047649
PA3901	-3.07468	0.000920889
PA4897	-3.07777	0.00722111
PA3899	-3.08247	0.000750835
PA2760	-3.12061	0.00108993
PA5285	-3.17406	0.00432902
PA2407	-3.1749	0.0125139
PA2451	-3.17689	0.0490508
PA1279	-3.21187	0.0491256
PA2409	-3.24543	0.0173354
PA0470	-3.24547	0.0463275
PA1912	-3.24999	0.0216082
PA2408	-3.25621	0.00432902
PA3900	-3.3257	0.00514427
PA1339	-3.34899	0.0308521
PA1830	-3.37087	0.0115479
PA1276	-3.37149	0.0110243
PA3561	-3.39542	0.0165681
PA1244	-3.40912	0.0346029
PA1280	-3.4155	0.00766278
PA2410	-3.42929	0.0181373
PA4709	-3.44806	0.000227883
PA1274	-3.44823	0.00671943
PA1070	-3.46079	0.0213432
PA1277	-3.46402	0.00204914
PA2384	-3.46783	0.04712
PA1134	-3.47326	0.0278492
PA0399	-3.52583	0.000571301
PA4090	-3.54916	0.0475734
PA2034	-3.55028	0.00908956
PA2033	-3.58027	0.00274864
PA1342	-3.60238	0.000500559
PA1910	-3.60849	0.02197
PA3670	-3.63776	0.00671943
PA0400	-3.66724	0.000380326
PA4706	-3.66736	0.00729904
PA3671	-3.6727	0.0176275
PA2911	-3.6974	0.000370991
PA0471	-3.74856	0.000446196
PA4895	-3.77276	0.0134518
PA0792	-3.77782	0.00190646
PA2389	-3.79591	0.000920889
PA1911	-3.82243	0.0141734
PA4471	-3.85147	0.00364649
PA4708	-3.86264	0.000826711
PA3560	-3.89041	0.0128626
PA1278	-3.89814	0.00901665
PA4513	-3.95074	0.000446196
PA3669	-4.05398	0.00133473
PA0672	-4.05457	0.00148889
PA0423	-4.05723	0.0047649
PA2913	-4.12073	0.00144794
PA4370	-4.32462	0.00144794
PA2390	-4.41372	0.000964179
PA5217	-4.42619	7.98034e-06
PA2914	-4.45196	0.00128138
PA4227	-4.47642	0.00138329
PA2531	-4.49131	0.00677714
PA2385	-4.49869	0.00195659
PA0931	-4.56755	2.44371e-05
PA2391	-4.62443	0.00198788
PA2425	-4.7694	0.000995482
PA1337	-4.86051	0.0156051
PA2424	-4.9167	0.000920889
PA4675	-5.01624	2.44371e-05
PA3407	-5.03415	0.0193817
PA2411	-5.24426	0.000446196
PA4470	-5.30466	0.000227883
PA4469	-5.31763	0.000723079
PA3410	-5.39872	0.000446196
PA4468	-5.47724	0.0290555
PA2412	-5.48533	0.00195621
PA2426	-5.60505	0.000540331
PA2413	-5.61888	0.00038432
PA4467	-5.62155	7.66733e-05
PA2394	-5.62449	0.000854503
PA4570	-5.73033	0.00274864
PA2912	-5.94374	0.000125241
PA2393	-5.98744	0.00924324
PA4168	-6.24057	0.00432902
PA2395	-6.49257	0.000920889
PA4710	-6.8181	0.000995482

## Sheet: NHBE PAO1 Day 3 vs Inoculum
NHBE Day 3 vs Inoculum
Locus Tag	log2FC	FDR
PA2129	9.50156	0.000454028
PA4685	9.49342	6.46813e-05
PA4096	9.40372	0.00234771
PA2128	7.35154	0.00347388
PA1541	7.2146	0.000112155
PA2130	7.11588	0.00387583
PA0882	7.06134	0.00582212
PA1540	6.97359	0.00010254
PA2131	6.51456	0.0153451
PA2214	6.47148	0.036779
PA3391	5.97128	0.00475421
PA2261	5.94802	0.00135474
PA2132	5.9455	0.0242688
PA1219	5.89846	0.0235015
PA2260	5.73553	0.000222372
PA2139	5.7212	0.0441006
PA2171	5.71104	0.0072833
PA2147	5.70831	0.00509961
PA2141	5.51392	0.0335225
PA3584	5.40353	1.93316e-05
PA2262	5.28262	0.000219498
PA2058	5.18872	0.0300178
PA4500	5.13886	0.00330188
PA3445	5.00956	0.00563886
PA4133	4.99612	0.00387583
PA3280	4.96169	0.00528733
PA1317	4.95941	0.00475421
PA2172	4.86861	0.0312736
PA3581	4.83689	0.000438323
PA3392	4.73712	0.0242688
PA5471	4.68446	0.000216962
PA2263	4.67563	0.0275289
PA2180	4.67491	0.0371334
PA2135	4.67124	0.0276757
PA2148	4.67107	0.0240614
PA4880	4.65364	0.0431858
PA2127	4.47124	0.0211773
PA1874	4.4194	0.0276757
PA1512	4.38528	0.0372887
PA2142	4.37327	0.0345202
PA5470	4.36289	0.00276227
PA3586	4.35855	0.0322834
PA0738	4.31001	0.0050842
PA3718	4.30065	0.0312736
PA1658	4.27421	0.0372887
PA5383	4.26678	0.023551
PA2840	4.25006	0.00985084
PA1427	4.24743	0.0391799
PA2151	4.08513	0.035485
PA2138	4.07145	0.0401418
PA4498	4.04463	0.00191836
PA2563	4.01151	0.0183549
PA2803	3.99269	0.0169355
PA1660	3.89978	0.0372887
PA2331	3.86466	0.00901272
PA5266	3.85519	0.0401418
PA3444	3.85301	0.0353473
PA4501	3.83718	0.0109435
PA1656	3.65158	0.035505
PA2022	3.59592	0.00341137
PA2152	3.41838	0.0401418
PA4825	3.35043	0.0149205
PA0612	3.32991	0.0383755
PA1947	3.31189	0.0178959
PA0434	3.22628	0.0305106
PA2265	3.20718	0.0494789
PA0730	3.20034	0.0441878
PA2712	3.19925	0.0397527
PA2330	3.1618	0.0324735
PA1242	3.0987	0.0041751
PA2019	3.0306	0.0003629
PA4674	3.01491	0.0441878
PA1425	3.01206	0.00300466
PA1946	3.00978	0.00357571
PA5100	2.99649	0.0216744
PA1029	2.97153	0.0242688
PA4504	2.93893	0.0240614
PA2804	2.92444	0.0409688
PA1669	2.91976	0.0322834
PA5536	2.78609	0.0195366
PA2018	2.72728	0.00357571
PA2896	2.71524	0.035505
PA3888	2.71464	0.0312736
PA1511	2.63379	0.0496691
PA1538	2.60115	0.0335225
PA3582	2.58625	0.0242688
PA4344	2.57262	0.0353473
PA5524	2.55582	0.0183549
PA2662	2.54041	0.0399328
PA3889	2.47811	0.0431858
PA1030	2.4773	0.0134865
PA3032	2.43156	0.0269434
PA2693	2.42303	0.0195366
PA4502	2.39947	0.0212849
PA2482	2.3667	0.0348028
PA0782	2.26491	0.0242688
PA3007	2.23585	0.035485
PA3121	2.1957	0.0348028
PA0913	2.17645	0.0401418
PA4113	2.11788	0.035505
PA3120	2.11192	0.0371334
PA4763	1.90706	0.0326268
PA5523	1.89648	0.0401418
PA4621	1.67307	0.0363712
PA2994	-1.66382	0.0431858
PA4705	-2.00847	0.0276754
PA3268	-2.02327	0.0373847
PA5150	-2.07525	0.0312736
PA5528	-2.25752	0.00582212
PA0399	-2.31041	0.0399328
PA0400	-2.32161	0.0369957
PA2760	-2.32412	0.0312736
PA3313	-2.39497	0.0133482
PA4513	-2.44094	0.0431858
PA3860	-2.47696	0.0276754
PA0871	-2.49388	0.0441878
PA0315	-2.57504	0.00840427
PA1271	-2.58383	0.0445427
PA1277	-2.59095	0.0431858
PA1342	-2.62783	0.0216744
PA1273	-2.6906	0.0276757
PA3921	-2.6979	0.0259666
PA2249	-2.71254	0.0434888
PA2250	-2.82231	0.0322834
PA2946	-2.83809	0.0072833
PA5217	-2.84655	0.00330188
PA5285	-2.91959	0.0216744
PA1041	-2.92667	0.0235015
PA3562	-2.96611	0.0216744
PA4467	-2.96904	0.0363712
PA2945	-3.04628	0.00022162
PA1274	-3.05503	0.0431858
PA2944	-3.11691	0.00164995
PA1281	-3.17176	0.0413897
PA0931	-3.22806	0.00330188
PA0423	-3.25404	0.0399328
PA2904	-3.26085	0.0286569
PA2903	-3.26909	0.0156861
PA2948	-3.31656	0.0235015
PA2947	-3.38704	0.00545354
PA0792	-3.43925	0.0103722
PA4675	-3.51808	0.00330188
PA3561	-3.62463	0.024269
PA2914	-3.66715	0.0164703
PA2913	-3.89516	0.00582212
PA3671	-3.96755	0.0259666
PA3560	-4.03152	0.023551
PA3669	-4.07745	0.00387583
PA3670	-4.17496	0.00545246
PA2912	-4.35971	0.0041751
PA2911	-4.74993	0.00010254

## Sheet: NHBE PAO1 Day 3 vs Day 1
NHBE Day 3 vs Day 1
Locus Tag	Gene name	log2FC	FDR
PA2393	NA	3.31631	0.0456115
PA3408	hasR	3.20299	0.0449171
PA2204	NA	3.07207	0.0147402
PA4470	fumC1	2.87095	0.0455674
PA2413	pvdH	2.86239	0.0455674
PA2328	NA	2.82841	0.00621624
PA4468	sodM	2.82297	0.0449171
PA4469	NA	2.81115	0.048895
PA2330	NA	2.71518	0.00621624
PA2331	NA	2.70109	0.0129496
PA4175	piv	2.69726	0.0344797
PA4134	NA	2.60631	0.0243007
PA2202	NA	2.50893	0.0407175
PA2384	NA	2.48103	0.0265544
PA2329	NA	2.35449	0.0326236
PA0281	cysW	2.33114	0.0243007
PA4227	pchR	2.18043	0.0455674
PA2391	opmQ	2.17664	0.0300212
PA2390	pvdT	2.15045	0.0294409
PA5266	vgrG6	2.09972	0.0147402
PA2686	pfeR	2.095	0.0326236
PA0280	cysA	2.07787	0.0266899
PA1707	pcrH	2.00657	0.0244078
PA2191	exoY	1.99571	0.0217731
PA5267	hcpB	1.91805	0.0425114
PA3843	NA	1.88133	0.048895
PA1512	hcpA	1.82259	0.0485783
PA2389	pvdR	1.81749	0.0460488
PA4370	icmP	1.81175	0.0403975
PA1658	hsiC2	1.79639	0.034988
PA0606	agtD	1.78662	0.0248997
PA0604	agtB	1.76861	0.0258879
PA1700	pcr2	1.76143	0.0486215
PA3842	spcS	1.75974	0.0455674
PA1709	popD	1.7406	0.0485783
PA0188	NA	1.7004	0.037393
PA3928	NA	1.69596	0.00131666
PA4132	mpaR	1.63112	0.0404107
PA4867	ureB	1.62642	0.0404107
PA4090	NA	1.61771	0.0475736
PA1511	vgrG2a	1.58711	0.0460126
PA0044	exoT	1.53697	0.048895
PA2588	NA	1.53592	0.048895
PA3101	xcpT	1.53286	0.00416385
PA1662	clpV2	1.52593	0.0234318
PA3841	exoS	1.52391	0.0234318
PA3929	cioB	1.51708	0.00621624
PA2383	NA	1.47288	0.0147402
PA2403	fpvG	1.42328	0.048895
PA3294	vgrG4a	1.41456	0.0410945
PA3930	cioA	1.38152	0.0217731
PA0143	nuh	1.38152	0.0234318
PA3100	xcpU	1.37391	0.0364361
PA4371	NA	1.36497	0.0475736
PA3785	NA	1.34398	0.0147402
PA1660	hsiG2	1.3418	0.0475736
PA0400	NA	1.32627	0.0224979
PA4372	NA	1.3148	0.0475736
PA0399	NA	1.29814	0.0300212
PA1806	fabI	1.25476	0.0449171
PA3042	NA	1.20875	0.0207319
PA1934	NA	1.18508	0.0475736
PA5265	NA	1.17831	0.0147402
PA3784	NA	1.13754	0.0243007
PA3099	xcpV	1.12839	0.0475736
PA3105	xcpQ	1.10988	0.0455674
PA2242	pslL	1.0714	0.028228
PA1089	NA	1.05209	0.0486215
PA3103	xcpR	0.967927	0.0243007
PA5025	metY	0.957666	0.0338725
PA3098	xcpW	0.925601	0.0475736
PA3102	xcpS	0.91891	0.0455575
PA4493	roxR	0.853451	0.0326236
PA1287	NA	0.783304	0.0425114
PA5370	NA	-0.844004	0.03707
PA1128	NA	-0.998609	0.0404107
PA3524	gloA1	-1.00238	0.0456115
PA2280	NA	-1.01761	0.0456115
PA3398	NA	-1.04697	0.0326236
PA1138	NA	-1.11743	0.0455674
PA0056	NA	-1.24583	0.0404107
PA3597	NA	-1.28623	0.0456115
PA1597	NA	-1.34471	0.0456115
PA4921	choE	-1.46833	0.0485783
PA0611	prtR	-1.57957	0.00644311
PA0911	alpE	-1.64391	0.0455674
PA0125	NA	-1.71077	0.0475736
PA2549	NA	-1.71485	0.0199412
PA3523	mexP	-1.74089	0.0348292
PA0909	alpC	-1.83263	0.0456115
PA2155	NA	-1.84328	0.0410945
PA2147	katE	-2.02689	0.0199412
PA0908	alpB	-2.06939	0.0364361
PA1240	NA	-2.36156	0.0404107
PA1239	NA	-2.58053	0.0234318
PA0532	NA	-2.74317	0.00621624
PA2878	NA	-2.82114	0.0273528
