# Supplementary material for: Establishment and characterization of persistent Pseudomonas aeruginosa infections in air–liquid interface cultures of human airway epithelial cells
Source: Infect Immun. 2025 Feb 18;93(3):e00603-24. doi: 10.1128/iai.00603-24 (PMC11895474; doi:10.1128/iai.00603-24)
Supplement: Table S2 — DEGs in from PAO1 in both the Calu-3 and NHBE model and how they overlap with 3 in vivo studies in human lung infections. [file iai.00603-24-s0007.xlsx]

## Sheet: Info
Supplementary table 2
Overlapping Differentially expressed genes (DEGs) between the two cell models in this study and 3 previously published transcriptomes
Groups from this study: Calu-3 Day 1 vs Inoculum, Calu-3 Day 5 vs Inoculum, NHBE Day 1 vs Inoculum, NHBE Day 3 vs Inoculum
Previously published transcriptomes: Cornforth et al. 2018 (CF sputum), Rossie et al. (Common DEGs), & Kordes et al. 2019
Overlapping genes are determined by the following: Log2FC ≥ 1.3 or Log2FC ≤ -1.3, adjusted p-value < 0.05.

## Sheet: Calu-3 Upregulated Overlaps
Calu-3 Day 1 vs Inoculum - Overlaping upregulated genes				Calu-3 Day 5 vs Inoculum - Overlaping upregulated genes
Compared groups	Total overlap	Locus tag		Compared groups	Total overlap	Locus tag
Cornforth et al. - Day 1 vs Inoculum - Kordes et al. - Rossi et al.	17	PA0140		Cornforth et al. - Day 5 vs Inoculum - Kordes et al. - Rossi et al.	14	PA2825
		PA3815				PA3815
		PA5535				PA3936
		PA4837				PA2288
		PA2288				PA3445
		PA5373				PA5373
		PA1051				PA2662
		PA3601				PA0805
		PA2478				PA4882
		PA2662				PA5374
		PA0805				PA2600
		PA4692				PA1920
		PA4063				PA1889
		PA5374				PA2826
		PA3587		Day 5 vs Inoculum. - Kordes et al. - Rossi et al.	14	PA3938
		PA1889				PA3007
		PA5500				PA0524
Day 1 vs Inoculum - Kordes et al. - Rossi et al.	10	PA3007				PA2330
		PA4236				PA3939
		PA3391				PA3391
		PA0839				PA2329
		PA2664				PA0839
		PA3240				PA2664
		PA3008				PA3240
		PA4203				PA3008
		PA5212				PA4203
		PA0069				PA0534
Cornforth et al. - Day 1 vs Inoculum - Kordes et al.	52	PA2485				PA0069
		PA1927		Cornforth et al. - Day 5 vs Inoculum - Kordes et al.	35	PA2485
		PA2483				PA1927
		PA1435				PA2483
		PA0134				PA1435
		PA2017				PA4829
		PA2299				PA2299
		PA3132				PA3132
		PA4344				PA4344
		PA2022				PA2022
		PA1343				PA2748
		PA2748				PA0763
		PA0763				PA0665
		PA0665				PA2439
		PA2562				PA4825
		PA0490				PA3814
		PA2439				PA1539
		PA4825				PA3819
		PA3814				PA1436
		PA0208				PA1325
		PA1539				PA2691
		PA3819				PA0424
		PA4803				PA4785
		PA1436				PA1310
		PA1325				PA0922
		PA5499				PA2486
		PA2691				PA3133
		PA0424				PA1494
		PA4785				PA1374
		PA1310				PA1538
		PA1471				PA0907
		PA2054				PA1517
		PA0922				PA2931
		PA2486				PA2895
		PA3133				PA4583
		PA1494				PA0762
		PA2714		Cornforth et al. - Day 5 vs Inoculum - Rossi et al.	27	PA3444
		PA0462				PA5538
		PA2883				PA2910
		PA1982				PA3432
		PA1538				PA2763
		PA4495				PA4901
		PA0907				PA1743
		PA5182				PA2051
		PA1517				PA0670
		PA2931				PA3443
		PA2895				PA1541
		PA0276				PA1507
		PA2026				PA5388
		PA3920				PA1676
		PA0762				PA0874
		PA2489				PA1262
Cornforth et al. - Day 1 vs Inoculum - Rossi et al.	32	PA4884				PA2168
		PA5538				PA5539
		PA2804				PA5387
		PA2910				PA5526
		PA2763				PA3431
		PA4901				PA2808
		PA1743				PA2062
		PA2051				PA0671
		PA4170				PA5536
		PA1921				PA0842
		PA0492				PA3442
		PA5540		Cornforth et al. - Kordes et al. - Rossi et al.	64	PA0320
		PA1541				PA0848
		PA1106				PA0465
		PA1507				PA5531
		PA3586				PA2382
		PA1210				PA0140
		PA5388				PA0150
		PA3223				PA3872
		PA1262				PA4836
		PA2168				PA4838
		PA2751				PA0139
		PA5539				PA4110
		PA5387				PA3283
		PA5526				PA4707
		PA2808				PA2498
		PA1922				PA2687
		PA0671				PA5369
		PA5536				PA5535
		PA0842				PA4837
		PA3382				PA2479
		PA5534				PA4710
Cornforth et al. - Kordes et al. - Rossi et al.	61	PA0320				PA4886
		PA0848				PA2328
		PA0465				PA4066
		PA5531				PA2466
		PA2382				PA1051
		PA2825				PA4834
		PA0150				PA0249
		PA3872				PA0565
		PA4836				PA3280
		PA4838				PA3601
		PA0139				PA0283
		PA4110				PA4515
		PA3283				PA4835
		PA4707				PA4065
		PA2498				PA2478
		PA2687				PA4156
		PA5369				PA4470
		PA3936				PA4111
		PA2479				PA4691
		PA4710				PA4692
		PA4886				PA3446
		PA3445				PA5530
		PA2328				PA0849
		PA4066				PA3284
		PA2466				PA3412
		PA4834				PA4468
		PA0249				PA2599
		PA0565				PA4612
		PA3280				PA1302
		PA0283				PA0149
		PA4515				PA4063
		PA4835				PA4613
		PA4065				PA3587
		PA4156				PA1363
		PA4470				PA1912
		PA4111				PA4708
		PA4691				PA1300
		PA3446				PA2686
		PA5530				PA2468
		PA4882				PA3177
		PA0849				PA3229
		PA3284				PA1365
		PA3412				PA5500
		PA4468		Day 5 vs Inoculum - Kordes et al.	57	PA0443
		PA2599				PA2269
		PA4612				PA3413
		PA1302				PA2511
		PA0149				PA1326
		PA2600				PA3195
		PA4613				PA0764
		PA1363				PA4343
		PA1912				PA0613
		PA4708				PA3305
		PA1920				PA4103
		PA1300				PA0441
		PA2686				PA4817
		PA2468				PA3183
		PA3177				PA0535
		PA3229				PA2273
		PA1365				PA3121
		PA2826				PA4195
Day 1 vs Inoculum - Kordes et al.	113	PA0443				PA3414
		PA2511				PA2265
		PA0506				PA0975
		PA2779				PA2896
		PA4876				PA2171
		PA3692				PA4582
		PA1326				PA2781
		PA1324				PA1313
		PA3418				PA2840
		PA3195				PA0226
		PA2815				PA2762
		PA0764				PA4113
		PA4343				PA1408
		PA3273				PA3531
		PA0613				PA2196
		PA5313				PA2298
		PA0494				PA4880
		PA4103				PA1137
		PA5057				PA2708
		PA0441				PA1570
		PA1847				PA4763
		PA2150				PA3006
		PA4311				PA0612
		PA4573				PA2264
		PA3183				PA0452
		PA2273				PA4900
		PA0059				PA2185
		PA3121				PA1562
		PA0843				PA3307
		PA3414				PA1425
		PA3351				PA3430
		PA2265				PA5471.1
		PA1297				PA4147
		PA2345				PA4826
		PA2777				PA2510
		PA2144				PA2481
		PA3889				PA3032
		PA4345				PA2494
		PA3578				PA3720
		PA1784		Day 5 vs Inoculum - Rossi et al.	33	PA0518
		PA2896				PA3447
		PA2171				PA3392
		PA4582				PA5180
		PA2435				PA3912
		PA0355				PA3428
		PA2167				PA2176
		PA2799				PA3449
		PA2840				PA0523
		PA4879				PA5383
		PA2762				PA1409
		PA4786				PA3394
		PA3385				PA1236
		PA4113				PA2493
		PA5299				PA2415
		PA3810				PA0526
		PA2920				PA2331
		PA1408				PA4126
		PA3811				PA2678
		PA3531				PA2803
		PA0532				PA4131
		PA3533				PA3937
		PA4880				PA4355
		PA1137				PA3448
		PA1523				PA1919
		PA2708				PA2522
		PA3459				PA2312
		PA2433				PA3235
		PA1570				PA3873
		PA0112				PA5102
		PA1572				PA2086
		PA2152				PA0185
		PA5209				PA3395
		PA3691		Cornforth et al. - Day 5 vs Inoculum	98	PA1318
		PA1730				PA4072
		PA4763				PA1229
		PA2177				PA1147
		PA1817				PA2470
		PA0612				PA2020
		PA1933				PA0366
		PA0452				PA4288
		PA2264				PA2938
		PA4900				PA2767
		PA2089				PA0474
		PA1863				PA3757
		PA0505				PA2780
		PA2185				PA3598
		PA2416				PA1332
		PA1562				PA3523
		PA0830				PA2027
		PA3307				PA4193
		PA1425				PA3718
		PA3430				PA4892
		PA5471.1				PA4095
		PA4147				PA5311
		PA3846				PA1413
		PA1323				PA3320
		PA5297				PA0137
		PA3813				PA2576
		PA3194				PA2719
		PA2510				PA2792
		PA1524				PA3885
		PA0853				PA4121
		PA1728				PA2569
		PA3417				PA2929
		PA4809				PA2943
		PA3023				PA2315
		PA2481				PA2283
		PA3460				PA0730
		PA3032				PA3541
		PA4877				PA0737
		PA2754				PA1502
		PA2494				PA1739
		PA3720				PA3519
Day 1 vs Inoculum - Rossi et al.	25	PA5482				PA1264
		PA0297				PA0539
		PA2884				PA4517
		PA5180				PA1309
		PA2474				PA5380
		PA3428				PA0262
		PA2610				PA2019
		PA2176				PA2018
		PA5383				PA4830
		PA1236				PA4818
		PA3888				PA5524
		PA2493				PA2932
		PA2154				PA1286
		PA2415				PA2671
		PA2678				PA0310
		PA0529				PA4904
		PA2803				PA4891
		PA1919				PA1022
		PA2522				PA0125
		PA3235				PA1290
		PA5102				PA0718
		PA4351				PA4096
		PA3600				PA2296
		PA0567				PA1317
		PA3395				PA4635
Cornforth et al. - Day 1 vs Inoculum	120	PA4072				PA1321
		PA1229				PA2490
		PA2470				PA1540
		PA2020				PA1972
		PA0366				PA3731
		PA4377				PA2861
		PA4288				PA0119
		PA2938				PA1987
		PA2767				PA1144
		PA0474				PA5106
		PA3375				PA4206
		PA1282				PA2768
		PA2514				PA5525
		PA3844				PA2766
		PA2513				PA2916
		PA4070				PA1190
		PA3598				PA1270
		PA4338				PA2928
		PA1332				PA0135
		PA3371				PA1956
		PA5498				PA4575
		PA2027				PA0227
		PA4193				PA3573
		PA3718				PA1394
		PA4095				PA3584
		PA2817				PA3521
		PA5311				PA3069
		PA1413				PA0738
		PA1814				PA1319
		PA3320				PA4122
		PA0137				PA1629
		PA1518				PA0082
		PA2719		Kordes et al. - Rossi et al.	19	PA3931
		PA3795				PA2390
		PA1569				PA5372
		PA3383				PA3408
		PA1729				PA4236
		PA4121				PA2597
		PA2943				PA0614
		PA3597				PA2506
		PA2315				PA1245
		PA0884				PA0734
		PA1740				PA3205
		PA1983				PA3870
		PA0730				PA3875
		PA3541				PA5212
		PA0737				PA2004
		PA1502				PA4346
		PA1739				PA3409
		PA1731				PA2033
		PA3519				PA2389
		PA1264		Cornforth et al. - Kordes et al.	68	PA1311
		PA4978				PA0801
		PA0223				PA5507
		PA1309				PA2659
		PA5380				PA4358
		PA2121				PA3786
		PA1519				PA3472
		PA4830				PA0214
		PA2137				PA0134
		PA5524				PA1017
		PA2932				PA2017
		PA4171				PA0816
		PA4904				PA4390
		PA3384				PA1964
		PA0125				PA1343
		PA0530				PA4792
		PA2892				PA4709
		PA0718				PA1559
		PA4096				PA0470
		PA4635				PA0495
		PA2490				PA2562
		PA2922				PA1632
		PA5073				PA0490
		PA4173				PA0877
		PA1540				PA4123
		PA1972				PA0208
		PA3731				PA1560
		PA1625				PA4803
		PA0119				PA0931
		PA1987				PA1634
		PA1144				PA1183
		PA3370				PA1305
		PA5106				PA3762
		PA4206				PA4359
		PA1114				PA5499
		PA0691				PA2658
		PA2473				PA1471
		PA2937				PA2054
		PA2768				PA5532
		PA5525				PA4832
		PA0365				PA4897
		PA2021				PA2714
		PA2916				PA3246
		PA2846				PA0462
		PA1190				PA4168
		PA1865				PA5537
		PA1980				PA2883
		PA3518				PA1982
		PA2024				PA3962
		PA4575				PA0485
		PA0227				PA4495
		PA2508				PA0062
		PA2891				PA1501
		PA4881				PA5107
		PA3584				PA1328
		PA0990				PA0151
		PA5096				PA5182
		PA0738				PA3933
		PA1605				PA4833
		PA0558				PA0276
		PA4122				PA2465
		PA1629				PA2026
		PA2718				PA1633
		PA3516				PA3920
		PA0681				PA5030
		PA2747				PA2489
		PA2776				PA3317
		PA2893				PA4885
		PA2376		Cornforth et al. - Rossi et al.	103	PA4884
Kordes et al. - Rossi et al.	23	PA3938				PA2663
		PA3931				PA2477
		PA2390				PA0781
		PA5372				PA4469
		PA0524				PA2804
		PA2330				PA1909
		PA3408				PA4167
		PA2597				PA3287
		PA3939				PA0281
		PA0614				PA3530
		PA2506				PA3281
		PA1245				PA1916
		PA2329				PA0327
		PA0734				PA1744
		PA3205				PA4625
		PA3870				PA2326
		PA3875				PA4159
		PA2004				PA2598
		PA0534				PA1910
		PA4346				PA2914
		PA3409				PA4155
		PA2033				PA2432
		PA2389				PA2912
Cornforth et al. - Kordes et al.	51	PA1311				PA1925
		PA0801				PA3775
		PA5507				PA3035
		PA2659				PA0608
		PA4358				PA4161
		PA3786				PA1953
		PA3472				PA4170
		PA0214				PA3900
		PA1017				PA1923
		PA4829				PA4471
		PA0816				PA0929
		PA4390				PA5501
		PA1964				PA1921
		PA4792				PA2847
		PA4709				PA3009
		PA1559				PA1301
		PA0470				PA0492
		PA0495				PA4354
		PA1632				PA5540
		PA0877				PA2050
		PA4123				PA4064
		PA1560				PA1106
		PA0931				PA3410
		PA1634				PA3960
		PA1183				PA0672
		PA1305				PA3586
		PA3762				PA1210
		PA4359				PA3223
		PA2658				PA4090
		PA5532				PA2807
		PA4832				PA1911
		PA4897				PA0707
		PA3246				PA2911
		PA4168				PA4158
		PA5537				PA3282
		PA1374				PA2689
		PA3962				PA2868
		PA0485				PA4883
		PA0062				PA2327
		PA1501				PA2850
		PA5107				PA2751
		PA1328				PA0466
		PA0151				PA4100
		PA3933				PA3201
		PA4833				PA4570
		PA2465				PA2467
		PA4583				PA1924
		PA1633				PA4099
		PA5030				PA0250
		PA3317				PA2913
		PA4885				PA4160
Cornforth et al. - Rossi et al.	98	PA3444				PA1908
		PA2663				PA1364
		PA2477				PA0201
		PA0781				PA3266
		PA4469				PA0472
		PA1909				PA3899
		PA4167				PA1922
		PA3287				PA2688
		PA0281				PA0962
		PA3530				PA4227
		PA3281				PA4711
		PA1916				PA3935
		PA0327				PA0197
		PA3432				PA4623
		PA1744				PA4655
		PA4625				PA5367
		PA2326				PA1677
		PA4159				PA1018
		PA2598				PA5024
		PA1910				PA3382
		PA2914				PA5541
		PA4155				PA0471
		PA2432				PA2426
		PA2912				PA5534
		PA1925				PA1673
		PA3775				PA2759
		PA3035				PA4896
		PA0608				PA1970
		PA4161		Day 5 vs Inoculum	357	PA0084
		PA0670				PA1656
		PA1953				PA1220
		PA3900				PA5465
		PA1923				PA4138
		PA4471				PA2518
		PA0929				PA1986
		PA5501				PA3467
		PA3443				PA0941
		PA2847				PA1427
		PA3009				PA2275
		PA1301				PA3589
		PA4354				PA4898
		PA2050				PA1900
		PA4064				PA4596
		PA3410				PA3389
		PA3960				PA2116
		PA0672				PA5098
		PA1676				PA2292
		PA4090				PA2339
		PA2807				PA1291
		PA1911				PA1952
		PA0707				PA4106
		PA2911				PA3730
		PA0874				PA4198
		PA4158				PA5290
		PA3282				PA3387
		PA2689				PA2122
		PA2868				PA3532
		PA4883				PA3580
		PA2327				PA0805.1
		PA2850				PA3044
		PA0466				PA4586
		PA4100				PA0913
		PA3201				PA2101
		PA4570				PA2712
		PA2467				PA1259
		PA1924				PA3630
		PA4099				PA2095
		PA0250				PA3817
		PA2913				PA0836.1
		PA4160				PA5235
		PA3431				PA1386
		PA1908				PA5328
		PA1364				PA3967
		PA0201				PA3236
		PA3266				PA1316
		PA0472				PA3319
		PA3899				PA3710
		PA2688				PA1899
		PA0962				PA4985
		PA4227				PA2704
		PA2062				PA2129
		PA4711				PA5084
		PA3935				PA1836
		PA0197				PA5227.1
		PA4623				PA3390
		PA4655				PA2037
		PA5367				PA1715
		PA1677				PA4822
		PA1018				PA0887
		PA5024				PA2472
		PA3442				PA4994
		PA5541				PA0712
		PA0471				PA2127
		PA2426				PA4134
		PA1673				PA3359
		PA2759				PA2679
		PA4896				PA0058
		PA1970				PA3906
Day 1 vs Inoculum	559	PA1571				PA5523
		PA0866				PA0287
		PA1220				PA3732
		PA5465				PA2665
		PA1979				PA3360
		PA0269				PA3090
		PA4138				PA2314
		PA3461				PA0333
		PA2077				PA2148
		PA2518				PA1981
		PA2507				PA3593
		PA1986				PA1360
		PA1522				PA5445
		PA3467				PA1827
		PA1427				PA1428
		PA2927				PA3894
		PA2065				PA0489
		PA4898				PA4182
		PA4905				PA1381
		PA1900				PA0813
		PA2136				PA1873
		PA4199				PA2124
		PA0229				PA2835
		PA2157				PA1658
		PA4596				PA0124
		PA2048				PA2593
		PA1349				PA0993
		PA3389				PA2933
		PA2839				PA3065
		PA5098				PA1660
		PA2292				PA1453
		PA4207				PA5097
		PA2339				PA4202
		PA1952				PA2262
		PA4106				PA1844
		PA3730				PA4599
		PA4198				PA1639
		PA2189				PA2509
		PA2030				PA2488
		PA3750				PA5031
		PA0995				PA2214
		PA5105				PA3741
		PA3387				PA4140
		PA3042				PA0136
		PA4913				PA3905
		PA0103				PA0918
		PA3602				PA4620
		PA3532				PA1395
		PA0851				PA4181
		PA5473				PA4507
		PA2109				PA1450
		PA0460				PA1646
		PA0173				PA1029
		PA2746				PA1031
		PA0805.1				PA0711
		PA0913				PA2574
		PA2138				PA2497
		PA2712				PA5282
		PA1209				PA4592
		PA2591				PA2321
		PA2095				PA0887.1
		PA0265				PA4085
		PA0836.1				PA1359
		PA3321				PA4132
		PA4394				PA3719
		PA3233				PA3119
		PA0811				PA3304.1
		PA1178				PA0083
		PA2378				PA4364
		PA5328				PA4986
		PA3236				PA4028
		PA2881				PA1329
		PA1316				PA3181
		PA3319				PA2069
		PA4985				PA3911
		PA2192				PA2482
		PA0451				PA0186
		PA2886				PA2260
		PA2704				PA0716.2
		PA2129				PA5032
		PA5084				PA0814
		PA0845				PA1746
		PA2183				PA2521
		PA0271				PA1620
		PA5227.1				PA5460
		PA3390				PA2126
		PA2604				PA4187
		PA2638				PA0729
		PA1287				PA4811
		PA4021				PA2882
		PA2696				PA5470
		PA4822				PA4341
		PA0887				PA2036
		PA2472				PA2495
		PA3577				PA4581
		PA5341				PA3520
		PA4994				PA4083
		PA2134				PA1485
		PA1860				PA2159
		PA5061				PA5410
		PA4980				PA2278
		PA4293				PA4130
		PA5111				PA2898
		PA1988				PA1948
		PA2679				PA1868
		PA1617				PA2085
		PA2188				PA3366.1
		PA4117				PA1864
		PA4205				PA2560
		PA1733				PA0728.1
		PA5523				PA2706
		PA0287				PA0237
		PA3732				PA5181.1
		PA2665				PA4107
		PA3090				PA4870
		PA3346				PA0980
		PA2155				PA3581
		PA5415				PA2335
		PA2692				PA4498
		PA2314				PA2773
		PA3890				PA5471
		PA0854				PA4287
		PA2148				PA4421.1
		PA2032				PA1108
		PA1981				PA1566
		PA4196				PA2590
		PA1360				PA2745
		PA0364				PA2221
		PA3231				PA0242
		PA2491				PA1905
		PA2564				PA1265
		PA1827				PA4342
		PA0224				PA2942.1
		PA3721				PA1947
		PA3474				PA0545
		PA2107				PA1241
		PA0489				PA1631
		PA4738				PA4349
		PA0813				PA1169
		PA1873				PA4718
		PA1176				PA5327
		PA2835				PA4565
		PA2124				PA1853
		PA0124				PA0189
		PA2593				PA3835
		PA3773				PA0277
		PA2092				PA2637
		PA2933				PA2219
		PA1782				PA2210
		PA5326				PA4995
		PA3065				PA2228
		PA2985				PA2175
		PA2880				PA4197
		PA1732				PA0192
		PA1402				PA0087
		PA4116				PA2724
		PA4115				PA1230
		PA0188				PA2519
		PA5097				PA1898
		PA4202				PA5354
		PA2262				PA2355
		PA1619				PA5476
		PA5386				PA1704
		PA0440				PA4129
		PA2588				PA4816
		PA4599				PA2058
		PA5095				PA3617
		PA2509				PA1030.1
		PA2488				PA0692
		PA5398				PA3524
		PA1753				PA2147
		PA0038				PA3126
		PA5399				PA3582
		PA2108				PA0987
		PA2887				PA4290
		PA2165				PA4204
		PA2214				PA2429
		PA2716				PA3045
		PA0175				PA0610
		PA0136				PA0682
		PA2067				PA1439
		PA2164				PA3429
		PA0918				PA3064
		PA4620				PA4151
		PA2423				PA3592
		PA2587				PA1221
		PA4813				PA1111
		PA4507				PA1238
		PA0143				PA2135
		PA0108				PA1260
		PA1646				PA0123
		PA2690				PA2693
		PA3038				PA0940
		PA3765				PA1426
		PA4294				PA4420
		PA1029				PA5207
		PA0711				PA0057
		PA2497				PA1503
		PA3368				PA3513
		PA2146				PA4810
		PA4504				PA2263
		PA5417				PA0824
		PA4085				PA5087
		PA0732				PA2791
		PA2139				PA0740
		PA4618				PA1257
		PA3719				PA2516
		PA0178				PA1975
		PA3119				PA4133
		PA2915				PA0037
		PA4869				PA2145
		PA0741				PA1239
		PA3782				PA1242
		PA2184				PA0742
		PA0852				PA3393
		PA1931				PA4152
		PA4986				PA0254
		PA4028				PA4421
		PA0557				PA0717
		PA4899				PA0708.1
		PA4778				PA1542
		PA1329				PA0981
		PA2069				PA0923
		PA3416				PA3579
		PA5381				PA3910
		PA2170				PA2563
		PA3366				PA2181
		PA5566				PA1998
		PA2517				PA2172
		PA2482				PA0144
		PA2260				PA2261
		PA1356				PA0719
		PA5032				PA4321
		PA0814				PA5100
		PA2149				PA5029
		PA5099				PA1296
		PA1977				PA1705
		PA0697				PA3120
		PA1620				PA5335
		PA2521				PA2277
		PA5460				PA0882
		PA5419				PA1946
		PA4187				PA4800
		PA1127				PA1030
		PA0729				PA4674.1
		PA2245				PA3907
		PA4811				PA1468
		PA3535				PA4814
		PA2882				PA4621
		PA5396				PA2068
		PA2889				PA1845
		PA1350				PA4566
		PA5470				PA1949
		PA2958.1				PA1240
		PA2036				PA4114
		PA2142				PA3140
		PA2495				PA2141
		PA3520				PA3323
		PA0110				PA2096
		PA4083				PA0852.1
		PA1525				PA0153
		PA3812				PA1966
		PA1485				PA2126.1
		PA5410				PA3621.1
		PA2159				PA3218
		PA0376				PA2570
		PA2278				PA0142
		PA5421				PA0105
		PA0106				PA5522
		PA3772				PA4365
		PA2898				PA5397
		PA5400				PA2130
		PA3792				PA1659
		PA2414				PA2520
		PA1868				PA2076
		PA2173				PA2765
		PA1606				PA3991
		PA1864				PA0878
		PA2560				PA1508
		PA0728.1				PA1219
		PA3752				PA4824
		PA0809				PA5219
		PA2706				PA5118
		PA2046				PA4812
		PA1783				PA5188
		PA4870				PA0939
		PA0980				PA4674
		PA3581		Kordes et al.	258	PA3540
		PA2078				PA5158
		PA4498				PA5438
		PA5471				PA3874
		PA3234				PA4054
		PA4421.1				PA3397
		PA4287				PA2434
		PA1108				PA2305
		PA2590				PA4101
		PA2897				PA0506
		PA4739				PA0587
		PA2745				PA2779
		PA1881				PA3842
		PA2221				PA4876
		PA0444				PA3692
		PA0242				PA4615
		PA1905				PA1506
		PA1265				PA1324
		PA2890				PA1682
		PA3724				PA3418
		PA4342				PA4627
		PA2379				PA3971
		PA2942.1				PA2815
		PA1742				PA1708
		PA0174				PA3426
		PA1947				PA4263
		PA1241				PA2010
		PA5220				PA5151
		PA1978				PA3191
		PA2169				PA3273
		PA3688				PA5150
		PA5056				PA5313
		PA1470				PA0494
		PA5439				PA4360
		PA5327				PA5057
		PA3219				PA4062
		PA0189				PA1847
		PA3835				PA5117
		PA0543				PA2450
		PA2637				PA5431
		PA2210				PA2150
		PA4995				PA2976
		PA1749				PA1601
		PA1173				PA5023
		PA2175				PA4311
		PA1990				PA4573
		PA0694				PA0538
		PA2565				PA0200
		PA5287				PA3058
		PA4197				PA1703
		PA2187				PA4745
		PA0192				PA5016
		PA2031				PA2657
		PA2512				PA0435
		PA4503				PA4643
		PA2544				PA2194
		PA4289				PA1600
		PA0942				PA4280.2
		PA5186				PA4175
		PA1230				PA3979
		PA2174				PA0059
		PA2519				PA4014
		PA1898				PA0641
		PA2244				PA1092
		PA2158				PA1095
		PA2064				PA0843
		PA2058				PA3351
		PA3617				PA5115
		PA1030.1				PA1297
		PA0104				PA2345
		PA0692				PA4771
		PA3524				PA5015
		PA1351				PA0447
		PA2469				PA5181
		PA2147				PA3785
		PA3126				PA2400
		PA3232				PA2777
		PA3582				PA1706
		PA3386				PA2947
		PA1516				PA2144
		PA4290				PA3889
		PA4204				PA4345
		PA2429				PA3578
		PA0176				PA1784
		PA1870				PA4690.2
		PA0610				PA5072
		PA0682				PA4105
		PA2140				PA4357
		PA0810				PA5124
		PA3429				PA4840
		PA2816				PA2435
		PA3623				PA2023
		PA4151				PA3986
		PA2705				PA5369.2
		PA1130				PA3590
		PA3592				PA2383
		PA1221				PA2259
		PA1404				PA4588
		PA5356				PA5020
		PA1111				PA0355
		PA0844				PA2505
		PA3306				PA2167
		PA1238				PA2601
		PA2135				PA4383
		PA1260				PA2799
		PA0123				PA1874
		PA2693				PA3634
		PA0187				PA4616
		PA2066				PA4879
		PA1179				PA1474
		PA1426				PA3040
		PA2287				PA4786
		PA2274				PA3385
		PA2471				PA5299
		PA0113				PA2920
		PA0057				PA0431
		PA4366				PA3810
		PA1503				PA2546
		PA1521				PA2788
		PA1379				PA4519
		PA4810				PA1711
		PA2263				PA3811
		PA4500				PA3420
		PA2515				PA1709
		PA3909				PA3427
		PA4501				PA2025
		PA1003				PA0532
		PA0740				PA4523
		PA2516				PA4746
		PA0710				PA0575
		PA2156				PA3533
		PA4979				PA4091
		PA1975				PA3871
		PA5384				PA4944
		PA0037				PA3891
		PA2145				PA5055
		PA1239				PA1523
		PA1242				PA3459
		PA0742				PA0588
		PA1932				PA2433
		PA2143				PA2624
		PA3734				PA3304
		PA0838				PA0112
		PA1989				PA1572
		PA4152				PA2152
		PA2707				PA5369.5
		PA5416				PA5209
		PA4421				PA1551
		PA2682				PA3691
		PA3216				PA1716
		PA1542				PA2535
		PA5481				PA1730
		PA0981				PA4406
		PA4726.2				PA1116
		PA3910				PA3340
		PA2563				PA3014
		PA4027				PA2191
		PA2181				PA0537
		PA2172				PA5197
		PA1998				PA1636
		PA0865				PA5183
		PA0144				PA1545
		PA1174				PA2177
		PA2261				PA0668.1
		PA0051				PA3551
		PA0693				PA3930
		PA1312				PA4889
		PA3788				PA4280.5
		PA5100				PA2550
		PA2448				PA3311
		PA1296				PA1817
		PA2178				PA2402
		PA0052				PA3790
		PA3120				PA1722
		PA2589				PA4102
		PA2277				PA4779
		PA0882				PA1933
		PA1946				PA1187
		PA0553				PA2072
		PA0442				PA3182
		PA4619				PA5437
		PA5418				PA4262
		PA5312				PA2089
		PA3353				PA1863
		PA1030				PA0505
		PA2266				PA1602
		PA2717				PA1170
		PA4674.1				PA1723
		PA2865				PA2416
		PA3415				PA0830
		PA2213				PA0536
		PA3272				PA4690.5
		PA0270				PA0979
		PA1468				PA3424
		PA2163				PA4045
		PA4814				PA2035
		PA4621				PA5503
		PA2068				PA2302
		PA0290				PA1714
		PA0288				PA3846
		PA0439				PA4104
		PA3753				PA3034
		PA1172				PA1344
		PA1240				PA3596
		PA4114				PA2956
		PA1237				PA0219
		PA5411				PA1323
		PA1984				PA2603
		PA4713				PA2282
		PA2141				PA1412
		PA4092				PA1083
		PA3041				PA0079
		PA1568				PA1294
		PA3274				PA2371
		PA4787				PA2424
		PA3323				PA5297
		PA1131				PA0668.4
		PA1961				PA3813
		PA0107				PA2338
		PA2096				PA3972
		PA3919				PA3277
		PA0852.1				PA1698
		PA5420				PA4772
		PA0177				PA0640
		PA0153				PA0636
		PA2180				PA1712
		PA3774				PA3194
		PA2549				PA0377
		PA3621.1				PA4154
		PA3927				PA0508
		PA3218				PA1524
		PA2570				PA2475
		PA3475				PA0853
		PA1054				PA1440
		PA2179				PA5353
		PA0142				PA1728
		PA5446				PA0060
		PA2153				PA3417
		PA5401				PA0131
		PA4726.11				PA4809
		PA0105				PA1717
		PA5522				PA2958
		PA1976				PA2436
		PA2620				PA3841
		PA3534				PA3023
		PA1914				PA3460
		PA5397				PA0547
		PA2256				PA0840
		PA2130				PA3187
		PA2076				PA4877
		PA3991				PA0976
		PA0111				PA1707
		PA3369				PA0639
		PA0885				PA4770
		PA1118				PA2713
		PA1219				PA2754
		PA4824				PA0583
		PA5385				PA5423
		PA2151		Rossi et al.	175	PA1555
		PA2166				PA5482
		PA2831				PA3037
		PA4026				PA0297
		PA4812				PA1854
		PA2778				PA2884
		PA3347				PA4219
		PA5188				PA4231
		PA3689				PA3733a
		PA4674				PA3404
		PA4172				PA4223
		PA2888				PA0284
		PA0531				PA5427
		PA3365				PA2307
Kordes et al.	202	PA3540				PA2446
		PA5158				PA0875
		PA5438				PA4747
		PA2269				PA2407
		PA3874				PA1962
		PA4054				PA3914
		PA3397				PA3080
		PA2434				PA2007
		PA3413				PA2837
		PA2305				PA2034
		PA4101				PA3337
		PA0587				PA0521
		PA3842				PA2009
		PA4615				PA0747
		PA1506				PA2412
		PA1682				PA1907
		PA4627				PA2081
		PA3971				PA0191
		PA1708				PA2202
		PA3426				PA1680
		PA4263				PA1968
		PA2010				PA4467
		PA5151				PA2474
		PA3191				PA1246
		PA5150				PA0195.1
		PA3305				PA4229
		PA4360				PA2359
		PA4062				PA4221
		PA5117				PA5475
		PA2450				PA1564
		PA5431				PA3380
		PA2976				PA2610
		PA1601				PA0515
		PA5023				PA3626
		PA0538				PA4537
		PA4817				PA2237
		PA0200				PA1837
		PA3058				PA0513
		PA0535				PA1198
		PA1703				PA2524
		PA4745				PA1212
		PA5016				PA1448
		PA2657				PA2523
		PA0435				PA4742
		PA4643				PA3278
		PA2194				PA2595
		PA1600				PA4226
		PA4280.2				PA0450
		PA4175				PA5108
		PA3979				PA2480
		PA4014				PA4139
		PA0641				PA3913
		PA4195				PA4034
		PA1092				PA4894
		PA1095				PA1592
		PA5115				PA3876
		PA0975				PA2041
		PA4771				PA4990
		PA5015				PA0422
		PA0447				PA4499
		PA5181				PA0433
		PA3785				PA2008
		PA2400				PA2763a
		PA1706				PA3888
		PA2947				PA2753
		PA4690.2				PA2619
		PA5072				PA2154
		PA4105				PA5053
		PA4357				PA4183
		PA5124				PA1306
		PA4840				PA4895
		PA2781				PA2310
		PA2023				PA3403a
		PA3986				PA4350
		PA5369.2				PA4706
		PA3590				PA4415
		PA2383				PA4228
		PA1313				PA5570
		PA2259				PA2567
		PA4588				PA5402
		PA5020				PA1251
		PA2505				PA2555
		PA2601				PA4412
		PA4383				PA3932
		PA1874				PA5027
		PA3634				PA0510
		PA4616				PA1691
		PA0226				PA3341
		PA1474				PA2836
		PA3040				PA3407
		PA0431				PA1248
		PA2546				PA0519
		PA2788				PA2425
		PA4519				PA1891
		PA1711				PA3405
		PA3420				PA2308
		PA1709				PA3877
		PA3427				PA2445
		PA2025				PA1247
		PA4523				PA3963a
		PA2196				PA2311
		PA4746				PA0516
		PA0575				PA2408
		PA2298				PA0529
		PA4091				PA0280
		PA3871				PA2634
		PA4944				PA2079
		PA3891				PA2016
		PA5055				PA0517
		PA0588				PA3548
		PA2624				PA3450
		PA3304				PA0199
		PA5369.5				PA2411
		PA1551				PA1555.1
		PA1716				PA4022
		PA2535				PA3915
		PA4406				PA3636
		PA1116				PA4218
		PA3340				PA2204
		PA3014				PA4230
		PA2191				PA0503
		PA0537				PA2575
		PA5197				PA0522
		PA1636				PA2594
		PA5183				PA0478
		PA1545				PA4610
		PA0668.1				PA0807
		PA3551				PA3441
		PA3930				PA4033
		PA4889				PA2391
		PA4280.5				PA2395
		PA2550				PA2384
		PA3311				PA2309
		PA3006				PA0196
		PA2402				PA3309
		PA3790				PA2084
		PA1722				PA2413
		PA4102				PA1856
		PA4779				PA3904
		PA1187				PA4220
		PA2072				PA1146
		PA3182				PA3684
		PA5437				PA1168
		PA4262				PA2838
		PA1170				PA2935
		PA1602				PA2596
		PA1723				PA0138
		PA0536				PA4222
		PA4690.5				PA2006
		PA0979				PA1556
		PA3424				PA0448
		PA4045				PA4351
		PA2035				PA0525
		PA5503				PA0514
		PA2302				PA3600
		PA1714				PA1692
		PA4104				PA0282
		PA3034				PA0511
		PA1344				PA4224
		PA3596				PA0567
		PA2956				PA3749
		PA0219		Cornforth et al.	450	PA1180
		PA2603				PA4773
		PA4826				PA2614
		PA2282				PA1113
		PA1412				PA4460
		PA1083				PA3458
		PA0079				PA1950
		PA1294				PA1499
		PA2371				PA1805
		PA2424				PA0194
		PA0668.4				PA2702
		PA2338				PA1735
		PA3972				PA1421
		PA3277				PA1417
		PA4772				PA2428
		PA1698				PA1035
		PA0640				PA1957
		PA0636				PA0870
		PA1712				PA1019
		PA0377				PA1792
		PA4154				PA1766
		PA0508				PA2636
		PA2475				PA3639
		PA1440				PA4564
		PA5353				PA1825
		PA0060				PA2397
		PA0131				PA0566
		PA1717				PA4947
		PA2958				PA4125
		PA2436				PA0714
		PA3841				PA3553
		PA0547				PA2403
		PA0840				PA2387
		PA3187				PA4377
		PA0976				PA1419
		PA0639				PA2053
		PA1707				PA2380
		PA4770				PA0790
		PA2713				PA5257
		PA0583				PA1042
		PA5423				PA3539
Rossi et al.	183	PA1555				PA2784
		PA3037				PA1576
		PA1854				PA2060
		PA0518				PA0213
		PA3447				PA5506
		PA4219				PA3030
		PA4231				PA5088
		PA3733a				PA4804
		PA3404				PA1157
		PA4223				PA3375
		PA3392				PA4029
		PA0284				PA3112
		PA5427				PA2752
		PA2307				PA1282
		PA2446				PA1553
		PA0875				PA5519
		PA4747				PA4514
		PA2407				PA2820
		PA1962				PA1362
		PA3914				PA1112
		PA3080				PA2294
		PA2007				PA0803
		PA2837				PA2514
		PA2034				PA2723
		PA3337				PA4286
		PA0521				PA2513
		PA2009				PA3844
		PA0747				PA1373
		PA2412				PA4070
		PA1907				PA1773
		PA3912				PA2440
		PA2081				PA4338
		PA0191				PA1937
		PA2202				PA3267
		PA1680				PA2845
		PA1968				PA2057
		PA4467				PA2635
		PA1246				PA3371
		PA0195.1				PA0611
		PA4229				PA2715
		PA2359				PA2869
		PA4221				PA5498
		PA5475				PA3618
		PA1564				PA1021
		PA3380				PA1314
		PA0515				PA4392
		PA3449				PA1630
		PA3626				PA4656
		PA0523				PA2580
		PA4537				PA2925
		PA2237				PA1778
		PA1837				PA3558
		PA0513				PA5248
		PA1198				PA5360
		PA2524				PA4774
		PA1212				PA4373
		PA1448				PA4782
		PA1409				PA1548
		PA2523				PA3252
		PA4742				PA0546
		PA3278				PA2817
		PA2595				PA3964
		PA3394				PA4443
		PA4226				PA1016
		PA0450				PA2909
		PA5108				PA1678
		PA2480				PA2243
		PA4139				PA2286
		PA3913				PA2396
		PA4034				PA1224
		PA4894				PA3174
		PA1592				PA3199
		PA3876				PA2968
		PA2041				PA2764
		PA4990				PA1814
		PA0422				PA1938
		PA4499				PA4850
		PA0433				PA3354
		PA2008				PA4777
		PA2763a				PA0881
		PA2753				PA2098
		PA2619				PA3559
		PA5053				PA5474
		PA4183				PA1518
		PA1306				PA1849
		PA4895				PA1432
		PA0526				PA0978
		PA2331				PA1066
		PA2310				PA2364
		PA3403a				PA2675
		PA4350				PA3733
		PA4706				PA2437
		PA4415				PA1269
		PA4228				PA4097
		PA5570				PA3795
		PA2567				PA3357
		PA5402				PA5489
		PA1251				PA0806
		PA2555				PA1974
		PA4412				PA2405
		PA3932				PA0748
		PA5027				PA0959
		PA0510				PA3827
		PA1691				PA1569
		PA3341				PA4534
		PA2836				PA0405
		PA3407				PA3383
		PA1248				PA1729
		PA0519				PA0739
		PA2425				PA0261
		PA1891				PA1892
		PA3405				PA2392
		PA2308				PA2548
		PA3877				PA1799
		PA4126				PA1024
		PA2445				PA1850
		PA1247				PA4371
		PA3963a				PA2606
		PA2311				PA1004
		PA0516				PA3522
		PA2408				PA1320
		PA0280				PA1959
		PA2634				PA3952
		PA2079				PA3597
		PA2016				PA5515
		PA4131				PA4124
		PA0517				PA0884
		PA3548				PA2531
		PA3450				PA5217
		PA0199				PA1955
		PA2411				PA2970
		PA1555.1				PA1293
		PA4022				PA0943
		PA3915				PA1769
		PA3636				PA4751
		PA4218				PA5244
		PA2204				PA1852
		PA4230				PA2673
		PA0503				PA4073
		PA3937				PA1740
		PA2575				PA1983
		PA0522				PA4169
		PA2594				PA2827
		PA4355				PA4878
		PA0478				PA5533
		PA4610				PA5504
		PA0807				PA2900
		PA3441				PA5364
		PA3448				PA2267
		PA4033				PA0924
		PA2391				PA3238
		PA2395				PA1731
		PA2384				PA2358
		PA2309				PA0800
		PA0196				PA3555
		PA3309				PA0675
		PA2084				PA2541
		PA2413				PA2117
		PA1856				PA3557
		PA3904				PA2208
		PA4220				PA0211
		PA1146				PA4978
		PA2312				PA3262
		PA3684				PA1125
		PA1168				PA3807
		PA2838				PA3239
		PA2935				PA2476
		PA2596				PA1322
		PA0138				PA0165
		PA4222				PA0223
		PA2006				PA4791
		PA1556				PA1027
		PA3873				PA5226
		PA0448				PA3546
		PA2086				PA1815
		PA0525				PA0212
		PA0514				PA0905
		PA0185				PA3552
		PA1692				PA0817
		PA0282				PA1418
		PA0511				PA3251
		PA4224				PA3619
		PA3749				PA1781
Cornforth et al.	428	PA1180				PA2121
		PA4773				PA2722
		PA2614				PA0154
		PA1318				PA0727
		PA1113				PA0304
		PA4460				PA1942
		PA3458				PA2924
		PA1950				PA1519
		PA1499				PA4429
		PA1805				PA0649
		PA0194				PA2926
		PA2702				PA2404
		PA1147				PA1607
		PA1735				PA2115
		PA1421				PA3031
		PA1417				PA2334
		PA2428				PA0166
		PA1035				PA0031
		PA1957				PA2137
		PA0870				PA5121
		PA1019				PA1158
		PA1792				PA4171
		PA1766				PA2492
		PA2636				PA2276
		PA3639				PA5068
		PA4564				PA0294
		PA1825				PA3976
		PA2397				PA2669
		PA0566				PA5063
		PA4947				PA4626
		PA4125				PA3843
		PA0714				PA1416
		PA3553				PA0491
		PA2403				PA3288
		PA2387				PA2285
		PA1419				PA3178
		PA2053				PA3384
		PA2380				PA4533
		PA0790				PA1795
		PA5257				PA3196
		PA1042				PA3958
		PA3539				PA1883
		PA2784				PA0802
		PA1576				PA1775
		PA2060				PA5414
		PA0213				PA3554
		PA5506				PA3268
		PA3030				PA1025
		PA5088				PA1208
		PA4804				PA2028
		PA1157				PA0530
		PA4029				PA3253
		PA3112				PA2388
		PA2752				PA2892
		PA1553				PA3945
		PA5519				PA5146
		PA4514				PA0486
		PA2820				PA1303
		PA1362				PA1577
		PA1112				PA2903
		PA2294				PA0420
		PA0803				PA4775
		PA3757				PA1500
		PA2723				PA0961
		PA2780				PA2930
		PA4286				PA1299
		PA1373				PA0332
		PA1773				PA4120
		PA2440				PA2922
		PA1937				PA5073
		PA3267				PA3574
		PA2845				PA2418
		PA2057				PA4624
		PA3523				PA4173
		PA2635				PA4137
		PA0611				PA4005
		PA2715				PA2758
		PA2869				PA5306
		PA3618				PA1625
		PA1021				PA4071
		PA1314				PA3562
		PA4392				PA5565
		PA1630				PA2199
		PA4656				PA4361
		PA2580				PA5508
		PA4892				PA5210
		PA2925				PA4513
		PA1778				PA3370
		PA3558				PA3978
		PA5248				PA2241
		PA5360				PA1945
		PA4774				PA4492
		PA4373				PA2373
		PA4782				PA4376
		PA1548				PA0215
		PA3252				PA1558
		PA0546				PA4337
		PA3964				PA0497
		PA4443				PA1885
		PA1016				PA0972
		PA2909				PA2499
		PA1678				PA0676
		PA2243				PA1114
		PA2286				PA1414
		PA2396				PA4019
		PA1224				PA1272
		PA3174				PA0209
		PA3199				PA3766
		PA2968				PA0708
		PA2764				PA4474
		PA1938				PA0691
		PA4850				PA3279
		PA3354				PA1797
		PA4777				PA0951
		PA0881				PA2923
		PA2098				PA2473
		PA3559				PA5378
		PA5474				PA2536
		PA1849				PA2937
		PA1432				PA4098
		PA0978				PA5454
		PA1066				PA2357
		PA2364				PA2901
		PA2576				PA1023
		PA2675				PA5494
		PA3733				PA0365
		PA2437				PA0731
		PA1269				PA2749
		PA4097				PA2021
		PA3357				PA3599
		PA5489				PA4893
		PA0806				PA2846
		PA2792				PA1207
		PA1974				PA2798
		PA2405				PA1865
		PA0748				PA4391
		PA0959				PA1980
		PA3827				PA3796
		PA3885				PA1223
		PA4534				PA3237
		PA0405				PA3518
		PA0739				PA0117
		PA0261				PA0216
		PA1892				PA1285
		PA2392				PA0936
		PA2548				PA0164
		PA1799				PA0385
		PA1024				PA1779
		PA1850				PA1917
		PA4371				PA2487
		PA2569				PA0386
		PA2606				PA3230
		PA1004				PA2024
		PA3522				PA3254
		PA1320				PA5518
		PA1959				PA4831
		PA2929				PA1015
		PA3952				PA2655
		PA5515				PA0674
		PA4124				PA0776
		PA2531				PA2422
		PA5217				PA1848
		PA1955				PA4793
		PA2970				PA0725
		PA2283				PA2508
		PA1293				PA2891
		PA0943				PA4881
		PA1769				PA3864
		PA4751				PA3647
		PA5244				PA4776
		PA1852				PA2833
		PA2673				PA0990
		PA4073				PA3949
		PA4169				PA3759
		PA2827				PA2577
		PA4878				PA5096
		PA5533				PA3901
		PA5504				PA2438
		PA2900				PA2630
		PA5364				PA3612
		PA2267				PA3556
		PA0924				PA0930
		PA3238				PA1420
		PA2358				PA1115
		PA0800				PA3660
		PA3555				PA0902
		PA0675				PA2322
		PA2541				PA1738
		PA2117				PA3768
		PA3557				PA5347
		PA2208				PA4379
		PA0211				PA3828
		PA0539				PA1780
		PA3262				PA4136
		PA1125				PA2561
		PA3807				PA4516
		PA3239				PA0858
		PA2476				PA1193
		PA1322				PA2857
		PA0165				PA1052
		PA4517				PA4356
		PA4791				PA1635
		PA1027				PA1605
		PA5226				PA4387
		PA3546				PA2504
		PA1815				PA0558
		PA0262				PA1578
		PA0212				PA2718
		PA0905				PA0786
		PA3552				PA3516
		PA0817				PA2348
		PA1418				PA0681
		PA2019				PA2132
		PA3251				PA2747
		PA3619				PA1675
		PA1781				PA3029
		PA2018				PA0673
		PA2722				PA3887
		PA0154				PA3226
		PA0727				PA1020
		PA0304				PA2776
		PA1942				PA2893
		PA2924				PA3902
		PA4429				PA5202
		PA0649				PA3097
		PA2926				PA2376
		PA2404
		PA1607
		PA2115
		PA3031
		PA2334
		PA0166
		PA4818
		PA0031
		PA5121
		PA1158
		PA1286
		PA2671
		PA2492
		PA2276
		PA5068
		PA0294
		PA3976
		PA2669
		PA0310
		PA5063
		PA4626
		PA3843
		PA1416
		PA0491
		PA3288
		PA2285
		PA3178
		PA4533
		PA1795
		PA3196
		PA3958
		PA1883
		PA0802
		PA1775
		PA4891
		PA1022
		PA5414
		PA3554
		PA3268
		PA1025
		PA1208
		PA1290
		PA2028
		PA3253
		PA2388
		PA3945
		PA5146
		PA0486
		PA1303
		PA1577
		PA2903
		PA0420
		PA4775
		PA1500
		PA0961
		PA2930
		PA1299
		PA0332
		PA2296
		PA1317
		PA4120
		PA1321
		PA3574
		PA2418
		PA4624
		PA4137
		PA4005
		PA2758
		PA5306
		PA2861
		PA4071
		PA3562
		PA5565
		PA2199
		PA4361
		PA5508
		PA5210
		PA4513
		PA3978
		PA2241
		PA1945
		PA4492
		PA2373
		PA4376
		PA0215
		PA1558
		PA4337
		PA0497
		PA1885
		PA0972
		PA2499
		PA0676
		PA1414
		PA4019
		PA1272
		PA0209
		PA3766
		PA0708
		PA4474
		PA3279
		PA1797
		PA0951
		PA2923
		PA5378
		PA2536
		PA4098
		PA5454
		PA2357
		PA2901
		PA1023
		PA5494
		PA0731
		PA2766
		PA2749
		PA3599
		PA4893
		PA1207
		PA2798
		PA4391
		PA3796
		PA1223
		PA3237
		PA1270
		PA0117
		PA0216
		PA1285
		PA0936
		PA2928
		PA0164
		PA0385
		PA1779
		PA1917
		PA2487
		PA0135
		PA0386
		PA3230
		PA1956
		PA3254
		PA5518
		PA4831
		PA1015
		PA2655
		PA0674
		PA0776
		PA2422
		PA3573
		PA1848
		PA4793
		PA0725
		PA1394
		PA3864
		PA3647
		PA4776
		PA2833
		PA3949
		PA3759
		PA2577
		PA3901
		PA3521
		PA2438
		PA2630
		PA3612
		PA3556
		PA0930
		PA1420
		PA1115
		PA3660
		PA0902
		PA2322
		PA1738
		PA3768
		PA5347
		PA3069
		PA4379
		PA3828
		PA1780
		PA4136
		PA2561
		PA4516
		PA0858
		PA1193
		PA2857
		PA1052
		PA4356
		PA1635
		PA4387
		PA2504
		PA1319
		PA1578
		PA0786
		PA2348
		PA2132
		PA1675
		PA3029
		PA0673
		PA3887
		PA3226
		PA1020
		PA0082
		PA3902
		PA5202
		PA3097

## Sheet: Calu-3 Downregulated Overlaps
Calu-3 Day 1 vs Inoculum - Overlaping downregulated genes				Calu-3 Day 5 vs Inoculum - Overlaping downregulated genes
Compared groups	Total overlap	Locus tag		Compared groups	Total overlap	Locus tag
Cornforth et al. - Day 1 vs Inoculum - Kordes et al. - Rossi et al.	1	PA2760		Cornforth et al - Day 5 vs Inoculum - Kordes et al - Rossi et al	2	PA2760
Day 1 vs Inoculum - Kordes et al. - Rossi et al.	2	PA0750				PA0300
		PA2774		Cornforth et al. - Day 5 vs Inoculum - Kordes et al.	34	PA5554
Cornforth et al. - Day 1 vs Inoculum - Kordes et al.	39	PA5286				PA5137
		PA5113				PA2011
		PA5554				PA5167
		PA2011				PA5429
		PA0408				PA3837
		PA5167				PA2648
		PA5429				PA2249
		PA3837				PA0897
		PA4662				PA2552
		PA5321				PA2013
		PA2249				PA1806
		PA2552				PA5285
		PA1530				PA1071
		PA4669				PA4578
		PA2013				PA2001
		PA5008				PA3101
		PA1999				PA2649
		PA1806				PA0872
		PA4489				PA1074
		PA5285				PA3313
		PA1071				PA0411
		PA0171				PA1342
		PA4578				PA0865
		PA4730				PA0958
		PA1074				PA2014
		PA3313				PA0898
		PA0411				PA0795
		PA1342				PA2000
		PA0958				PA4547
		PA2014				PA2012
		PA3114				PA4525
		PA0795				PA0016
		PA2000				PA0302
		PA5136		Cornforth et al. - Day 5 vs Inoculum - Rossi et al.	8	PA0952
		PA0172				PA1244
		PA4547				PA3186
		PA0070				PA1588
		PA2012				PA1337
		PA4525				PA1085
Cornforth et al. - Day 1 vs Inoculum - Rossi et al.	15	PA1159				PA1828
		PA0045				PA1940
		PA0952		Cornforth et al. - Kordes et al. - Rossi et al.	4	PA0866
		PA3082				PA1457
		PA5016				PA3728
		PA4277				PA2642
		PA1244		Day 5 vs Inoculum - Kordes et al.	61	PA1808
		PA3186				PA3670
		PA1588				PA0870
		PA1337				PA3639
		PA3190				PA0039
		PA3727				PA0423
		PA0236				PA3860
		PA2867				PA5339
		PA3187				PA3921
Cornforth et al. - Kordes et al. - Rossi et al.	5	PA0866				PA1941
		PA1457				PA4579
		PA3728				PA0594
		PA2642				PA3646
		PA0300				PA3669
Day 1 vs Inoculum - Kordes et al.	86	PA1808				PA3295
		PA5345				PA2997
		PA4632				PA1830
		PA4219				PA4322
		PA3670				PA1804
		PA3639				PA1119
		PA0423				PA2250
		PA3860				PA4959
		PA5362				PA2041
		PA2556				PA5271
		PA4966				PA0973
		PA4579				PA3495
		PA1493				PA4847
		PA4968				PA1276
		PA4974				PA0389
		PA4320				PA5461
		PA0390				PA5457
		PA0594				PA2248
		PA3646				PA3838
		PA4221				PA1793
		PA1273				PA5148
		PA0126				PA1034
		PA3669				PA2966
		PA3295				PA3227
		PA2968				PA0420
		PA1830				PA3636
		PA4322				PA1810
		PA1804				PA5450
		PA3139				PA0503
		PA1119				PA1807
		PA5222				PA4496
		PA2250				PA4848
		PA4959				PA5528
		PA1275				PA5559
		PA5271				PA1809
		PA0973				PA5553
		PA3495				PA5452
		PA5315				PA2247
		PA4847				PA2647
		PA0895				PA4453
		PA5135				PA3940
		PA1276				PA0296
		PA4348				PA2242
		PA0389				PA5560
		PA4442				PA5448
		PA5204				PA1288
		PA1750				PA0871
		PA4228		Day 5 vs Inoculum - Rossi et al.	12	PA4646
		PA5457				PA1043
		PA3838				PA1079
		PA4319				PA0937
		PA4614				PA0315
		PA5148				PA0391
		PA2557				PA1585
		PA1034				PA1077
		PA2966				PA0346
		PA3227				PA2872
		PA0420				PA0020
		PA2684				PA2436
		PA4558		Cornforth et al. - Day 5 vs Inoculum	104	PA1371
		PA3636				PA0232
		PA4218				PA4190
		PA2537				PA2462
		PA4317				PA0437
		PA2204				PA5433
		PA1807				PA4307
		PA4848				PA0633
		PA2536				PA0446
		PA4389				PA4843
		PA2967				PA3079
		PA5559				PA0416
		PA1809				PA1086
		PA5472				PA2007
		PA2015				PA0893
		PA5553				PA1070
		PA4067				PA1339
		PA4453				PA3154
		PA3940				PA5007
		PA4965				PA2003
		PA5152				PA0620
		PA2959				PA3866
		PA2242				PA5040
		PA5560				PA3150
		PA5448				PA0618
		PA1288				PA0622
		PA0871				PA4874
Day 1 vs Inoculum - Rossi et al.	15	PA4646				PA3314
		PA1079				PA5043
		PA2952				PA1341
		PA0937				PA0625
		PA3779				PA1055
		PA4396				PA0892
		PA0277				PA1441
		PA4723				PA3068
		PA0391				PA1073
		PA5033				PA0984
		PA1585				PA0412
		PA1077				PA2360
		PA0346				PA3153
		PA5076				PA5556
		PA0020				PA1090
Cornforth et al. - Day 1 vs Inoculum	155	PA3632				PA2343
		PA1371				PA3148
		PA3836				PA3188
		PA0075				PA2729
		PA2462				PA1078
		PA0437				PA0629
		PA2002				PA1459
		PA1001				PA1589
		PA0793				PA0414
		PA5002				PA4323
		PA4720				PA4310
		PA4307				PA0911
		PA0633				PA5555
		PA1708				PA3151
		PA0446				PA0985
		PA1719				PA0415
		PA0416				PA1080
		PA1478				PA0634
		PA2007				PA0619
		PA1070				PA2367
		PA1339				PA3081
		PA1694				PA0754
		PA3154				PA0614
		PA3802				PA1281
		PA5007				PA1372
		PA1725				PA1967
		PA4134				PA0628
		PA0620				PA1913
		PA3866				PA0409
		PA5040				PA3207
		PA4671				PA1483
		PA3150				PA4601
		PA0618				PA0623
		PA1703				PA1338
		PA0622				PA2038
		PA3314				PA0899
		PA5043				PA5168
		PA0169				PA1091
		PA1771				PA2398
		PA0076				PA2730
		PA4801				PA0617
		PA1341				PA1072
		PA0625				PA5042
		PA0047				PA3149
		PA1697				PA5154
		PA1706				PA0624
		PA0892				PA3099
		PA0998				PA0640
		PA1713				PA2006
		PA1441				PA5155
		PA3068				PA5128
		PA3488				PA1088
		PA1073				PA2553
		PA1720				PA0413
		PA0984				PA1461
		PA0412				PA4309
		PA3153				PA3152
		PA4731				PA1340
		PA5556				PA0891
		PA3148				PA0626
		PA4616				PA2874
		PA3188				PA4527
		PA0291		Kordes et al. - Rossi et al.	8	PA3349
		PA0627				PA4381
		PA1701				PA0750
		PA2729				PA5090
		PA3046				PA2581
		PA1078				PA2793
		PA0629				PA2639
		PA1589				PA2774
		PA0414		Cornforth et al. - Kordes et al.	43	PA5286
		PA4323				PA5113
		PA0716				PA0408
		PA4310				PA0122
		PA0911				PA4607
		PA1718				PA0887
		PA4647				PA0007
		PA1709				PA4662
		PA5555				PA5321
		PA3610				PA5153
		PA3151				PA1530
		PA0985				PA4669
		PA0415				PA3038
		PA0713				PA2728
		PA5138				PA5008
		PA0634				PA1999
		PA0619				PA5348
		PA3081				PA4489
		PA0614				PA0509
		PA3146				PA2554
		PA1281				PA3291
		PA0519				PA4401
		PA3156				PA0171
		PA1967				PA5214
		PA0628				PA4730
		PA1913				PA1132
		PA0409				PA4366
		PA2733				PA4500
		PA0046				PA3486
		PA1483				PA5009
		PA0050				PA2727
		PA0890				PA4321
		PA5434				PA4741
		PA4271				PA3114
		PA0623				PA3753
		PA5139				PA5136
		PA1338				PA0964
		PA1690				PA5441
		PA3686				PA0172
		PA3145				PA0085
		PA5168				PA0070
		PA1091				PA0896
		PA1002				PA5295
		PA2398		Cornforth et al. - Rossi et al.	22	PA1159
		PA3607				PA0773
		PA2730				PA1099
		PA0617				PA0045
		PA3189				PA3082
		PA1072				PA5016
		PA0094				PA4277
		PA5042				PA0770
		PA2463				PA4592
		PA3149				PA1082
		PA0162				PA4811
		PA3491				PA3190
		PA0889				PA3091
		PA3722				PA1657
		PA3693				PA3727
		PA0624				PA0236
		PA0170				PA4809
		PA3099				PA2867
		PA0632				PA1452
		PA1698				PA2481
		PA0640				PA1787
		PA4866				PA3187
		PA2006		Day 5 vs Inoculum	317	PA2340
		PA5044				PA3100
		PA5155				PA2453
		PA5128				PA0371
		PA1721				PA2368
		PA0092				PA4999
		PA2553				PA4469
		PA0413				PA4865
		PA1461				PA5531
		PA1700				PA1482
		PA1717				PA3977
		PA3152				PA1035
		PA3984				PA3999
		PA1340				PA0028
		PA1692				PA4615
		PA1707				PA3560
		PA0891				PA1909
		PA0626				PA3767
		PA2874				PA5451
		PA4527				PA4552
Kordes et al. - Rossi et al.	6	PA3349				PA5557
		PA4381				PA5543
		PA5090				PA2397
		PA2581				PA2858
		PA2793				PA1279
		PA2639				PA0971
Cornforth et al. - Kordes et al.	38	PA5137				PA2950
		PA0122				PA4675
		PA4607				PA0303
		PA0887				PA3644
		PA0007				PA2403
		PA2648				PA3228
		PA0897				PA2407
		PA5153				PA1580
		PA3038				PA1336
		PA2728				PA3163
		PA5348				PA0660
		PA0509				PA1182
		PA2554				PA1161
		PA3291				PA0314
		PA4401				PA3453
		PA5214				PA3080
		PA2001				PA5150
		PA3101				PA2034
		PA1132				PA2451
		PA2649				PA2410
		PA0872				PA0306.1
		PA4366				PA4108
		PA4500				PA2009
		PA3486				PA5281
		PA5009				PA1058
		PA2727				PA2412
		PA0865				PA1934
		PA4321				PA2374
		PA4741				PA1907
		PA0898				PA3635
		PA3753				PA1910
		PA0964				PA2370
		PA5441				PA2390
		PA0085				PA0631
		PA0896				PA0114
		PA5295				PA4467
		PA0016				PA4794
		PA0302				PA4497
Cornforth et al. - Rossi et al.	15	PA0773				PA4555
		PA1099				PA0504
		PA0770				PA1246
		PA4592				PA4707
		PA1082				PA5552
		PA4811				PA2994
		PA3091				PA0295
		PA1085				PA3165
		PA1657				PA5216
		PA1828				PA5458
		PA1940				PA4373
		PA4809				PA3988
		PA1452				PA2237
		PA2481				PA1587
		PA1787				PA4528
Day 1 vs Inoculum	516	PA5034				PA3696
		PA5120				PA4556
		PA2453				PA2396
		PA2533				PA0641
		PA4042				PA5558
		PA4999				PA3166
		PA1805				PA1315
		PA1367				PA3900
		PA4487				PA3493
		PA3397				PA1609
		PA5564				PA4471
		PA4469				PA2385
		PA3406				PA2992
		PA1150				PA2400
		PA4865				PA4709
		PA4231				PA0301
		PA2382				PA2044
		PA3404				PA2405
		PA4664				PA0400
		PA3842				PA0637
		PA1748				PA2342
		PA1482				PA4402
		PA4802				PA1301
		PA0818				PA4714
		PA0945				PA0470
		PA3999				PA4329
		PA0801				PA1087
		PA5046				PA1487
		PA0659				PA1048
		PA3560				PA2392
		PA1909				PA3702
		PA2446				PA1024
		PA4552				PA4371
		PA5557				PA0035
		PA4704				PA1812
		PA2397				PA5413
		PA1279				PA4710
		PA0971				PA3648
		PA0341				PA0118
		PA0714				PA2995
		PA3611				PA3410
		PA2950				PA0792
		PA5507				PA3800
		PA4675				PA5001
		PA3644				PA4526
		PA3147				PA2531
		PA2403				PA5077
		PA4686				PA4315
		PA2407				PA5217
		PA1580				PA1829
		PA0767				PA1293
		PA4002				PA0068
		PA4719				PA0969
		PA0150				PA3672
		PA1336				PA0672
		PA3163				PA5449
		PA2010				PA2008
		PA0660				PA0221
		PA4784				PA0752
		PA1182				PA2409
		PA1161				PA0585
		PA0314				PA2873
		PA3453				PA0630
		PA3080				PA4090
		PA3243				PA1167
		PA0055				PA0369
		PA2034				PA0635
		PA1695				PA2358
		PA2451				PA4895
		PA2410				PA1911
		PA0306.1				PA3659
		PA2009				PA2399
		PA1222				PA0707
		PA2851				PA4740
		PA1715				PA2466
		PA2579				PA3820
		PA2412				PA2394
		PA3716				PA0931
		PA4863				PA4569
		PA3823				PA1322
		PA1907				PA1089
		PA3635				PA1134
		PA1910				PA1280
		PA3694				PA4706
		PA3604				PA0500
		PA2390				PA4705
		PA2111				PA5505
		PA4031				PA4359
		PA0631				PA3078
		PA2450				PA0905
		PA5194				PA2427
		PA3402				PA5570
		PA1504				PA3645
		PA2202				PA0727
		PA2914				PA0304
		PA4467				PA3865.1
		PA4794				PA5402
		PA2912				PA2993
		PA3798				PA2238
		PA4555				PA2404
		PA0504				PA3989
		PA1246				PA2689
		PA4229				PA2761
		PA0563				PA3561
		PA4707				PA2393
		PA2063				PA2425
		PA1689				PA1059
		PA4407				PA1162
		PA2994				PA2905
		PA4291				PA0540
		PA2904				PA4135
		PA2811				PA3299
		PA3165				PA2805
		PA5268				PA4570
		PA0316				PA0457.1
		PA5320				PA0401
		PA5216				PA2467
		PA3791				PA3998
		PA2687				PA0802
		PA5458				PA4553
		PA1574				PA4470
		PA4373				PA4570.1
		PA3655				PA4554
		PA0546				PA0766
		PA3988				PA3268
		PA4411				PA3924
		PA4443				PA0129
		PA5357				PA2408
		PA1587				PA5459
		PA0608				PA0359
		PA4528				PA1278
		PA4556				PA2042
		PA3641				PA0968
		PA2396				PA3284
		PA0350				PA4897
		PA4548				PA0399
		PA3403				PA2402
		PA2203				PA2289
		PA0641				PA5510
		PA5558				PA4704.3
		PA4850				PA2411
		PA4631				PA4168
		PA3166				PA1908
		PA2683.1				PA2452
		PA3900				PA1969
		PA3493				PA3956
		PA5568				PA1552
		PA5025				PA3562
		PA4459				PA0370
		PA2385				PA5508
		PA4471				PA4468
		PA4771				PA1552.1
		PA0447				PA1481
		PA2992				PA3705
		PA2400				PA4513
		PA0888				PA4795
		PA4709				PA3704
		PA3997				PA1057
		PA4969				PA0593
		PA0579				PA1364
		PA2044				PA2052
		PA0400				PA0972
		PA2405				PA0472
		PA2113				PA0753
		PA0637				PA1056
		PA4679				PA0421
		PA4414				PA1797
		PA4402				PA3821
		PA3822				PA3899
		PA2538				PA5041
		PA3308				PA0807
		PA1301				PA2386
		PA0470				PA3205
		PA5191				PA0406
		PA4329				PA5509
		PA5050				PA3671
		PA2392				PA2688
		PA0548				PA4227
		PA4371				PA3315
		PA2828				PA2391
		PA4494				PA4868
		PA1165				PA2395
		PA0035				PA4372
		PA5413				PA0449
		PA4710				PA4697
		PA3648				PA0970
		PA4452				PA2413
		PA5561				PA3801
		PA3410				PA1363
		PA3408				PA2371
		PA1271				PA2424
		PA0792				PA2422
		PA4964				PA3861
		PA3800				PA4793
		PA5001				PA2338
		PA4526				PA3647
		PA2531				PA1912
		PA5217				PA4668
		PA4315				PA5250
		PA2970				PA3901
		PA1293				PA4708
		PA4724.1				PA3528
		PA0595				PA0636
		PA0969				PA2623
		PA3401				PA1300
		PA3672				PA2686
		PA0672				PA3003
		PA3726				PA4164
		PA0433				PA2468
		PA1557				PA0471
		PA5449				PA3452
		PA2008				PA2406
		PA4695				PA5340
		PA0419				PA0834
		PA4409				PA3713
		PA5244				PA1274
		PA1674				PA2426
		PA2409				PA1335
		PA0382				PA4406.1
		PA2873				PA3712
		PA4673				PA1277
		PA0630				PA3075
		PA2619				PA3409
		PA4090				PA3695
		PA5074				PA1586
		PA1167				PA4370
		PA2110				PA1105
		PA0635				PA1365
		PA2358				PA2318
		PA1594				PA3302
		PA4895				PA2239
		PA0800				PA3468
		PA1911				PA4896
		PA2399				PA0639
		PA0331				PA3643
		PA0115				PA2033
		PA0707				PA3642
		PA4684				PA2389
		PA5201		Kordes et al.	215	PA0084
		PA5129				PA1571
		PA1549				PA3878
		PA2466				PA0297
		PA4867				PA5301
		PA3820				PA5345
		PA0541				PA4491
		PA4438				PA4632
		PA3262				PA3245
		PA3013				PA1735
		PA3780				PA4219
		PA2394				PA4223
		PA0931				PA2116
		PA0165				PA0392
		PA4569				PA1291
		PA1322				PA5147
		PA1711				PA4755
		PA1134				PA1200
		PA1089				PA4559
		PA1280				PA4011
		PA4545				PA3697
		PA4410				PA4385
		PA4706				PA0967
		PA0955				PA4436
		PA4705				PA5362
		PA4640				PA0336
		PA3675				PA2556
		PA4415				PA0167
		PA5505				PA0066
		PA4359				PA5011
		PA3078				PA4639
		PA0791				PA1818
		PA2911				PA4441
		PA0340				PA5270
		PA2427				PA5456
		PA0527				PA4375
		PA1724				PA4966
		PA0357				PA1493
		PA4864				PA5088
		PA5570				PA4968
		PA3645				PA3161
		PA0727				PA5227.1
		PA3865.1				PA4974
		PA5402				PA2604
		PA2993				PA3112
		PA3989				PA4320
		PA4412				PA0390
		PA2689				PA2251
		PA2761				PA0260
		PA3407				PA1684
		PA3561				PA5520
		PA5426				PA2432
		PA2393				PA3699
		PA4030				PA3267
		PA2425				PA4221
		PA3903				PA1273
		PA3276				PA5370
		PA4857				PA0126
		PA1758				PA1520
		PA1059				PA5445
		PA4339				PA2234
		PA1162				PA3894
		PA2905				PA3241
		PA1702				PA5237
		PA3405				PA0745
		PA4135				PA0077
		PA3299				PA5255
		PA3110				PA1820
		PA1757				PA2643
		PA2445				PA5440
		PA2112				PA4561
		PA4570				PA1012
		PA0457.1				PA0991
		PA2467				PA3748
		PA3998				PA1584
		PA3958				PA5006
		PA3021				PA2968
		PA0438				PA1837
		PA0802				PA0053
		PA4470				PA5453
		PA4670				PA5563
		PA5414				PA4922
		PA1924				PA0568
		PA3603				PA4140
		PA3014				PA3139
		PA4642				PA4068
		PA4554				PA3620
		PA0766				PA1120
		PA3268				PA4226
		PA4408				PA4473
		PA2352				PA2646
		PA5298				PA2685
		PA2408				PA5222
		PA3880				PA5371
		PA2903				PA0095
		PA2913				PA1275
		PA0280				PA3529
		PA5459				PA0083
		PA0080				PA0574
		PA0359				PA0901
		PA0961				PA5310
		PA2016				PA0422
		PA4967				PA1777
		PA1278				PA4846
		PA2042				PA2830
		PA0968				PA0091
		PA3983				PA4386
		PA3284				PA0071
		PA2987				PA1451
		PA4897				PA5455
		PA0399				PA2667
		PA2402				PA4225
		PA3790				PA4546
		PA2289				PA5315
		PA4704.3				PA4606
		PA1123				PA0895
		PA4563				PA0527.1
		PA1722				PA3735
		PA5022				PA5529
		PA2411				PA5135
		PA1555.1				PA4454
		PA4168				PA2541
		PA4404				PA4941
		PA2323				PA4348
		PA1908				PA3018
		PA2452				PA4442
		PA1969				PA5204
		PA3956				PA1750
		PA1552				PA4233
		PA0926				PA4421.1
		PA3562				PA4228
		PA2201				PA1405
		PA0654				PA0065
		PA0074				PA0090
		PA5508				PA5447
		PA4468				PA2637
		PA0778				PA2960
		PA1552.1				PA4319
		PA1481				PA4430
		PA4292				PA4614
		PA2525				PA0393
		PA4513				PA0722
		PA4795				PA1762
		PA4665				PA3615
		PA4230				PA2794
		PA3704				PA2557
		PA0593				PA2810
		PA1364				PA5174
		PA4240				PA1181
		PA0972				PA5544
		PA1638				PA0744
		PA1272				PA5344
		PA1723				PA2684
		PA4628				PA3787
		PA0421				PA4444
		PA5316				PA4558
		PA1797				PA1011
		PA0252				PA4488
		PA3821				PA5089
		PA3899				PA0746
		PA1476				PA4218
		PA2806				PA2537
		PA4413				PA1533
		PA5041				PA4317
		PA2386				PA2204
		PA4678				PA2856
		PA4683				PA1331
		PA2829				PA5087
		PA4481				PA0749
		PA3955				PA0259
		PA0406				PA2536
		PA4318				PA5143
		PA1714				PA2114
		PA5509				PA5454
		PA1302				PA4389
		PA4845				PA4024
		PA3671				PA3625
		PA2688				PA0102
		PA4227				PA4726.2
		PA4711				PA5264
		PA4391				PA4734
		PA2391				PA1776
		PA4868				PA2118
		PA4796				PA2967
		PA2395				PA4242
		PA4851				PA4393
		PA0385				PA5472
		PA0796				PA2998
		PA4372				PA2015
		PA3134				PA4689
		PA2384				PA3949
		PA2666				PA1611
		PA1798				PA4067
		PA4715				PA4946
		PA4697				PA5412
		PA0970				PA4222
		PA1705				PA4787
		PA2413				PA4490
		PA3801				PA0461
		PA1015				PA2233
		PA1363				PA2549
		PA0716.1				PA0867
		PA4043				PA1831
		PA0768				PA1811
		PA0275				PA4965
		PA2424				PA4726.11
		PA3861				PA1199
		PA4636				PA1823
		PA0410				PA4598
		PA4220				PA5152
		PA5130				PA2959
		PA3647				PA4069
		PA1912				PA4224
		PA4672				PA1581
		PA4668				PA0082
		PA5250		Rossi et al.	98	PA0443
		PA2650				PA3179
		PA3901				PA2785
		PA4772				PA0155
		PA5024				PA3005
		PA4708				PA2784
		PA5052				PA3191
		PA3700				PA2378
		PA2661				PA3055
		PA0636				PA2419
		PA0930				PA5436
		PA0755				PA1773
		PA2444				PA4861
		PA1300				PA1298
		PA3968				PA0292
		PA3892				PA2057
		PA1556				PA0915
		PA2686				PA3127
		PA3003				PA0364
		PA2468				PA4392
		PA4987				PA2917
		PA1613				PA0293
		PA3452				PA1453
		PA2406				PA4781
		PA2230				PA4777
		PA1593				PA0289
		PA0834				PA5015
		PA3713				PA1456
		PA3781				PA2871
		PA0363				PA1031
		PA1274				PA2876
		PA1591				PA5350
		PA1335				PA1489
		PA2426				PA3653
		PA4406.1				PA4249
		PA5075				PA3119
		PA0395				PA1334
		PA1277				PA2952
		PA3075				PA0023
		PA3695				PA4083
		PA3409				PA4629
		PA1396				PA3849
		PA1148				PA4519
		PA1586				PA2697
		PA1105				PA4978
		PA4370				PA5028
		PA1365				PA0237
		PA1800				PA3779
		PA4896				PA3751
		PA3468				PA4396
		PA0639				PA2870
		PA3643				PA2379
		PA4770				PA3004
		PA5003				PA1947
		PA0638				PA3471
		PA0072				PA1069
		PA3642				PA3294
		PA2033				PA0277
		PA5403				PA2276
		PA5202				PA0367
		PA1699				PA4584
		PA2389				PA3582
		PA1791				PA5349
Kordes et al.	190	PA0084				PA4723
		PA1571				PA0225
		PA3878				PA0935
		PA0297				PA0916
		PA5301				PA4889
		PA4491				PA2953
		PA3245				PA3184
		PA1735				PA0123
		PA4223				PA1641
		PA2116				PA5094
		PA0392				PA0653
		PA0870				PA2863
		PA1291				PA2877
		PA5147				PA4862
		PA4755				PA4572
		PA1200				PA0365
		PA0039				PA2875
		PA4559				PA5033
		PA4011				PA4540
		PA3697				PA4780
		PA4385				PA1083
		PA0967				PA2865
		PA4436				PA5076
		PA0336				PA4259
		PA0167				PA2540
		PA0066				PA3729
		PA5011				PA4136
		PA4639				PA0177
		PA5339				PA4907
		PA1818				PA1081
		PA4441				PA2076
		PA5270				PA2765
		PA5456				PA5190
		PA4375				PA5195
		PA3921				PA3097
		PA1941		Cornforth et al.	479	PA1656
		PA5088				PA3632
		PA3161				PA0723
		PA5227.1				PA3836
		PA2604				PA5071
		PA3112				PA3908
		PA2251				PA3293
		PA0260				PA0518
		PA1684				PA0700
		PA5520				PA2227
		PA2432				PA4909
		PA3699				PA0075
		PA3267				PA4332
		PA5370				PA3477
		PA1520				PA3144
		PA5445				PA1900
		PA2234				PA0432
		PA3894				PA2305
		PA3241				PA4199
		PA5237				PA4502
		PA0745				PA4596
		PA0077				PA0822
		PA5255				PA4571
		PA1820				PA1710
		PA2643				PA3392
		PA5440				PA2002
		PA4561				PA4207
		PA1012				PA1001
		PA0991				PA0793
		PA3748				PA3157
		PA1584				PA2731
		PA5006				PA5002
		PA2997				PA4198
		PA1837				PA3750
		PA0053				PA4720
		PA5453				PA3042
		PA5563				PA1100
		PA4922				PA4913
		PA0568				PA1708
		PA4140				PA0179
		PA4068				PA1719
		PA3620				PA0728
		PA1120				PA4261
		PA4226				PA4210
		PA4473				PA5231
		PA2646				PA5435
		PA2685				PA3868
		PA5371				PA3233
		PA0095				PA2566
		PA3529				PA1386
		PA0083				PA1478
		PA0574				PA1899
		PA0901				PA3337
		PA2041				PA1694
		PA5310				PA0396
		PA0422				PA4942
		PA1777				PA3327
		PA4846				PA2037
		PA2830				PA3465
		PA0091				PA3802
		PA4386				PA3577
		PA0071				PA5004
		PA1451				PA1871
		PA5455				PA4052
		PA2667				PA4980
		PA4225				PA1369
		PA4546				PA3912
		PA4606				PA4293
		PA0527.1				PA0040
		PA3735				PA1725
		PA5529				PA2501
		PA4454				PA4729
		PA2541				PA4134
		PA4941				PA4493
		PA3018				PA1216
		PA5461				PA3906
		PA4233				PA4117
		PA4421.1				PA1733
		PA1405				PA3743
		PA0065				PA4466
		PA2248				PA3361
		PA0090				PA2460
		PA5447				PA2608
		PA2637				PA4915
		PA2960				PA1902
		PA4430				PA0430
		PA0393				PA2965
		PA1793				PA0938
		PA0722				PA2734
		PA1762				PA4671
		PA3615				PA3852
		PA2794				PA1214
		PA2810				PA4520
		PA5174				PA4270
		PA1181				PA1703
		PA5544				PA3334
		PA0744				PA2564
		PA5344				PA3721
		PA3787				PA4958
		PA4444				PA3662
		PA1011				PA0515
		PA4488				PA3923
		PA0746				PA0426
		PA5089				PA1658
		PA1533				PA4265
		PA1810				PA2769
		PA2856				PA0026
		PA5450				PA2194
		PA0503				PA0017
		PA1331				PA0999
		PA5087				PA0169
		PA4496				PA3803
		PA0749				PA0243
		PA0259				PA1876
		PA5143				PA4175
		PA2114				PA3098
		PA5454				PA1084
		PA4024				PA2588
		PA5528				PA4599
		PA3625				PA0513
		PA0102				PA1888
		PA4726.2				PA3333
		PA5264				PA1771
		PA4734				PA2372
		PA1776				PA0076
		PA2118				PA4801
		PA4242				PA1092
		PA4393				PA1095
		PA2998				PA2097
		PA5452				PA0047
		PA4689				PA0909
		PA2247				PA0175
		PA3949				PA3741
		PA1611				PA1697
		PA4946				PA3905
		PA2647				PA2067
		PA5412				PA4742
		PA4222				PA0918
		PA4787				PA1101
		PA4490				PA3785
		PA0461				PA5059
		PA2233				PA4212
		PA2549				PA2587
		PA0867				PA1706
		PA1831				PA0143
		PA1811				PA3394
		PA4726.11				PA4025
		PA1199				PA3476
		PA0296				PA4294
		PA4598				PA0159
		PA1823				PA4238
		PA4069				PA2939
		PA4224				PA0998
		PA1581				PA1713
		PA0082				PA4504
Rossi et al.	95	PA0443				PA4821
		PA3179				PA4682
		PA2785				PA1383
		PA0155				PA3155
		PA1043				PA0616
		PA3005				PA4132
		PA2784				PA2303
		PA3191				PA0141
		PA2378				PA4139
		PA3055				PA4663
		PA2419				PA5156
		PA5436				PA4724
		PA1773				PA0178
		PA4861				PA5072
		PA1298				PA5163
		PA0292				PA2641
		PA2057				PA3488
		PA0915				PA3608
		PA3127				PA3142
		PA0364				PA3913
		PA4392				PA4806
		PA2917				PA5300
		PA0293				PA4400
		PA1453				PA1720
		PA4781				PA0852
		PA4777				PA0900
		PA0289				PA1931
		PA5015				PA4840
		PA1456				PA3096
		PA2871				PA2652
		PA1031				PA4303
		PA2876				PA2069
		PA5350				PA3911
		PA1489				PA2482
		PA3653				PA4245
		PA4249				PA0648
		PA3119				PA4731
		PA1334				PA1977
		PA0023				PA1093
		PA4083				PA3159
		PA4629				PA0480
		PA3849				PA4428
		PA4519				PA1903
		PA2697				PA1874
		PA4978				PA4616
		PA5028				PA4590
		PA0237				PA4211
		PA3751				PA0291
		PA2870				PA2222
		PA2379				PA2366
		PA3004				PA3535
		PA1947				PA0627
		PA3471				PA1474
		PA1069				PA1014
		PA3294				PA4214
		PA2276				PA1701
		PA0367				PA1103
		PA4584				PA2459
		PA3582				PA3329
		PA5349				PA4341
		PA0225				PA2622
		PA0935				PA3478
		PA0916				PA4333
		PA4889				PA3046
		PA2953				PA1446
		PA3184				PA4209
		PA0315				PA4130
		PA0123				PA4272
		PA1641				PA0093
		PA5094				PA2788
		PA0653				PA0986
		PA2863				PA2853
		PA2877				PA3072
		PA4862				PA0716
		PA4572				PA4296
		PA0365				PA0859
		PA2875				PA4524
		PA4540				PA1041
		PA4780				PA3526
		PA1083				PA1718
		PA2865				PA4297
		PA2872				PA0980
		PA4259				PA4647
		PA2540				PA1709
		PA3729				PA4485
		PA4136				PA4721
		PA0177				PA3610
		PA4907				PA0713
		PA1081				PA1662
		PA2436				PA3105
		PA2076				PA2461
		PA2765				PA4739
		PA5190				PA5138
		PA5195				PA1693
		PA3097				PA1905
Cornforth et al.	428	PA1656				PA5119
		PA0723				PA0621
		PA5071				PA4274
		PA3908				PA4260
		PA3293				PA3399
		PA0518				PA3724
		PA0700				PA4929
		PA2227				PA0510
		PA0232				PA3192
		PA4190				PA5220
		PA4909				PA3922
		PA4332				PA4250
		PA3477				PA4041
		PA3144				PA4973
		PA1900				PA2291
		PA0432				PA3146
		PA2305				PA1464
		PA4199				PA0519
		PA4502				PA3156
		PA4596				PA4255
		PA0822				PA4216
		PA4571				PA1554
		PA1710				PA4144
		PA3392				PA1173
		PA4207				PA1370
		PA3157				PA4503
		PA2731				PA3869
		PA4198				PA2733
		PA5433				PA4208
		PA3750				PA3691
		PA3042				PA0046
		PA1100				PA1460
		PA4913				PA1000
		PA0179				PA0027
		PA0728				PA4129
		PA4261				PA2064
		PA4210				PA2226
		PA5231				PA0050
		PA4843				PA0643
		PA5435				PA2609
		PA3079				PA3103
		PA3868				PA1443
		PA3233				PA2191
		PA2566				PA0977
		PA1086				PA1458
		PA1386				PA0516
		PA0893				PA0890
		PA1899				PA4873
		PA3337				PA0987
		PA0396				PA4239
		PA4942				PA1429
		PA3327				PA0130
		PA2037				PA4264
		PA3465				PA1545
		PA3577				PA3799
		PA5004				PA1431
		PA1871				PA0176
		PA4052				PA1597
		PA4980				PA1250
		PA1369				PA5490
		PA3912				PA1509
		PA4293				PA5434
		PA0040				PA1939
		PA2501				PA0772
		PA4729				PA4131
		PA4493				PA4271
		PA1216				PA3311
		PA3906				PA5139
		PA4117				PA4593
		PA1733				PA1221
		PA3743				PA0771
		PA4466				PA3507
		PA2003				PA0168
		PA3361				PA2819
		PA2460				PA3816
		PA2608				PA5253
		PA4915				PA1690
		PA1902				PA1933
		PA0430				PA0823
		PA2965				PA4022
		PA0938				PA3686
		PA2734				PA3145
		PA3852				PA3328
		PA1214				PA0306
		PA4520				PA1063
		PA4270				PA2066
		PA3334				PA0572
		PA2564				PA5280
		PA3721				PA4677
		PA4958				PA3330
		PA3662				PA3335
		PA0515				PA5060
		PA3923				PA1215
		PA4874				PA1098
		PA0426				PA2080
		PA1658				PA3182
		PA4265				PA0982
		PA2769				PA3350
		PA0026				PA2735
		PA2194				PA2253
		PA0017				PA4810
		PA0999				PA1002
		PA3803				PA0522
		PA0243				PA0824
		PA1876				PA4501
		PA4175				PA1901
		PA3098				PA3740
		PA1084				PA2791
		PA2588				PA1003
		PA4599				PA3607
		PA0513				PA3485
		PA1888				PA4133
		PA3333				PA4932
		PA2372				PA3189
		PA1092				PA1663
		PA1095				PA1904
		PA2097				PA1932
		PA0909				PA0456
		PA0175				PA2302
		PA3741				PA2193
		PA3905				PA3651
		PA2067				PA0094
		PA4742				PA3143
		PA0918				PA1382
		PA1101				PA0717
		PA3785				PA2463
		PA5059				PA2736
		PA4212				PA4506
		PA2587				PA0436
		PA0143				PA0981
		PA3394				PA0855
		PA1055				PA1133
		PA4025				PA1668
		PA3476				PA0144
		PA4294				PA0162
		PA0159				PA1323
		PA4238				PA0051
		PA2939				PA0647
		PA4504				PA3491
		PA4821				PA0889
		PA4682				PA0018
		PA1383				PA3804
		PA3155				PA0561
		PA0616				PA0052
		PA4132				PA0299
		PA2303				PA1096
		PA0141				PA3722
		PA4139				PA3904
		PA4663				PA1449
		PA5156				PA0821
		PA4724				PA1104
		PA0178				PA3693
		PA5072				PA3907
		PA5163				PA0170
		PA2641				PA4213
		PA3608				PA2068
		PA3142				PA3884
		PA3913				PA0288
		PA4806				PA0632
		PA5300				PA0180
		PA4400				PA0024
		PA0852				PA4142
		PA0900				PA1698
		PA2360				PA4743
		PA1931				PA1877
		PA4840				PA4306
		PA3096				PA1168
		PA2652				PA4638
		PA4303				PA4505
		PA2069				PA2732
		PA3911				PA1712
		PA2482				PA3235
		PA4245				PA3736
		PA0648				PA4866
		PA1977				PA4217
		PA1093				PA0983
		PA3159				PA1249
		PA0480				PA3487
		PA1090				PA0997
		PA4428				PA2300
		PA1903				PA1869
		PA2343				PA5044
		PA1874				PA0352
		PA4590				PA4244
		PA4211				PA2195
		PA2222				PA0097
		PA2366				PA1721
		PA3535				PA5083
		PA1474				PA0092
		PA1014				PA5353
		PA4214				PA3326
		PA1103				PA2570
		PA2459				PA3475
		PA3329				PA3298
		PA4341				PA4326
		PA2622				PA4273
		PA3478				PA0715
		PA4333				PA1726
		PA1446				PA3609
		PA4209				PA5169
		PA1459				PA1013
		PA4130				PA1700
		PA4272				PA1717
		PA0093				PA3095
		PA2788				PA2457
		PA0986				PA1094
		PA2853				PA3984
		PA3072				PA1914
		PA4296				PA3158
		PA0859				PA5233
		PA4524				PA4589
		PA1041				PA1659
		PA3526				PA4215
		PA4297				PA4591
		PA0980				PA3106
		PA4485				PA1692
		PA4721				PA1707
		PA1080				PA4269
		PA1662				PA3331
		PA3105				PA2982
		PA2461				PA0511
		PA4739				PA3668
		PA1693				PA3395
		PA1905				PA4812
		PA5119				PA3347
		PA0621				PA0939
		PA4274				PA2223
		PA4260				PA0615
		PA2367				PA5012
		PA3399
		PA3724
		PA4929
		PA0754
		PA0510
		PA3192
		PA5220
		PA3922
		PA4250
		PA4041
		PA4973
		PA2291
		PA1464
		PA1372
		PA4255
		PA4216
		PA1554
		PA4144
		PA1173
		PA1370
		PA4503
		PA3869
		PA4208
		PA3691
		PA1460
		PA3207
		PA1000
		PA0027
		PA4129
		PA2064
		PA2226
		PA0643
		PA2609
		PA3103
		PA1443
		PA2191
		PA4601
		PA0977
		PA1458
		PA0516
		PA4873
		PA0987
		PA4239
		PA1429
		PA0130
		PA4264
		PA1545
		PA3799
		PA1431
		PA0176
		PA1597
		PA1250
		PA5490
		PA1509
		PA1939
		PA0772
		PA4131
		PA3311
		PA4593
		PA1221
		PA0771
		PA2038
		PA3507
		PA0168
		PA2819
		PA3816
		PA5253
		PA1933
		PA0823
		PA0899
		PA4022
		PA3328
		PA0306
		PA1063
		PA2066
		PA0572
		PA5280
		PA4677
		PA3330
		PA3335
		PA5060
		PA1215
		PA1098
		PA2080
		PA3182
		PA0982
		PA3350
		PA2735
		PA2253
		PA4810
		PA0522
		PA0824
		PA4501
		PA1901
		PA3740
		PA2791
		PA1003
		PA3485
		PA4133
		PA4932
		PA1663
		PA1904
		PA1932
		PA0456
		PA2302
		PA2193
		PA3651
		PA3143
		PA1382
		PA0717
		PA2736
		PA4506
		PA0436
		PA0981
		PA0855
		PA1133
		PA1668
		PA0144
		PA1323
		PA0051
		PA0647
		PA0018
		PA3804
		PA0561
		PA0052
		PA0299
		PA1096
		PA5154
		PA3904
		PA1449
		PA0821
		PA1104
		PA3907
		PA4213
		PA2068
		PA3884
		PA0288
		PA0180
		PA0024
		PA4142
		PA4743
		PA1877
		PA4306
		PA1168
		PA4638
		PA4505
		PA2732
		PA1712
		PA3235
		PA3736
		PA4217
		PA0983
		PA1249
		PA3487
		PA0997
		PA2300
		PA1869
		PA0352
		PA4244
		PA2195
		PA0097
		PA1088
		PA5083
		PA5353
		PA3326
		PA2570
		PA3475
		PA3298
		PA4326
		PA4273
		PA0715
		PA1726
		PA3609
		PA5169
		PA1013
		PA3095
		PA2457
		PA4309
		PA1094
		PA1914
		PA3158
		PA5233
		PA4589
		PA1659
		PA4215
		PA4591
		PA3106
		PA4269
		PA3331
		PA2982
		PA0511
		PA3668
		PA3395
		PA4812
		PA3347
		PA0939
		PA2223
		PA0615
		PA5012

## Sheet: NHBE Upregulated Overlaps
NHBE Day 1 vs Inoculum - Overlaping upregulated genes				NHBE Day 3 vs Inoculum - Overlaping upregulated genes
Compared groups	total	elements		Compared groups	total	elements
Cornforth et al. - Kordes et al. - Day 1 vs Inoculum - Rossi et al.	6	PA3815		Cornforth et al. - Kordes et al. - Day 3 vs Inoculum - Rossi et al.	3	PA3445
		PA2288				PA3280
		PA5373				PA2662
		PA3280		Cornforth et al. - Kordes et al. - Rossi et al.	75	PA0320
		PA4063				PA0848
		PA5374				PA0465
Cornforth et al. - Kordes et al. - Rossi et al.	72	PA0320				PA5531
		PA0848				PA2382
		PA0465				PA2825
		PA5531				PA0140
		PA2382				PA0150
		PA2825				PA3872
		PA0140				PA4836
		PA0150				PA3815
		PA3872				PA4838
		PA4836				PA0139
		PA4838				PA4110
		PA0139				PA3283
		PA4110				PA4707
		PA3283				PA2498
		PA4707				PA2687
		PA2498				PA5369
		PA2687				PA5535
		PA5369				PA3936
		PA5535				PA4837
		PA3936				PA2288
		PA4837				PA2479
		PA2479				PA4710
		PA4710				PA4886
		PA4886				PA2328
		PA3445				PA4066
		PA2328				PA2466
		PA4066				PA5373
		PA2466				PA1051
		PA1051				PA4834
		PA4834				PA0249
		PA0249				PA0565
		PA0565				PA3601
		PA3601				PA0283
		PA0283				PA4515
		PA4515				PA4835
		PA4835				PA4065
		PA4065				PA2478
		PA2478				PA4156
		PA2662				PA4470
		PA4156				PA4111
		PA4470				PA4691
		PA4111				PA0805
		PA4691				PA4692
		PA0805				PA3446
		PA4692				PA5530
		PA3446				PA4882
		PA5530				PA0849
		PA4882				PA3284
		PA0849				PA3412
		PA3284				PA4468
		PA3412				PA2599
		PA4468				PA4612
		PA2599				PA0149
		PA4612				PA1302
		PA0149				PA4063
		PA1302				PA5374
		PA2600				PA2600
		PA4613				PA4613
		PA3587				PA3587
		PA1363				PA1363
		PA1912				PA1912
		PA4708				PA4708
		PA1920				PA1920
		PA1300				PA1300
		PA2686				PA2686
		PA2468				PA2468
		PA3177				PA3177
		PA3229				PA3229
		PA1365				PA1365
		PA1889				PA1889
		PA2826				PA2826
		PA5500				PA5500
Kordes et al. - Day 1 vs Inoculum - Rossi et al.	8	PA3007		Kordes et al. - Day 3 vs Inoculum - Rossi et al.	3	PA3007
		PA5372				PA2330
		PA3391				PA3391
		PA0839		Cornforth et al. - Kordes et al. - Day 3 vs Inoculum	4	PA4344
		PA3008				PA2022
		PA4203				PA4825
		PA5212				PA1538
		PA0069		Cornforth et al. - Day 3 vs Inoculum- Rossi et al.	5	PA3444
Cornforth et al. - Kordes et al. - Day 1 vs Inoculum	13	PA2485				PA2804
		PA2017				PA1541
		PA4344				PA3586
		PA2022				PA5536
		PA0763		Kordes et al. - Rossi et al.	30	PA3938
		PA4825				PA3931
		PA3814				PA2390
		PA3819				PA5372
		PA5499				PA0524
		PA2486				PA3408
		PA2714				PA4236
		PA1538				PA2597
		PA0907				PA3939
Cornforth et al. - Day 1 vs Inoculum- Rossi et al.	7	PA5538				PA0614
		PA2804				PA2506
		PA1541				PA1245
		PA1507				PA2329
		PA3586				PA0839
		PA5536				PA2664
		PA0842				PA0734
Kordes et al. - Rossi et al.	25	PA3938				PA3205
		PA3931				PA3870
		PA2390				PA3875
		PA0524				PA3240
		PA2330				PA3008
		PA3408				PA4203
		PA4236				PA5212
		PA2597				PA2004
		PA3939				PA0534
		PA0614				PA4346
		PA2506				PA3409
		PA1245				PA0069
		PA2329				PA2033
		PA2664				PA2389
		PA0734		Cornforth et al. - Kordes et al.	99	PA1311
		PA3205				PA2485
		PA3870				PA0801
		PA3875				PA1927
		PA3240				PA5507
		PA2004				PA2659
		PA0534				PA4358
		PA4346				PA3786
		PA3409				PA2483
		PA2033				PA1435
		PA2389				PA3472
Cornforth et al. - Kordes et al.	90	PA1311				PA0214
		PA0801				PA0134
		PA1927				PA1017
		PA5507				PA4829
		PA2659				PA2017
		PA4358				PA0816
		PA3786				PA2299
		PA2483				PA4390
		PA1435				PA3132
		PA3472				PA1964
		PA0214				PA1343
		PA0134				PA2748
		PA1017				PA4792
		PA4829				PA4709
		PA0816				PA0763
		PA2299				PA1559
		PA4390				PA0470
		PA3132				PA0495
		PA1964				PA0665
		PA1343				PA2562
		PA2748				PA1632
		PA4792				PA0490
		PA4709				PA0877
		PA1559				PA2439
		PA0470				PA4123
		PA0495				PA3814
		PA0665				PA0208
		PA2562				PA1539
		PA1632				PA1560
		PA0490				PA3819
		PA0877				PA4803
		PA2439				PA1436
		PA4123				PA1325
		PA0208				PA0931
		PA1539				PA1634
		PA1560				PA1183
		PA4803				PA1305
		PA1436				PA3762
		PA1325				PA4359
		PA0931				PA5499
		PA1634				PA2691
		PA1183				PA0424
		PA1305				PA4785
		PA3762				PA2658
		PA4359				PA1310
		PA2691				PA1471
		PA0424				PA2054
		PA4785				PA5532
		PA2658				PA0922
		PA1310				PA4832
		PA1471				PA2486
		PA2054				PA3133
		PA5532				PA4897
		PA0922				PA1494
		PA4832				PA2714
		PA3133				PA0462
		PA4897				PA3246
		PA1494				PA4168
		PA0462				PA5537
		PA3246				PA2883
		PA4168				PA1374
		PA5537				PA1982
		PA2883				PA3962
		PA1374				PA0485
		PA1982				PA4495
		PA3962				PA0062
		PA0485				PA1501
		PA4495				PA5107
		PA0062				PA1328
		PA1501				PA0907
		PA5107				PA0151
		PA1328				PA5182
		PA0151				PA1517
		PA5182				PA2931
		PA1517				PA3933
		PA2931				PA4833
		PA3933				PA0276
		PA4833				PA2895
		PA0276				PA2465
		PA2895				PA2026
		PA2465				PA4583
		PA2026				PA1633
		PA4583				PA3920
		PA1633				PA0762
		PA3920				PA5030
		PA0762				PA2489
		PA5030				PA3317
		PA2489				PA4885
		PA3317		Kordes et al. - Day 3 vs Inoculum	14	PA3121
		PA4885				PA2265
Kordes et al. - Day 1 vs Inoculum	21	PA0443				PA3889
		PA0764				PA2896
		PA0613				PA2171
		PA0441				PA2840
		PA3183				PA1874
		PA2657				PA4113
		PA2777				PA4880
		PA2896				PA2152
		PA4582				PA4763
		PA2840				PA0612
		PA4113				PA1425
		PA3531				PA3032
		PA4763		Cornforth et al. - Rossi et al.	125	PA4884
		PA3006				PA2663
		PA0612				PA2477
		PA1425				PA0781
		PA5471.1				PA4469
		PA2481				PA5538
		PA3032				PA1909
		PA2494				PA4167
		PA3720				PA3287
Cornforth et al. - Rossi et al.	123	PA3444				PA0281
		PA4884				PA3530
		PA2663				PA3281
		PA2477				PA1916
		PA0781				PA0327
		PA4469				PA2910
		PA1909				PA3432
		PA4167				PA2763
		PA3287				PA4901
		PA0281				PA1743
		PA3530				PA1744
		PA3281				PA4625
		PA1916				PA2326
		PA0327				PA4159
		PA2910				PA2598
		PA3432				PA1910
		PA2763				PA2051
		PA4901				PA2914
		PA1743				PA4155
		PA1744				PA2432
		PA4625				PA2912
		PA2326				PA1925
		PA4159				PA3775
		PA2598				PA3035
		PA1910				PA0608
		PA2051				PA4161
		PA2914				PA0670
		PA4155				PA1953
		PA2432				PA4170
		PA2912				PA3900
		PA1925				PA1923
		PA3775				PA4471
		PA3035				PA0929
		PA0608				PA5501
		PA4161				PA1921
		PA0670				PA3443
		PA1953				PA2847
		PA4170				PA3009
		PA3900				PA1301
		PA1923				PA0492
		PA4471				PA4354
		PA0929				PA5540
		PA5501				PA2050
		PA1921				PA4064
		PA3443				PA1106
		PA2847				PA3410
		PA3009				PA3960
		PA1301				PA1507
		PA0492				PA0672
		PA4354				PA1210
		PA5540				PA5388
		PA2050				PA3223
		PA4064				PA1676
		PA1106				PA4090
		PA3410				PA2807
		PA3960				PA1911
		PA0672				PA0707
		PA1210				PA2911
		PA5388				PA0874
		PA3223				PA1262
		PA1676				PA4158
		PA4090				PA3282
		PA2807				PA2689
		PA1911				PA2868
		PA0707				PA4883
		PA2911				PA2327
		PA0874				PA2168
		PA1262				PA2850
		PA4158				PA0466
		PA3282				PA2751
		PA2689				PA5539
		PA2868				PA5387
		PA4883				PA4100
		PA2327				PA3201
		PA2168				PA4570
		PA2850				PA2467
		PA0466				PA1924
		PA2751				PA4099
		PA5539				PA5526
		PA5387				PA0250
		PA4100				PA2913
		PA3201				PA4160
		PA4570				PA3431
		PA2467				PA1908
		PA1924				PA2808
		PA4099				PA1364
		PA5526				PA0201
		PA0250				PA3266
		PA2913				PA0472
		PA4160				PA3899
		PA3431				PA1922
		PA1908				PA0962
		PA2808				PA2688
		PA1364				PA4227
		PA0201				PA2062
		PA3266				PA4711
		PA0472				PA0671
		PA3899				PA3935
		PA1922				PA4623
		PA0962				PA0197
		PA2688				PA0842
		PA4227				PA4655
		PA2062				PA5367
		PA4711				PA1677
		PA0671				PA1018
		PA3935				PA5024
		PA4623				PA3442
		PA0197				PA3382
		PA4655				PA5541
		PA5367				PA0471
		PA1677				PA2426
		PA1018				PA5534
		PA5024				PA1673
		PA3442				PA2759
		PA3382				PA4896
		PA5541				PA1970
		PA0471		Day 3 vs Inoculum - Rossi et al.	5	PA3392
		PA2426				PA5383
		PA5534				PA3888
		PA1673				PA2331
		PA2759				PA2803
		PA4896		Cornforth et al. - Day 3 vs Inoculum	11	PA3718
		PA1970				PA0730
Day 1 vs Inoculum - Rossi et al.	4	PA3392				PA2019
		PA5383				PA2018
		PA2803				PA5524
		PA4351				PA4096
Cornforth et al. - Day 1 vs Inoculum	17	PA3598				PA1317
		PA0611				PA1540
		PA4193				PA3584
		PA3718				PA0738
		PA5311				PA2132
		PA1955		Kordes et al.	301	PA3540
		PA0737				PA5158
		PA1502				PA0443
		PA2019				PA5438
		PA5524				PA2269
		PA4096				PA3874
		PA1317				PA4054
		PA1540				PA3397
		PA3731				PA2434
		PA5106				PA3413
		PA3584				PA2305
		PA0738				PA4101
Kordes et al.	294	PA3540				PA2511
		PA5158				PA0506
		PA5438				PA0587
		PA2269				PA2779
		PA3874				PA3842
		PA4054				PA4876
		PA3397				PA3692
		PA2434				PA4615
		PA3413				PA1506
		PA2305				PA1326
		PA4101				PA1324
		PA2511				PA1682
		PA0506				PA3418
		PA0587				PA3195
		PA2779				PA4627
		PA3842				PA3971
		PA4876				PA2815
		PA3692				PA0764
		PA4615				PA1708
		PA1506				PA3426
		PA1326				PA4263
		PA1324				PA2010
		PA1682				PA5151
		PA3418				PA3191
		PA3195				PA4343
		PA4627				PA3273
		PA3971				PA5150
		PA2815				PA0613
		PA1708				PA5313
		PA3426				PA3305
		PA4263				PA0494
		PA2010				PA4103
		PA5151				PA4360
		PA3191				PA5057
		PA4343				PA4062
		PA3273				PA0441
		PA5150				PA1847
		PA5313				PA5117
		PA3305				PA2450
		PA0494				PA5431
		PA4103				PA2150
		PA4360				PA2976
		PA5057				PA1601
		PA4062				PA4311
		PA1847				PA5023
		PA5117				PA4573
		PA2450				PA0538
		PA5431				PA4817
		PA2150				PA0200
		PA2976				PA3183
		PA1601				PA3058
		PA4311				PA0535
		PA5023				PA1703
		PA4573				PA4745
		PA0538				PA5016
		PA4817				PA2657
		PA0200				PA0435
		PA3058				PA4643
		PA0535				PA2194
		PA1703				PA1600
		PA4745				PA4280.2
		PA5016				PA4175
		PA0435				PA3979
		PA4643				PA2273
		PA2194				PA0059
		PA1600				PA4014
		PA4280.2				PA0641
		PA4175				PA4195
		PA3979				PA1092
		PA2273				PA1095
		PA0059				PA0843
		PA4014				PA3414
		PA0641				PA3351
		PA3121				PA1297
		PA4195				PA5115
		PA1092				PA2345
		PA1095				PA0975
		PA0843				PA4771
		PA3414				PA5015
		PA3351				PA0447
		PA2265				PA5181
		PA1297				PA3785
		PA5115				PA2400
		PA2345				PA2777
		PA0975				PA1706
		PA4771				PA2947
		PA5015				PA2144
		PA0447				PA4345
		PA5181				PA3578
		PA3785				PA4690.2
		PA2400				PA1784
		PA1706				PA5072
		PA2947				PA4105
		PA2144				PA5124
		PA3889				PA4357
		PA4345				PA4582
		PA3578				PA4840
		PA4690.2				PA2781
		PA1784				PA2435
		PA5072				PA2023
		PA4105				PA3986
		PA2171				PA5369.2
		PA5124				PA3590
		PA4357				PA2383
		PA4840				PA1313
		PA2781				PA2259
		PA2435				PA4588
		PA2023				PA0355
		PA3986				PA5020
		PA5369.2				PA2505
		PA3590				PA2167
		PA2383				PA4383
		PA1313				PA2601
		PA2259				PA2799
		PA4588				PA3634
		PA0355				PA4616
		PA5020				PA4879
		PA2505				PA0226
		PA2167				PA2762
		PA4383				PA1474
		PA2601				PA3040
		PA2799				PA4786
		PA1874				PA3385
		PA3634				PA5299
		PA4616				PA3810
		PA4879				PA0431
		PA0226				PA2920
		PA2762				PA1408
		PA1474				PA2546
		PA3040				PA2788
		PA4786				PA4519
		PA3385				PA1711
		PA5299				PA3811
		PA3810				PA3420
		PA0431				PA1709
		PA2920				PA3531
		PA1408				PA3427
		PA2546				PA2025
		PA2788				PA0532
		PA4519				PA4523
		PA1711				PA2196
		PA3811				PA4746
		PA3420				PA0575
		PA1709				PA2298
		PA3427				PA3533
		PA2025				PA4091
		PA0532				PA3871
		PA4523				PA4944
		PA2196				PA3891
		PA4746				PA5055
		PA0575				PA1137
		PA2298				PA1523
		PA3533				PA2708
		PA4091				PA3459
		PA3871				PA0588
		PA4944				PA2433
		PA4880				PA1570
		PA3891				PA2624
		PA5055				PA3304
		PA1137				PA0112
		PA1523				PA1572
		PA2708				PA5369.5
		PA3459				PA5209
		PA0588				PA1551
		PA2433				PA3691
		PA1570				PA1716
		PA2624				PA2535
		PA3304				PA1730
		PA0112				PA4406
		PA1572				PA1116
		PA2152				PA3340
		PA5369.5				PA3014
		PA5209				PA2191
		PA1551				PA0537
		PA3691				PA5197
		PA1716				PA1636
		PA2535				PA5183
		PA1730				PA1545
		PA4406				PA2177
		PA1116				PA0668.1
		PA3340				PA3551
		PA3014				PA3930
		PA2191				PA4889
		PA0537				PA4280.5
		PA5197				PA2550
		PA1636				PA3311
		PA5183				PA1817
		PA1545				PA2402
		PA2177				PA3006
		PA0668.1				PA3790
		PA3551				PA1722
		PA3930				PA4102
		PA4889				PA4779
		PA4280.5				PA1933
		PA2550				PA1187
		PA3311				PA2072
		PA1817				PA2264
		PA2402				PA0452
		PA3790				PA4900
		PA1722				PA3182
		PA4102				PA5437
		PA4779				PA4262
		PA1933				PA2089
		PA1187				PA1863
		PA2072				PA0505
		PA2264				PA2185
		PA0452				PA1602
		PA4900				PA1170
		PA3182				PA2416
		PA5437				PA1723
		PA4262				PA1562
		PA2089				PA0830
		PA1863				PA0536
		PA0505				PA3307
		PA2185				PA3430
		PA1602				PA4690.5
		PA1170				PA5471.1
		PA2416				PA0979
		PA1723				PA3424
		PA1562				PA4045
		PA0830				PA2035
		PA0536				PA4147
		PA3307				PA5503
		PA3430				PA2302
		PA4690.5				PA1714
		PA0979				PA3846
		PA3424				PA4104
		PA4045				PA3034
		PA2035				PA1344
		PA4147				PA3596
		PA5503				PA2956
		PA2302				PA1323
		PA1714				PA0219
		PA3846				PA2603
		PA4104				PA4826
		PA3034				PA2282
		PA1344				PA1412
		PA3596				PA1083
		PA2956				PA0079
		PA1323				PA1294
		PA0219				PA2371
		PA2603				PA2424
		PA4826				PA5297
		PA2282				PA0668.4
		PA1412				PA3813
		PA1083				PA2338
		PA0079				PA3972
		PA1294				PA3277
		PA2371				PA4772
		PA2424				PA1698
		PA5297				PA0640
		PA0668.4				PA0636
		PA3813				PA1712
		PA2338				PA3194
		PA3972				PA0377
		PA3277				PA4154
		PA4772				PA0508
		PA1698				PA2510
		PA0640				PA1524
		PA0636				PA2475
		PA1712				PA0853
		PA3194				PA1440
		PA0377				PA5353
		PA4154				PA1728
		PA0508				PA3417
		PA2510				PA0060
		PA1524				PA0131
		PA2475				PA4809
		PA0853				PA1717
		PA1440				PA2958
		PA5353				PA2436
		PA1728				PA3841
		PA3417				PA2481
		PA0060				PA3023
		PA0131				PA3460
		PA4809				PA0547
		PA1717				PA0840
		PA2958				PA3187
		PA2436				PA4877
		PA3841				PA0976
		PA3023				PA0639
		PA3460				PA1707
		PA0547				PA4770
		PA0840				PA2713
		PA3187				PA2754
		PA4877				PA0583
		PA0976				PA5423
		PA0639				PA2494
		PA1707				PA3720
		PA4770		Rossi et al.	204	PA1555
		PA2713				PA5482
		PA2754				PA3037
		PA0583				PA0297
		PA5423				PA1854
Rossi et al.	205	PA1555				PA0518
		PA5482				PA2884
		PA3037				PA3447
		PA0297				PA4219
		PA1854				PA4231
		PA0518				PA3733a
		PA2884				PA3404
		PA3447				PA4223
		PA4219				PA0284
		PA4231				PA5427
		PA3733a				PA2307
		PA3404				PA2446
		PA4223				PA5180
		PA0284				PA0875
		PA5427				PA4747
		PA2307				PA2407
		PA2446				PA1962
		PA5180				PA3914
		PA0875				PA3080
		PA4747				PA2007
		PA2407				PA2837
		PA1962				PA2034
		PA3914				PA3337
		PA3080				PA0521
		PA2007				PA2009
		PA2837				PA0747
		PA2034				PA2412
		PA3337				PA1907
		PA0521				PA3912
		PA2009				PA2081
		PA0747				PA0191
		PA2412				PA2202
		PA1907				PA1680
		PA3912				PA1968
		PA2081				PA4467
		PA0191				PA2474
		PA2202				PA1246
		PA1680				PA0195.1
		PA1968				PA4229
		PA4467				PA2359
		PA2474				PA4221
		PA1246				PA5475
		PA0195.1				PA1564
		PA4229				PA3380
		PA2359				PA3428
		PA4221				PA2610
		PA5475				PA2176
		PA1564				PA0515
		PA3380				PA3449
		PA3428				PA3626
		PA2610				PA0523
		PA2176				PA4537
		PA0515				PA2237
		PA3449				PA1837
		PA3626				PA0513
		PA0523				PA1198
		PA4537				PA2524
		PA2237				PA1212
		PA1837				PA1448
		PA0513				PA1409
		PA1198				PA2523
		PA2524				PA4742
		PA1212				PA3278
		PA1448				PA2595
		PA1409				PA3394
		PA2523				PA4226
		PA4742				PA0450
		PA3278				PA5108
		PA2595				PA2480
		PA3394				PA4139
		PA4226				PA1236
		PA0450				PA3913
		PA5108				PA4034
		PA2480				PA4894
		PA4139				PA1592
		PA1236				PA3876
		PA3913				PA2041
		PA4034				PA4990
		PA4894				PA0422
		PA1592				NA
		PA3876				PA4499
		PA2041				PA0433
		PA4990				PA2008
		PA0422				PA2763a
		NA				PA2493
		PA4499				PA2753
		PA0433				PA2619
		PA2008				PA2154
		PA2763a				PA5053
		PA3888				PA4183
		PA2493				PA1306
		PA2753				PA2415
		PA2619				PA4895
		PA2154				PA0526
		PA5053				PA2310
		PA4183				PA3403a
		PA1306				PA4350
		PA2415				PA4706
		PA4895				PA4415
		PA0526				PA4228
		PA2331				PA5570
		PA2310				PA2567
		PA3403a				PA5402
		PA4350				PA1251
		PA4706				PA2555
		PA4415				PA4412
		PA4228				PA3932
		PA5570				PA0510
		PA2567				PA5027
		PA5402				PA1691
		PA1251				PA3341
		PA2555				PA2836
		PA4412				PA3407
		PA3932				PA0519
		PA0510				PA1248
		PA5027				PA2425
		PA1691				PA1891
		PA3341				PA2308
		PA2836				PA3405
		PA3407				PA3877
		PA0519				PA4126
		PA1248				PA2445
		PA2425				PA2678
		PA1891				PA1247
		PA2308				PA3963a
		PA3405				PA2311
		PA3877				PA0516
		PA4126				PA2408
		PA2445				PA0529
		PA2678				PA0280
		PA1247				PA2634
		PA3963a				PA2016
		PA2311				PA2079
		PA0516				PA4131
		PA2408				PA0517
		PA0529				PA3548
		PA0280				PA3450
		PA2634				PA0199
		PA2016				PA2411
		PA2079				PA1555.1
		PA4131				PA4022
		PA0517				PA3915
		PA3548				PA3636
		PA3450				PA4218
		PA0199				PA2204
		PA2411				PA4230
		PA1555.1				PA0503
		PA4022				PA3937
		PA3915				PA2575
		PA3636				PA0522
		PA4218				PA2594
		PA2204				PA4355
		PA4230				PA0478
		PA0503				PA4610
		PA3937				PA0807
		PA2575				PA3441
		PA0522				PA3448
		PA2594				PA4033
		PA4355				PA2391
		PA0478				PA2395
		PA4610				PA2384
		PA0807				PA2309
		PA3441				PA1919
		PA3448				PA0196
		PA4033				PA3309
		PA2391				PA2084
		PA2395				PA2413
		PA2384				PA1856
		PA2309				PA3904
		PA1919				PA4220
		PA0196				PA2522
		PA3309				PA1146
		PA2084				PA2312
		PA2413				PA3684
		PA1856				PA1168
		PA3904				PA2838
		PA4220				PA2935
		PA2522				PA3235
		PA1146				PA2596
		PA2312				PA4222
		PA3684				PA0138
		PA1168				PA2006
		PA2838				PA1556
		PA2935				PA3873
		PA3235				PA0448
		PA2596				PA5102
		PA4222				PA2086
		PA0138				PA4351
		PA2006				PA0525
		PA1556				PA0514
		PA3873				PA3600
		PA0448				PA0185
		PA5102				PA1692
		PA2086				PA0282
		PA0525				PA4224
		PA0514				PA0511
		PA3600				PA0567
		PA0185				PA3395
		PA1692				PA3749
		PA0282		Cornforth et al.	537	PA1180
		PA4224				PA4773
		PA0511				PA2614
		PA0567				PA1318
		PA3395				PA1113
		PA3749				PA4460
Cornforth et al.	531	PA1180				PA3458
		PA4773				PA4072
		PA2614				PA1950
		PA1318				PA1499
		PA1113				PA1805
		PA4460				PA1229
		PA3458				PA0194
		PA4072				PA2702
		PA1950				PA1147
		PA1499				PA1735
		PA1805				PA1421
		PA1229				PA1417
		PA0194				PA2428
		PA2702				PA1035
		PA1147				PA1957
		PA1735				PA2470
		PA1421				PA0870
		PA1417				PA1019
		PA2428				PA1792
		PA1035				PA1766
		PA1957				PA2636
		PA2470				PA3639
		PA0870				PA2020
		PA1019				PA4564
		PA1792				PA0366
		PA1766				PA1825
		PA2636				PA2397
		PA3639				PA0566
		PA2020				PA4947
		PA4564				PA4125
		PA0366				PA0714
		PA1825				PA3553
		PA2397				PA2403
		PA0566				PA2387
		PA4947				PA4377
		PA4125				PA4288
		PA0714				PA1419
		PA3553				PA2053
		PA2403				PA2380
		PA2387				PA2938
		PA4377				PA0790
		PA4288				PA5257
		PA1419				PA1042
		PA2053				PA3539
		PA2380				PA2784
		PA2938				PA1576
		PA0790				PA2060
		PA5257				PA0213
		PA1042				PA2767
		PA3539				PA5506
		PA2784				PA0474
		PA1576				PA3030
		PA2060				PA5088
		PA0213				PA4804
		PA2767				PA1157
		PA5506				PA3375
		PA0474				PA4029
		PA3030				PA3112
		PA5088				PA2752
		PA4804				PA1282
		PA1157				PA1553
		PA3375				PA5519
		PA4029				PA4514
		PA3112				PA2820
		PA2752				PA1362
		PA1282				PA1112
		PA1553				PA2294
		PA5519				PA0803
		PA4514				PA2514
		PA2820				PA3757
		PA1362				PA2723
		PA1112				PA2780
		PA2294				PA4286
		PA0803				PA2513
		PA2514				PA3844
		PA3757				PA1373
		PA2723				PA4070
		PA2780				PA3598
		PA4286				PA1773
		PA2513				PA2440
		PA3844				PA4338
		PA1373				PA1332
		PA4070				PA1937
		PA1773				PA3267
		PA2440				PA2845
		PA4338				PA2057
		PA1332				PA3523
		PA1937				PA2635
		PA3267				PA3371
		PA2845				PA0611
		PA2057				PA2715
		PA3523				PA2869
		PA2635				PA5498
		PA3371				PA3618
		PA2715				PA2027
		PA2869				PA4193
		PA5498				PA1021
		PA3618				PA1314
		PA2027				PA4392
		PA1021				PA1630
		PA1314				PA4656
		PA4392				PA2580
		PA1630				PA4892
		PA4656				PA2925
		PA2580				PA1778
		PA4892				PA3558
		PA2925				PA5248
		PA1778				PA5360
		PA3558				PA4774
		PA5248				PA4373
		PA5360				PA4782
		PA4774				PA1548
		PA4373				PA4095
		PA4782				PA3252
		PA1548				PA0546
		PA4095				PA2817
		PA3252				PA3964
		PA0546				PA4443
		PA2817				PA5311
		PA3964				PA1016
		PA4443				PA2909
		PA1016				PA1678
		PA2909				PA2243
		PA1678				PA2286
		PA2243				PA2396
		PA2286				PA1224
		PA2396				PA3174
		PA1224				PA3199
		PA3174				PA2968
		PA3199				PA2764
		PA2968				PA1814
		PA2764				PA1413
		PA1814				PA1938
		PA1413				PA4850
		PA1938				PA3320
		PA4850				PA3354
		PA3320				PA4777
		PA3354				PA0881
		PA4777				PA2098
		PA0881				PA3559
		PA2098				PA0137
		PA3559				PA5474
		PA0137				PA1518
		PA5474				PA1849
		PA1518				PA1432
		PA1849				PA0978
		PA1432				PA1066
		PA0978				PA2364
		PA1066				PA2576
		PA2364				PA2675
		PA2576				PA3733
		PA2675				PA2437
		PA3733				PA2719
		PA2437				PA1269
		PA2719				PA4097
		PA1269				PA3795
		PA4097				PA3357
		PA3795				PA5489
		PA3357				PA0806
		PA5489				PA2792
		PA0806				PA1974
		PA2792				PA2405
		PA1974				PA0748
		PA2405				PA0959
		PA0748				PA3827
		PA0959				PA3885
		PA3827				PA1569
		PA3885				PA4534
		PA1569				PA0405
		PA4534				PA3383
		PA0405				PA1729
		PA3383				PA0739
		PA1729				PA0261
		PA0739				PA1892
		PA0261				PA2392
		PA1892				PA4121
		PA2392				PA2548
		PA4121				PA1799
		PA2548				PA1024
		PA1799				PA1850
		PA1024				PA4371
		PA1850				PA2569
		PA4371				PA2606
		PA2569				PA1004
		PA2606				PA3522
		PA1004				PA1320
		PA3522				PA1959
		PA1320				PA2929
		PA1959				PA2943
		PA2929				PA3952
		PA2943				PA3597
		PA3952				PA2315
		PA3597				PA5515
		PA2315				PA4124
		PA5515				PA0884
		PA4124				PA2531
		PA0884				PA5217
		PA2531				PA1955
		PA5217				PA2970
		PA2970				PA2283
		PA2283				PA1293
		PA1293				PA0943
		PA0943				PA1769
		PA1769				PA4751
		PA4751				PA5244
		PA5244				PA1852
		PA1852				PA2673
		PA2673				PA4073
		PA4073				PA1740
		PA1740				PA1983
		PA1983				PA4169
		PA4169				PA2827
		PA2827				PA4878
		PA4878				PA5533
		PA5533				PA3541
		PA0730				PA5504
		PA3541				PA2900
		PA5504				PA5364
		PA2900				PA0737
		PA5364				PA2267
		PA2267				PA1502
		PA0924				PA0924
		PA1739				PA1739
		PA3238				PA3238
		PA1731				PA1731
		PA2358				PA2358
		PA0800				PA0800
		PA3519				PA3519
		PA3555				PA3555
		PA0675				PA0675
		PA2541				PA2541
		PA2117				PA2117
		PA3557				PA3557
		PA2208				PA2208
		PA0211				PA0211
		PA1264				PA1264
		PA0539				PA0539
		PA4978				PA4978
		PA3262				PA3262
		PA1125				PA1125
		PA3807				PA3807
		PA3239				PA3239
		PA2476				PA2476
		PA1322				PA1322
		PA0165				PA0165
		PA4517				PA4517
		PA0223				PA0223
		PA1309				PA1309
		PA4791				PA4791
		PA1027				PA1027
		PA5226				PA5226
		PA3546				PA3546
		PA5380				PA5380
		PA1815				PA1815
		PA0262				PA0262
		PA0212				PA0212
		PA0905				PA0905
		PA0817				PA0817
		PA3552				PA3552
		PA1418				PA1418
		PA3251				PA3251
		PA3619				PA3619
		PA1781				PA1781
		PA2121				PA2121
		PA2018				PA2722
		PA2722				PA0154
		PA0154				PA0727
		PA0727				PA0304
		PA0304				PA1942
		PA1942				PA2924
		PA2924				PA1519
		PA1519				PA4429
		PA4429				PA0649
		PA0649				PA2926
		PA2926				PA2404
		PA2404				PA1607
		PA1607				PA2115
		PA2115				PA3031
		PA3031				PA4830
		PA4830				PA2334
		PA2334				PA0166
		PA0166				PA4818
		PA4818				PA0031
		PA0031				PA2137
		PA2137				PA5121
		PA5121				PA1158
		PA1158				PA2932
		PA2932				PA4171
		PA4171				PA1286
		PA1286				PA2671
		PA2671				PA2492
		PA2492				PA2276
		PA2276				PA5068
		PA5068				PA0294
		PA0294				PA3976
		PA3976				PA2669
		PA2669				PA0310
		PA0310				PA4904
		PA4904				PA5063
		PA5063				PA4626
		PA4626				PA3843
		PA3843				PA1416
		PA1416				PA0491
		PA0491				PA3288
		PA3288				PA2285
		PA2285				PA3178
		PA3178				PA3384
		PA3384				PA4533
		PA4533				PA1795
		PA1795				PA3196
		PA3196				PA3958
		PA3958				PA1883
		PA1883				PA0802
		PA0802				PA1775
		PA1775				PA4891
		PA4891				PA1022
		PA1022				PA5414
		PA5414				PA3554
		PA3554				PA0125
		PA0125				PA3268
		PA3268				PA1025
		PA1025				PA1208
		PA1208				PA1290
		PA1290				PA2028
		PA2028				PA0530
		PA0530				PA3253
		PA3253				PA2388
		PA2388				PA2892
		PA2892				PA3945
		PA3945				PA5146
		PA5146				PA0718
		PA0718				PA0486
		PA0486				PA1303
		PA1303				PA1577
		PA1577				PA2903
		PA2903				PA0420
		PA0420				PA4775
		PA4775				PA1500
		PA1500				PA0961
		PA0961				PA2930
		PA2930				PA1299
		PA1299				PA0332
		PA0332				PA2296
		PA2296				PA4120
		PA4120				PA4635
		PA4635				PA1321
		PA1321				PA2490
		PA2490				PA2922
		PA2922				PA5073
		PA5073				PA3574
		PA3574				PA2418
		PA2418				PA4624
		PA4624				PA4173
		PA4173				PA1972
		PA1972				PA4137
		PA4137				PA3731
		PA4005				PA4005
		PA2758				PA2758
		PA5306				PA5306
		PA2861				PA2861
		PA1625				PA1625
		PA4071				PA4071
		PA3562				PA3562
		PA5565				PA5565
		PA2199				PA2199
		PA4361				PA4361
		PA0119				PA0119
		PA5508				PA5508
		PA5210				PA5210
		PA1987				PA1987
		PA1144				PA1144
		PA4513				PA4513
		PA3370				PA3370
		PA3978				PA3978
		PA2241				PA2241
		PA1945				PA1945
		PA4492				PA4492
		PA2373				PA2373
		PA4376				PA4376
		PA0215				PA0215
		PA1558				PA5106
		PA4337				PA1558
		PA0497				PA4337
		PA4206				PA0497
		PA1885				PA4206
		PA0972				PA1885
		PA2499				PA0972
		PA0676				PA2499
		PA1114				PA0676
		PA1414				PA1114
		PA4019				PA1414
		PA1272				PA4019
		PA0209				PA1272
		PA3766				PA0209
		PA0708				PA3766
		PA4474				PA0708
		PA0691				PA4474
		PA3279				PA0691
		PA1797				PA3279
		PA0951				PA1797
		PA2923				PA0951
		PA2473				PA2923
		PA5378				PA2473
		PA2536				PA5378
		PA2937				PA2536
		PA4098				PA2937
		PA2768				PA4098
		PA5454				PA2768
		PA2357				PA5454
		PA2901				PA2357
		PA1023				PA2901
		PA5525				PA1023
		PA5494				PA5525
		PA0365				PA5494
		PA0731				PA0365
		PA2766				PA0731
		PA2749				PA2766
		PA2021				PA2749
		PA3599				PA2021
		PA4893				PA3599
		PA2916				PA4893
		PA2846				PA2916
		PA1190				PA2846
		PA1207				PA1190
		PA2798				PA1207
		PA1865				PA2798
		PA4391				PA1865
		PA1980				PA4391
		PA3796				PA1980
		PA1223				PA3796
		PA3237				PA1223
		PA3518				PA3237
		PA1270				PA3518
		PA0117				PA1270
		PA0216				PA0117
		PA1285				PA0216
		PA0936				PA1285
		PA2928				PA0936
		PA0385				PA2928
		PA0164				PA0385
		PA1779				PA0164
		PA1917				PA1779
		PA2487				PA1917
		PA0135				PA2487
		PA0386				PA0135
		PA3230				PA0386
		PA1956				PA3230
		PA2024				PA1956
		PA3254				PA2024
		PA5518				PA3254
		PA4831				PA5518
		PA4575				PA4831
		PA1015				PA4575
		PA2655				PA1015
		PA0227				PA2655
		PA0674				PA0227
		PA0776				PA0674
		PA2422				PA0776
		PA3573				PA2422
		PA1848				PA3573
		PA4793				PA1848
		PA0725				PA4793
		PA2508				PA0725
		PA1394				PA2508
		PA2891				PA1394
		PA4881				PA2891
		PA3864				PA4881
		PA3647				PA3864
		PA4776				PA3647
		PA2833				PA4776
		PA0990				PA2833
		PA3949				PA0990
		PA3759				PA3949
		PA2577				PA3759
		PA5096				PA2577
		PA3901				PA5096
		PA3521				PA3901
		PA2438				PA3521
		PA2630				PA2438
		PA3612				PA2630
		PA3556				PA3612
		PA0930				PA3556
		PA1420				PA0930
		PA1115				PA1420
		PA3660				PA1115
		PA0902				PA3660
		PA2322				PA0902
		PA1738				PA2322
		PA3768				PA1738
		PA5347				PA3768
		PA3069				PA5347
		PA4379				PA3069
		PA3828				PA4379
		PA1780				PA3828
		PA4136				PA1780
		PA2561				PA4136
		PA4516				PA2561
		PA0858				PA4516
		PA1193				PA0858
		PA2857				PA1193
		PA1052				PA2857
		PA4356				PA1052
		PA1635				PA4356
		PA1605				PA1635
		PA4387				PA1605
		PA2504				PA4387
		PA1319				PA2504
		PA0558				PA1319
		PA1578				PA0558
		PA4122				PA1578
		PA1629				PA4122
		PA2718				PA1629
		PA0786				PA2718
		PA3516				PA0786
		PA2348				PA3516
		PA0681				PA2348
		PA2132				PA0681
		PA2747				PA2747
		PA1675				PA1675
		PA3029				PA3029
		PA0673				PA0673
		PA3887				PA3887
		PA3226				PA3226
		PA1020				PA1020
		PA0082				PA0082
		PA2776				PA2776
		PA2893				PA2893
		PA3902				PA3902
		PA5202				PA5202
		PA3097				PA3097
		PA2376				PA2376
Day 1 vs Inoculum	89	PA5465		Day 3 vs Inoculum	59	PA1656
		PA1427				PA1427
		PA4502				PA4502
		PA3389				PA5266
		PA3730				PA0913
		PA4198				PA2138
		PA0913				PA2712
		PA2712				PA2129
		PA4985				PA2127
		PA2129				PA5523
		PA5375				PA2148
		PA5084				PA0782
		PA4822				PA1658
		PA4994				PA1660
		PA2127				PA2262
		PA5523				PA2214
		PA3732				PA1511
		PA1360				PA1029
		PA0489				PA4504
		PA1873				PA2139
		PA2262				PA2482
		PA2488				PA2260
		PA2214				PA5470
		PA1029				PA2142
		PA1031				PA2131
		PA4504				PA3581
		PA3719				PA4498
		PA2482				PA5471
		PA2260				PA1947
		PA0577				PA2128
		PA2126				PA2058
		PA0906				PA2147
		PA2882				PA3582
		PA5470				PA2135
		PA2495				PA2693
		PA2278				PA2263
		PA1948				PA4500
		PA2560				PA4501
		PA1194				PA4133
		PA3581				PA1242
		PA1195				PA2563
		PA4498				PA1669
		PA2773				PA2172
		PA5471				PA2261
		PA1108				PA5100
		PA1265				PA3120
		PA1947				PA0882
		PA0543				PA1946
		PA4995				PA1030
		PA4197				PA4621
		PA1898				PA1512
		PA0692				PA2141
		PA2147				PA2180
		PA3582				PA4685
		PA4204				PA2130
		PA0610				PA0434
		PA0682				PA1219
		PA2656				PA2151
		PA1238				PA4674
		PA2693
		PA2263
		PA4500
		PA4501
		PA0740
		PA1239
		PA1242
		PA1542
		PA0923
		PA3910
		PA2563
		PA1998
		PA2261
		PA5100
		PA1296
		PA2277
		PA0882
		PA1946
		PA3353
		PA1030
		PA4621
		PA2653
		PA1949
		PA1240
		PA3729
		PA4685
		PA0142
		PA1219
		PA4812
		PA4674

## Sheet: NHBE Downregulated Overlaps
NHBE Day 1 vs Inoculum - Overlaping downregulated genes				NHBE Day 3 vs Inoculum - Overlaping downregulated genes
Compared groups	total	elements		Compared groups	total	elements
Cornforth et al. - Kordes et al. - Day 1 vs Inoculum - Rossi et al.	2	PA2760		Cornforth et al. - Kordes et al. - Day 3 vs Inoculum - Rossi et al.	1	PA2760
		PA0300		Cornforth et al. - Kordes et al. - Rossi et al.	5	PA0866
Cornforth et al. - Kordes et al. - Rossi et al.	4	PA0866				PA1457
		PA1457				PA3728
		PA3728				PA2642
		PA2642				PA0300
Cornforth et al. - Kordes et al. - Day 1 vs Inoculum	10	PA5554		Cornforth et al. - Kordes et al. - Day 3 vs Inoculum	4	PA2249
		PA5429				PA5285
		PA5153				PA3313
		PA5285				PA1342
		PA5214		Kordes et al. - Rossi et al.	8	PA3349
		PA4578				PA4381
		PA3313				PA0750
		PA1342				PA5090
		PA0958				PA2581
		PA0964				PA2793
Cornforth et al. - Day 1 vs Inoculum - Rossi et al.	4	PA1159				PA2639
		PA1244				PA2774
		PA3186		Cornforth et al. - Kordes et al.	73	PA5286
		PA1337				PA5113
Kordes et al. - Rossi et al.	8	PA3349				PA5554
		PA4381				PA5137
		PA0750				PA2011
		PA5090				PA0408
		PA2581				PA0122
		PA2793				PA4607
		PA2639				PA5167
		PA2774				PA5429
Cornforth et al. - Kordes et al.	67	PA5286				PA0887
		PA5113				PA3837
		PA5137				PA0007
		PA2011				PA4662
		PA0408				PA2648
		PA0122				PA5321
		PA4607				PA0897
		PA5167				PA2552
		PA0887				PA5153
		PA3837				PA1530
		PA0007				PA4669
		PA4662				PA2013
		PA2648				PA3038
		PA5321				PA2728
		PA2249				PA5008
		PA0897				PA1999
		PA2552				PA5348
		PA1530				PA1806
		PA4669				PA4489
		PA2013				PA0509
		PA3038				PA2554
		PA2728				PA1071
		PA5008				PA3291
		PA1999				PA4401
		PA5348				PA0171
		PA1806				PA5214
		PA4489				PA4578
		PA0509				PA2001
		PA2554				PA3101
		PA1071				PA4730
		PA3291				PA1132
		PA4401				PA2649
		PA0171				PA0872
		PA2001				PA1074
		PA3101				PA4366
		PA4730				PA4500
		PA1132				PA3486
		PA2649				PA5009
		PA0872				PA2727
		PA1074				PA0411
		PA4366				PA0865
		PA4500				PA0958
		PA3486				PA4321
		PA5009				PA4741
		PA2727				PA2014
		PA0411				PA3114
		PA0865				PA0898
		PA4321				PA3753
		PA4741				PA0795
		PA2014				PA2000
		PA3114				PA5136
		PA0898				PA0964
		PA3753				PA5441
		PA0795				PA0172
		PA2000				PA0085
		PA5136				PA4547
		PA5441				PA0070
		PA0172				PA2012
		PA0085				PA4525
		PA4547				PA0896
		PA0070				PA5295
		PA2012				PA0016
		PA4525				PA0302
		PA0896		Kordes et al. - Day 3 vs Inoculum	9	PA3670
		PA5295				PA0423
		PA0016				PA3860
		PA0302				PA3921
Kordes et al. - Day 1 vs Inoculum	21	PA3670				PA1273
		PA4755				PA3669
		PA0423				PA2250
		PA3921				PA5528
		PA0594				PA0871
		PA3646		Cornforth et al. - Rossi et al.	30	PA1159
		PA1273				PA0773
		PA3669				PA1099
		PA1830				PA0045
		PA2250				PA0952
		PA5271				PA3082
		PA0973				PA5016
		PA1276				PA4277
		PA5204				PA0770
		PA1793				PA1244
		PA3227				PA4592
		PA5528				PA1082
		PA5553				PA4811
		PA4946				PA3186
		PA1288				PA1588
		PA0871				PA1337
Cornforth et al. - Rossi et al.	26	PA0773				PA3190
		PA1099				PA3091
		PA0045				PA1085
		PA0952				PA1657
		PA3082				PA1828
		PA5016				PA3727
		PA4277				PA1940
		PA0770				PA0236
		PA4592				PA4809
		PA1082				PA2867
		PA4811				PA1452
		PA1588				PA2481
		PA3190				PA1787
		PA3091				PA3187
		PA1085		Day 3 vs Inoculum - Rossi et al.	1	PA0315
		PA1657		Cornforth et al. - Day 3 vs Inoculum	2	PA1041
		PA1828				PA1281
		PA3727		Kordes et al.	267	PA0084
		PA1940				PA1571
		PA0236				PA3878
		PA4809				PA1808
		PA2867				PA0297
		PA1452				PA5301
		PA2481				PA5345
		PA1787				PA4491
		PA3187				PA4632
Day 1 vs Inoculum - Rossi et al.	1	PA0315				PA3245
Cornforth et al. - Day 1 vs Inoculum	11	PA0437				PA1735
		PA1070				PA4219
		PA1339				PA4223
		PA5040				PA2116
		PA5556				PA0392
		PA1589				PA0870
		PA5555				PA1291
		PA1338				PA3639
		PA1072				PA5147
		PA5128				PA4755
		PA0413				PA1200
Kordes et al.	255	PA0084				PA0039
		PA1571				PA4559
		PA3878				PA4011
		PA1808				PA3697
		PA0297				PA4385
		PA5301				PA0967
		PA5345				PA4436
		PA4491				PA5362
		PA4632				PA0336
		PA3245				PA2556
		PA1735				PA0167
		PA4219				PA0066
		PA4223				PA5011
		PA2116				PA4639
		PA0392				PA5339
		PA0870				PA1818
		PA1291				PA4441
		PA3639				PA5270
		PA5147				PA5456
		PA1200				PA4375
		PA0039				PA4966
		PA4559				PA1941
		PA4011				PA4579
		PA3697				PA1493
		PA4385				PA5088
		PA0967				PA4968
		PA4436				PA3161
		PA3860				PA5227.1
		PA5362				PA4974
		PA0336				PA2604
		PA2556				PA3112
		PA0167				PA4320
		PA0066				PA0390
		PA5011				PA2251
		PA4639				PA0260
		PA5339				PA0594
		PA1818				PA1684
		PA4441				PA5520
		PA5270				PA2432
		PA5456				PA3699
		PA4375				PA3267
		PA4966				PA3646
		PA1941				PA4221
		PA4579				PA5370
		PA1493				PA0126
		PA5088				PA1520
		PA4968				PA5445
		PA3161				PA2234
		PA5227.1				PA3894
		PA4974				PA3241
		PA2604				PA5237
		PA3112				PA0745
		PA4320				PA0077
		PA0390				PA5255
		PA2251				PA1820
		PA0260				PA2643
		PA1684				PA5440
		PA5520				PA4561
		PA2432				PA1012
		PA3699				PA0991
		PA3267				PA3748
		PA4221				PA3295
		PA5370				PA1584
		PA0126				PA2997
		PA1520				PA5006
		PA5445				PA1837
		PA2234				PA2968
		PA3894				PA1830
		PA3241				PA4322
		PA5237				PA0053
		PA0745				PA1804
		PA0077				PA5453
		PA5255				PA5563
		PA1820				PA4922
		PA2643				PA0568
		PA5440				PA4140
		PA4561				PA3139
		PA1012				PA4068
		PA0991				PA3620
		PA3748				PA1119
		PA3295				PA1120
		PA1584				PA4226
		PA2997				PA4473
		PA5006				PA2646
		PA1837				PA2685
		PA2968				PA5371
		PA4322				PA5222
		PA0053				PA4959
		PA1804				PA0095
		PA5453				PA1275
		PA5563				PA3529
		PA4922				PA0083
		PA0568				PA0574
		PA4140				PA0901
		PA3139				PA2041
		PA4068				PA5310
		PA3620				PA0422
		PA1119				PA1777
		PA1120				PA4846
		PA4226				PA5271
		PA4473				PA2830
		PA2646				PA0973
		PA2685				PA3495
		PA5371				PA4386
		PA5222				PA0091
		PA4959				PA0071
		PA0095				PA1451
		PA1275				PA5455
		PA3529				PA2667
		PA0083				PA4546
		PA0574				PA4225
		PA0901				PA5315
		PA2041				PA4606
		PA5310				PA4847
		PA0422				PA0895
		PA1777				PA0527.1
		PA4846				PA3735
		PA2830				PA5529
		PA3495				PA5135
		PA4386				PA4454
		PA0091				PA2541
		PA0071				PA4941
		PA1451				PA1276
		PA5455				PA4348
		PA2667				PA3018
		PA4546				PA0389
		PA4225				PA4442
		PA5315				PA5461
		PA4606				PA5204
		PA4847				PA1750
		PA0895				PA4233
		PA0527.1				PA4421.1
		PA3735				PA4228
		PA5529				PA1405
		PA5135				PA0065
		PA4454				PA5457
		PA2541				PA2248
		PA4941				PA3838
		PA4348				PA0090
		PA3018				PA5447
		PA0389				PA2637
		PA4442				PA2960
		PA5461				PA4319
		PA1750				PA4430
		PA4233				PA4614
		PA4421.1				PA0393
		PA4228				PA1793
		PA1405				PA0722
		PA0065				PA1762
		PA5457				PA5148
		PA2248				PA2794
		PA3838				PA3615
		PA0090				PA2557
		PA5447				PA2810
		PA2637				PA5174
		PA2960				PA1034
		PA4319				PA1181
		PA4430				PA5544
		PA4614				PA2966
		PA0393				PA3227
		PA0722				PA0420
		PA1762				PA0744
		PA5148				PA5344
		PA2794				PA2684
		PA3615				PA3787
		PA2557				PA4444
		PA2810				PA4558
		PA5174				PA1011
		PA1034				PA4488
		PA1181				PA5089
		PA5544				PA0746
		PA2966				PA3636
		PA0420				PA4218
		PA0744				PA2537
		PA5344				PA1533
		PA2684				PA4317
		PA3787				PA1810
		PA4444				PA2204
		PA4558				PA2856
		PA1011				PA5450
		PA4488				PA0503
		PA5089				PA1331
		PA0746				PA1807
		PA3636				PA5087
		PA4218				PA4496
		PA2537				PA0749
		PA1533				PA4848
		PA4317				PA0259
		PA1810				PA2536
		PA2204				PA5143
		PA2856				PA2114
		PA5450				PA5454
		PA0503				PA4389
		PA1331				PA4024
		PA1807				PA3625
		PA5087				PA0102
		PA4496				PA4726.2
		PA0749				PA5264
		PA4848				PA4734
		PA0259				PA1776
		PA2536				PA2118
		PA5143				PA4242
		PA2114				PA2967
		PA5454				PA5559
		PA4389				PA4393
		PA4024				PA1809
		PA3625				PA5472
		PA0102				PA2015
		PA4726.2				PA2998
		PA5264				PA5553
		PA4734				PA5452
		PA1776				PA4689
		PA2118				PA2247
		PA4242				PA3949
		PA2967				PA1611
		PA5559				PA4067
		PA4393				PA4946
		PA1809				PA2647
		PA5472				PA5412
		PA2015				PA4222
		PA2998				PA4787
		PA5452				PA4490
		PA4689				PA0461
		PA2247				PA2233
		PA3949				PA4453
		PA1611				PA2549
		PA4067				PA3940
		PA2647				PA0867
		PA5412				PA1831
		PA4222				PA1811
		PA4787				PA4965
		PA4490				PA4726.11
		PA0461				PA1199
		PA2233				PA0296
		PA4453				PA4598
		PA2549				PA1823
		PA3940				PA5152
		PA0867				PA2959
		PA1831				PA2242
		PA1811				PA5560
		PA4965				PA5448
		PA4726.11				PA4069
		PA1199				PA4224
		PA0296				PA1288
		PA4598				PA1581
		PA1823				PA0082
		PA5152		Rossi et al.	109	PA0443
		PA2959				PA3179
		PA2242				PA2785
		PA5560				PA0155
		PA5448				PA4646
		PA4069				PA1043
		PA4224				PA3005
		PA1581				PA2784
		PA0082				PA3191
Rossi et al.	109	PA0443				PA1079
		PA3179				PA2378
		PA2785				PA3055
		PA0155				PA2419
		PA4646				PA5436
		PA1043				PA1773
		PA3005				PA4861
		PA2784				PA1298
		PA3191				PA0292
		PA1079				PA2057
		PA2378				PA0915
		PA3055				PA3127
		PA2419				PA0364
		PA5436				PA4392
		PA1773				PA0293
		PA4861				PA2917
		PA1298				PA1453
		PA0292				PA4781
		PA2057				PA4777
		PA0915				PA0289
		PA3127				PA5015
		PA0364				PA1456
		PA4392				PA2871
		PA0293				PA1031
		PA2917				PA2876
		PA1453				PA5350
		PA4781				PA1489
		PA4777				PA3653
		PA0289				PA4249
		PA5015				PA3119
		PA1456				PA1334
		PA2871				PA2952
		PA1031				PA0023
		PA2876				PA4083
		PA5350				PA4629
		PA1489				PA3849
		PA3653				PA2697
		PA4249				PA4519
		PA3119				PA4978
		PA1334				PA5028
		PA2952				PA0237
		PA0023				PA0937
		PA4083				PA3779
		PA4629				PA3751
		PA3849				PA4396
		PA2697				PA2870
		PA4519				PA2379
		PA4978				PA3004
		PA5028				PA1947
		PA0237				PA3471
		PA0937				PA1069
		PA3779				PA3294
		PA3751				PA0277
		PA4396				PA2276
		PA2870				PA0367
		PA2379				PA4584
		PA3004				PA3582
		PA1947				PA5349
		PA3471				PA4723
		PA1069				PA0225
		PA3294				PA0935
		PA0277				PA0916
		PA2276				PA4889
		PA0367				PA2953
		PA4584				PA3184
		PA3582				PA0123
		PA5349				PA1641
		PA4723				PA5094
		PA0225				PA0653
		PA0935				PA2863
		PA0916				PA2877
		PA4889				PA4862
		PA2953				PA0391
		PA3184				PA4572
		PA0123				PA0365
		PA1641				PA2875
		PA5094				PA5033
		PA0653				PA4540
		PA2863				PA4780
		PA2877				PA1585
		PA4862				PA1083
		PA0391				PA1077
		PA4572				PA0346
		PA0365				PA2865
		PA2875				PA5076
		PA5033				PA2872
		PA4540				PA4259
		PA4780				PA0020
		PA1585				PA2540
		PA1083				PA3729
		PA1077				PA4136
		PA0346				PA0177
		PA2865				PA4907
		PA5076				PA1081
		PA2872				PA2436
		PA4259				PA2076
		PA0020				PA2765
		PA2540				PA5190
		PA3729				PA5195
		PA4136				PA3097
		PA0177		Cornforth et al.	581	PA1656
		PA4907				PA3632
		PA1081				PA0723
		PA2436				PA1371
		PA2076				PA3836
		PA2765				PA5071
		PA5190				PA3908
		PA5195				PA3293
		PA3097				PA0518
Cornforth et al.	572	PA1656				PA0700
		PA3632				PA2227
		PA0723				PA0232
		PA1371				PA4190
		PA3836				PA4909
		PA5071				PA0075
		PA3908				PA4332
		PA3293				PA3477
		PA0518				PA2462
		PA0700				PA3144
		PA2227				PA1900
		PA0232				PA0432
		PA4190				PA2305
		PA4909				PA4199
		PA0075				PA0437
		PA4332				PA4502
		PA3477				PA4596
		PA2462				PA0822
		PA3144				PA4571
		PA1900				PA1710
		PA0432				PA3392
		PA2305				PA2002
		PA4199				PA4207
		PA4502				PA1001
		PA4596				PA0793
		PA0822				PA3157
		PA4571				PA2731
		PA1710				PA5002
		PA3392				PA4198
		PA2002				PA5433
		PA4207				PA3750
		PA1001				PA4720
		PA0793				PA3042
		PA3157				PA1100
		PA2731				PA4307
		PA5002				PA4913
		PA4198				PA0633
		PA5433				PA1708
		PA3750				PA0179
		PA4720				PA0446
		PA3042				PA1719
		PA1100				PA0728
		PA4307				PA4261
		PA4913				PA4210
		PA0633				PA5231
		PA1708				PA4843
		PA0179				PA5435
		PA0446				PA3079
		PA1719				PA3868
		PA0728				PA3233
		PA4261				PA0416
		PA4210				PA2566
		PA5231				PA1086
		PA4843				PA1386
		PA5435				PA1478
		PA3079				PA2007
		PA3868				PA0893
		PA3233				PA1070
		PA0416				PA1339
		PA2566				PA1899
		PA1086				PA3337
		PA1386				PA1694
		PA1478				PA0396
		PA2007				PA4942
		PA0893				PA3327
		PA1899				PA2037
		PA3337				PA3154
		PA1694				PA3465
		PA0396				PA3802
		PA4942				PA3577
		PA3327				PA5004
		PA2037				PA1871
		PA3154				PA4052
		PA3465				PA5007
		PA3802				PA4980
		PA3577				PA1369
		PA5004				PA3912
		PA1871				PA4293
		PA4052				PA0040
		PA5007				PA1725
		PA4980				PA2501
		PA1369				PA4729
		PA3912				PA4134
		PA4293				PA4493
		PA0040				PA1216
		PA1725				PA3906
		PA2501				PA4117
		PA4729				PA1733
		PA4134				PA3743
		PA4493				PA4466
		PA1216				PA2003
		PA3906				PA3361
		PA4117				PA2460
		PA1733				PA0620
		PA3743				PA2608
		PA4466				PA4915
		PA2003				PA1902
		PA3361				PA0430
		PA2460				PA2965
		PA0620				PA0938
		PA2608				PA2734
		PA4915				PA3866
		PA1902				PA5040
		PA0430				PA4671
		PA2965				PA3852
		PA0938				PA1214
		PA2734				PA3150
		PA3866				PA4520
		PA4671				PA0618
		PA3852				PA4270
		PA1214				PA1703
		PA3150				PA3334
		PA4520				PA2564
		PA0618				PA3721
		PA4270				PA4958
		PA1703				PA0622
		PA3334				PA3662
		PA2564				PA0515
		PA3721				PA3923
		PA4958				PA4874
		PA0622				PA0426
		PA3662				PA1658
		PA0515				PA4265
		PA3923				PA2769
		PA4874				PA0026
		PA0426				PA2194
		PA1658				PA0017
		PA4265				PA3314
		PA2769				PA0999
		PA0026				PA5043
		PA2194				PA0169
		PA0017				PA3803
		PA3314				PA0243
		PA0999				PA1876
		PA5043				PA4175
		PA0169				PA3098
		PA3803				PA1084
		PA0243				PA2588
		PA1876				PA4599
		PA4175				PA0513
		PA3098				PA1888
		PA1084				PA3333
		PA2588				PA1771
		PA4599				PA2372
		PA0513				PA0076
		PA1888				PA4801
		PA3333				PA1092
		PA1771				PA1095
		PA2372				PA1341
		PA0076				PA2097
		PA4801				PA0625
		PA1092				PA0047
		PA1095				PA0909
		PA1341				PA0175
		PA2097				PA3741
		PA0625				PA1697
		PA0047				PA3905
		PA0909				PA2067
		PA0175				PA4742
		PA3741				PA0918
		PA1697				PA1101
		PA3905				PA3785
		PA2067				PA5059
		PA4742				PA4212
		PA0918				PA2587
		PA1101				PA1706
		PA3785				PA0143
		PA5059				PA3394
		PA4212				PA1055
		PA2587				PA4025
		PA1706				PA3476
		PA0143				PA4294
		PA3394				PA0892
		PA1055				PA0159
		PA4025				PA4238
		PA3476				PA2939
		PA4294				PA0998
		PA0892				PA1713
		PA0159				PA4504
		PA4238				PA4821
		PA2939				PA4682
		PA0998				PA1441
		PA1713				PA1383
		PA4504				PA3155
		PA4821				PA0616
		PA4682				PA4132
		PA1441				PA2303
		PA1383				PA0141
		PA3155				PA4139
		PA0616				PA4663
		PA4132				PA5156
		PA2303				PA4724
		PA0141				PA3068
		PA4139				PA0178
		PA4663				PA5072
		PA5156				PA5163
		PA4724				PA2641
		PA3068				PA3488
		PA0178				PA1073
		PA5072				PA3608
		PA5163				PA3142
		PA2641				PA3913
		PA3488				PA4806
		PA1073				PA5300
		PA3608				PA4400
		PA3142				PA1720
		PA3913				PA0984
		PA4806				PA0852
		PA5300				PA0900
		PA4400				PA2360
		PA1720				PA0412
		PA0984				PA1931
		PA0852				PA4840
		PA0900				PA3096
		PA2360				PA2652
		PA0412				PA4303
		PA1931				PA2069
		PA4840				PA3911
		PA3096				PA2482
		PA2652				PA3153
		PA4303				PA4245
		PA2069				PA0648
		PA3911				PA4731
		PA2482				PA1977
		PA3153				PA1093
		PA4245				PA3159
		PA0648				PA5556
		PA4731				PA0480
		PA1977				PA1090
		PA1093				PA4428
		PA3159				PA1903
		PA0480				PA2343
		PA1090				PA1874
		PA4428				PA3148
		PA1903				PA4616
		PA2343				PA4590
		PA1874				PA4211
		PA3148				PA3188
		PA4616				PA0291
		PA4590				PA2222
		PA4211				PA2366
		PA3188				PA3535
		PA0291				PA0627
		PA2222				PA1474
		PA2366				PA1014
		PA3535				PA4214
		PA0627				PA1701
		PA1474				PA1103
		PA1014				PA2729
		PA4214				PA2459
		PA1701				PA3329
		PA1103				PA4341
		PA2729				PA2622
		PA2459				PA3478
		PA3329				PA4333
		PA4341				PA3046
		PA2622				PA1446
		PA3478				PA1078
		PA4333				PA4209
		PA3046				PA0629
		PA1446				PA1459
		PA1078				PA4130
		PA4209				PA1589
		PA0629				PA4272
		PA1459				PA0093
		PA4130				PA2788
		PA4272				PA0986
		PA0093				PA2853
		PA2788				PA0414
		PA0986				PA3072
		PA2853				PA4323
		PA0414				PA0716
		PA3072				PA4310
		PA4323				PA4296
		PA0716				PA0859
		PA4310				PA4524
		PA4296				PA0911
		PA0859				PA3526
		PA4524				PA1718
		PA0911				PA4297
		PA1041				PA0980
		PA3526				PA4647
		PA1718				PA1709
		PA4297				PA4485
		PA0980				PA4721
		PA4647				PA5555
		PA1709				PA3610
		PA4485				PA3151
		PA4721				PA0985
		PA3610				PA0415
		PA3151				PA1080
		PA0985				PA0713
		PA0415				PA1662
		PA1080				PA3105
		PA0713				PA2461
		PA1662				PA4739
		PA3105				PA5138
		PA2461				PA0634
		PA4739				PA1693
		PA5138				PA5119
		PA0634				PA1905
		PA1693				PA0621
		PA5119				PA4274
		PA1905				PA4260
		PA0621				PA0619
		PA4274				PA2367
		PA4260				PA3399
		PA0619				PA3724
		PA2367				PA4929
		PA3399				PA3081
		PA3724				PA0754
		PA4929				PA3192
		PA3081				PA0510
		PA0754				PA5220
		PA3192				PA0614
		PA0510				PA3922
		PA5220				PA4250
		PA0614				PA4973
		PA3922				PA4041
		PA4250				PA2291
		PA4973				PA1464
		PA4041				PA3146
		PA2291				PA1372
		PA1464				PA0519
		PA3146				PA3156
		PA1281				PA4255
		PA1372				PA1967
		PA0519				PA4216
		PA3156				PA0628
		PA4255				PA1554
		PA1967				PA1913
		PA4216				PA4144
		PA0628				PA1173
		PA1554				PA0409
		PA1913				PA1370
		PA4144				PA4503
		PA1173				PA3869
		PA0409				PA2733
		PA1370				PA3691
		PA4503				PA4208
		PA3869				PA0046
		PA2733				PA1460
		PA3691				PA3207
		PA4208				PA1000
		PA0046				PA0027
		PA1460				PA1483
		PA3207				PA2064
		PA1000				PA4129
		PA0027				PA2226
		PA1483				PA0050
		PA2064				PA0643
		PA4129				PA2609
		PA2226				PA1443
		PA0050				PA3103
		PA0643				PA4601
		PA2609				PA2191
		PA1443				PA0977
		PA3103				PA1458
		PA4601				PA0516
		PA2191				PA4873
		PA0977				PA0890
		PA1458				PA0987
		PA0516				PA4239
		PA4873				PA1429
		PA0890				PA0130
		PA0987				PA4264
		PA4239				PA1545
		PA1429				PA3799
		PA0130				PA1431
		PA4264				PA1597
		PA1545				PA0176
		PA3799				PA1250
		PA1431				PA5490
		PA1597				PA1509
		PA0176				PA5434
		PA1250				PA1939
		PA5490				PA0772
		PA1509				PA4131
		PA5434				PA3311
		PA1939				PA4271
		PA0772				PA0623
		PA4131				PA5139
		PA3311				PA1338
		PA4271				PA1221
		PA0623				PA4593
		PA5139				PA2038
		PA1221				PA0771
		PA4593				PA3507
		PA2038				PA0168
		PA0771				PA2819
		PA3507				PA5253
		PA0168				PA3816
		PA2819				PA1690
		PA5253				PA0823
		PA3816				PA1933
		PA1690				PA0899
		PA0823				PA3686
		PA1933				PA4022
		PA0899				PA3145
		PA3686				PA3328
		PA4022				PA0306
		PA3145				PA1063
		PA3328				PA5168
		PA0306				PA2066
		PA1063				PA0572
		PA5168				PA5280
		PA2066				PA4677
		PA0572				PA3330
		PA5280				PA3335
		PA4677				PA5060
		PA3330				PA1215
		PA3335				PA1091
		PA5060				PA2080
		PA1215				PA1098
		PA1091				PA3182
		PA2080				PA0982
		PA1098				PA3350
		PA3182				PA2735
		PA0982				PA2253
		PA3350				PA4810
		PA2735				PA1002
		PA2253				PA0522
		PA4810				PA2398
		PA1002				PA0824
		PA0522				PA4501
		PA2398				PA3740
		PA0824				PA1901
		PA4501				PA1003
		PA3740				PA2791
		PA1901				PA3607
		PA1003				PA2730
		PA2791				PA3485
		PA3607				PA4133
		PA2730				PA4932
		PA3485				PA1663
		PA4133				PA3189
		PA4932				PA0617
		PA1663				PA1904
		PA3189				PA1072
		PA0617				PA1932
		PA1904				PA0456
		PA1932				PA2302
		PA0456				PA0094
		PA2302				PA3651
		PA0094				PA2193
		PA3651				PA3143
		PA2193				PA1382
		PA3143				PA0717
		PA1382				PA5042
		PA0717				PA2463
		PA5042				PA2736
		PA2463				PA4506
		PA2736				PA0436
		PA4506				PA3149
		PA0436				PA0981
		PA3149				PA0855
		PA0981				PA1133
		PA0855				PA1668
		PA1133				PA0144
		PA1668				PA0162
		PA0144				PA1323
		PA0162				PA0051
		PA1323				PA0647
		PA0051				PA3491
		PA0647				PA0889
		PA3491				PA0018
		PA0889				PA3804
		PA0018				PA0561
		PA3804				PA0052
		PA0561				PA0299
		PA0052				PA1096
		PA0299				PA5154
		PA1096				PA3722
		PA5154				PA3904
		PA3722				PA1449
		PA3904				PA0821
		PA1449				PA1104
		PA0821				PA3693
		PA1104				PA3907
		PA3693				PA0624
		PA3907				PA0170
		PA0624				PA3099
		PA0170				PA4213
		PA3099				PA2068
		PA4213				PA3884
		PA2068				PA0288
		PA3884				PA0632
		PA0288				PA0180
		PA0632				PA0024
		PA0180				PA4142
		PA0024				PA1698
		PA4142				PA4743
		PA1698				PA1877
		PA4743				PA4306
		PA1877				PA0640
		PA4306				PA1168
		PA0640				PA4638
		PA1168				PA4505
		PA4638				PA2732
		PA4505				PA1712
		PA2732				PA3235
		PA1712				PA3736
		PA3235				PA4866
		PA3736				PA2006
		PA4866				PA4217
		PA2006				PA0983
		PA4217				PA1249
		PA0983				PA3487
		PA1249				PA2300
		PA3487				PA0997
		PA2300				PA1869
		PA0997				PA5044
		PA1869				PA5155
		PA5044				PA0352
		PA5155				PA4244
		PA0352				PA5128
		PA4244				PA0097
		PA0097				PA2195
		PA2195				PA1088
		PA1088				PA1721
		PA1721				PA5083
		PA5083				PA0092
		PA0092				PA5353
		PA5353				PA3326
		PA3326				PA3475
		PA3475				PA2570
		PA2570				PA3298
		PA3298				PA4273
		PA4273				PA4326
		PA4326				PA0715
		PA0715				PA1726
		PA1726				PA2553
		PA2553				PA3609
		PA3609				PA0413
		PA5169				PA5169
		PA1461				PA1461
		PA1013				PA1013
		PA1700				PA1700
		PA1717				PA1717
		PA2457				PA2457
		PA3095				PA3095
		PA4309				PA4309
		PA1094				PA1094
		PA3152				PA3152
		PA3984				PA3984
		PA1914				PA1914
		PA3158				PA3158
		PA5233				PA5233
		PA4589				PA4589
		PA1659				PA1659
		PA4591				PA4591
		PA4215				PA4215
		PA1340				PA1340
		PA3106				PA3106
		PA1692				PA1692
		PA1707				PA1707
		PA0891				PA0891
		PA4269				PA4269
		PA0626				PA0626
		PA3331				PA3331
		PA2982				PA2982
		PA0511				PA0511
		PA3668				PA3668
		PA2874				PA2874
		PA3395				PA3395
		PA4812				PA4812
		PA4527				PA4527
		PA3347				PA3347
		PA0939				PA0939
		PA2223				PA2223
		PA0615				PA0615
		PA5012				PA5012
Day 1 vs Inoculum	127	PA2453		Day 3 vs Inoculum	30	PA3560
		PA4469				PA4675
		PA5531				PA5150
		PA3977				PA2914
		PA0801				PA4467
		PA4615				PA2912
		PA3560				PA2994
		PA5557				PA2904
		PA2858				PA2948
		PA1279				PA2947
		PA4675				PA0400
		PA2407				PA2946
		PA1580				PA1271
		PA0660				PA0792
		PA1161				PA5217
		PA5150				PA0931
		PA2034				PA4705
		PA2451				PA2911
		PA2410				PA3561
		PA2412				PA3268
		PA3635				PA2903
		PA1910				PA2913
		PA2390				PA0399
		PA2914				PA3562
		PA4467				PA4513
		PA0804				PA3671
		PA2912				PA2945
		PA4707				PA1274
		PA4407				PA1277
		PA2994				PA2944
		PA2904
		PA5216
		PA2687
		PA5131
		PA2948
		PA4528
		PA5215
		PA5558
		PA3900
		PA2385
		PA4471
		PA4709
		PA0400
		PA2405
		PA0470
		PA4371
		PA4710
		PA2995
		PA3410
		PA2946
		PA0792
		PA4526
		PA2531
		PA5217
		PA0672
		PA2409
		PA4090
		PA4895
		PA1911
		PA2466
		PA3820
		PA2394
		PA0931
		PA4569
		PA1134
		PA1280
		PA4706
		PA4705
		PA5505
		PA2911
		PA4595
		PA3407
		PA3561
		PA2393
		PA2425
		PA3299
		PA4570
		PA2467
		PA4470
		PA3268
		PA2408
		PA2903
		PA2913
		PA5459
		PA1278
		PA4897
		PA0399
		PA2411
		PA4168
		PA3562
		PA4468
		PA4513
		PA3704
		PA1364
		PA1272
		PA0421
		PA3821
		PA3899
		PA0149
		PA3671
		PA2688
		PA4227
		PA2391
		PA2395
		PA2945
		PA4372
		PA2384
		PA2413
		PA1363
		PA2424
		PA1912
		PA5250
		PA3901
		PA4708
		PA1300
		PA3086
		PA2686
		PA2468
		PA0471
		PA1274
		PA2426
		PA1277
		PA1586
		PA2944
		PA4370
		PA2033
		PA2389
