# Supplementary material for: Establishment and characterization of persistent Pseudomonas aeruginosa infections in air–liquid interface cultures of human airway epithelial cells
Source: Infect Immun. 2025 Feb 18;93(3):e00603-24. doi: 10.1128/iai.00603-24 (PMC11895474; doi:10.1128/iai.00603-24)
Supplement: Table S3 — DEDs from Calu-3 cells infected with PAO1. [file iai.00603-24-s0009.xlsx]

## Sheet: Info
Supplemetary table 3
Transcriptional profile of Calu-3 cells infected with PAO1.
Differentially expressed genes (DEG) were determined between three groups: Day 1 vs Control, Day 5 vs Control, and Day 5 vs Day 1.
Control are uninfected and untreated Calu-3 cells at the same respective time point of the model (Day 1 or Day 5).
FDR<0.05

## Sheet: PAO1 Calu-3 Day 1 vs Control
Day 1 vs Control
Gene ID	Gene type	Gene name	log2FC	FDR
ENSG00000124391.5	protein_coding	IL17C	7.32937	0.000125496
ENSG00000164400.6	protein_coding	CSF2	6.97513	0.0264573
ENSG00000173110.8	protein_coding	HSPA6	5.91528	0.0221723
ENSG00000235410.1	lncRNA	RP11-397C18.2	5.9054	0.0384708
ENSG00000166396.13	protein_coding	SERPINB7	5.80953	0.0309627
ENSG00000115009.13	protein_coding	CCL20	5.76888	0.000311894
ENSG00000126262.5	protein_coding	FFAR2	5.73164	0.0456799
ENSG00000129988.6	protein_coding	LBP	5.67015	0.00011132
ENSG00000206073.11	protein_coding	SERPINB4	5.33668	0.006742
ENSG00000280639.1	lncRNA	LINC02204	5.21542	0.0498717
ENSG00000276980.1	lncRNA	CTD-3128G10.7	4.98256	0.00183249
ENSG00000140274.14	protein_coding	DUOXA2	4.95966	0.00500037
ENSG00000125735.11	protein_coding	TNFSF14	4.74556	0.00247398
ENSG00000140279.13	protein_coding	DUOX2	4.69531	0.00273696
ENSG00000185479.6	protein_coding	KRT6B	4.62483	0.00938893
ENSG00000169429.11	protein_coding	CXCL8	4.59718	0.0141033
ENSG00000158125.10	protein_coding	XDH	4.53728	0.000841508
ENSG00000253522.6	lncRNA	MIR3142HG	4.48219	0.000151975
ENSG00000050730.16	protein_coding	TNIP3	4.46588	0.0111151
ENSG00000049249.9	protein_coding	TNFRSF9	4.4067	0.0396692
ENSG00000163739.5	protein_coding	CXCL1	4.38429	0.000108997
ENSG00000278741.4	protein_coding	ABR	4.37417	0.0183102
ENSG00000105371.10	protein_coding	ICAM4	4.32296	0.000805952
ENSG00000136244.12	protein_coding	IL6	4.29873	0.000311894
ENSG00000266978.1	lncRNA	CTD-2369P2.5	4.29185	0.00625597
ENSG00000259374.2	transcribed_processed_pseudogene	NDUFB4P11	4.26041	0.00554295
ENSG00000269919.1	lncRNA	RP1-134E15.3	4.24355	0.0144253
ENSG00000124102.5	protein_coding	PI3	4.24072	0.00222139
ENSG00000284832.2	protein_coding	POLR2A	4.2351	0.0350498
ENSG00000088882.8	protein_coding	CPXM1	4.19241	0.00188073
ENSG00000124875.10	protein_coding	CXCL6	3.89908	0.000293833
ENSG00000288610.1	lncRNA	RP11-736N17.12	3.8858	0.0315548
ENSG00000167772.12	protein_coding	ANGPTL4	3.87266	0.0275924
ENSG00000066230.12	protein_coding	SLC9A3	3.7192	0.012645
ENSG00000117009.12	protein_coding	KMO	3.70496	0.0183102
ENSG00000081041.9	protein_coding	CXCL2	3.69575	0.00100621
ENSG00000163737.4	protein_coding	PF4	3.69533	0.0279013
ENSG00000090339.9	protein_coding	ICAM1	3.66697	4.71086e-05
ENSG00000232373.2	processed_pseudogene	MTCYBP3	3.62396	0.0391191
ENSG00000248282.1	processed_pseudogene	MTCYBP44	3.61096	0.0432569
ENSG00000181009.5	protein_coding	OR52N5	3.60937	0.0394348
ENSG00000181001.3	protein_coding	OR52N1	3.59169	0.0431184
ENSG00000286379.1	lncRNA	RP11-268J15.6	3.57888	0.0340742
ENSG00000105246.6	protein_coding	EBI3	3.56562	0.00273347
ENSG00000163734.4	protein_coding	CXCL3	3.5286	4.99888e-06
ENSG00000104951.16	protein_coding	IL4I1	3.50627	0.00164897
ENSG00000008517.19	protein_coding	IL32	3.41577	0.000526167
ENSG00000242352.2	transcribed_processed_pseudogene	FAM91A3P	3.32868	0.0354575
ENSG00000187908.20	protein_coding	DMBT1	3.23592	0.00168973
ENSG00000143847.15	protein_coding	PPFIA4	3.22699	0.000836803
ENSG00000213590.2	processed_pseudogene	RP11-229P13.2	3.20348	0.0281978
ENSG00000240003.2	processed_pseudogene	RPL7P24	3.15506	0.0464724
ENSG00000169245.6	protein_coding	CXCL10	3.1515	0.00466389
ENSG00000286144.1	lncRNA	RP3-434P1.8	3.13327	0.0401609
ENSG00000189325.7	protein_coding	BNIP5	3.11553	0.0116328
ENSG00000110848.8	protein_coding	CD69	3.07501	0.0408312
ENSG00000185215.11	protein_coding	TNFAIP2	3.05492	2.22373e-05
ENSG00000272911.1	lncRNA	RP11-74E22.6	3.01835	0.0354062
ENSG00000104368.19	protein_coding	PLAT	2.98892	0.0285064
ENSG00000188820.13	protein_coding	CALHM6	2.98734	0.0379878
ENSG00000131203.13	protein_coding	IDO1	2.9732	0.00395943
ENSG00000118503.15	protein_coding	TNFAIP3	2.95449	0.010064
ENSG00000140254.13	protein_coding	DUOXA1	2.94126	0.0315548
ENSG00000268104.3	protein_coding	SLC6A14	2.91336	0.00134048
ENSG00000140379.9	protein_coding	BCL2A1	2.89416	0.016047
ENSG00000179362.14	transcribed_processed_pseudogene	HMGN2P46	2.82705	0.00565748
ENSG00000174059.17	protein_coding	CD34	2.81499	0.000715959
ENSG00000134339.9	protein_coding	SAA2	2.81439	0.00591765
ENSG00000004468.13	protein_coding	CD38	2.78171	0.00509007
ENSG00000146197.9	protein_coding	SCUBE3	2.7568	0.000838038
ENSG00000163874.11	protein_coding	ZC3H12A	2.74556	4.26502e-07
ENSG00000131459.13	protein_coding	GFPT2	2.7226	0.0192587
ENSG00000241770.1	lncRNA	RP11-555M1.3	2.64552	0.0124579
ENSG00000185338.7	protein_coding	SOCS1	2.61223	5.32529e-05
ENSG00000125730.17	protein_coding	C3	2.6046	4.99866e-05
ENSG00000114268.12	protein_coding	PFKFB4	2.60356	0.000968175
ENSG00000160111.15	protein_coding	CPAMD8	2.57407	0.000214466
ENSG00000285744.1	lncRNA	RP11-115D10.1	2.5702	0.0192587
ENSG00000157765.13	protein_coding	SLC34A2	2.54609	1.00512e-05
ENSG00000166920.13	protein_coding	C15orf48	2.54199	4.69557e-05
ENSG00000263528.8	protein_coding	IKBKE	2.53314	0.000151839
ENSG00000231286.7	protein_coding	HLA-DQB1	2.47803	0.0268061
ENSG00000093134.15	protein_coding	VNN3	2.47098	0.0275924
ENSG00000160223.17	protein_coding	ICOSLG	2.4628	0.0164671
ENSG00000236254.1	unprocessed_pseudogene	MTND4P14	2.46136	0.0394181
ENSG00000101443.18	protein_coding	WFDC2	2.43693	2.36973e-05
ENSG00000254325.2	lncRNA	RP11-318K15.2	2.43442	0.0344531
ENSG00000196136.18	protein_coding	SERPINA3	2.4023	4.71086e-05
ENSG00000248527.1	unprocessed_pseudogene	MTATP6P1	2.38077	0.0463697
ENSG00000259342.1	lncRNA	RP11-519G16.5	2.37652	0.000262603
ENSG00000115919.15	protein_coding	KYNU	2.37613	0.00380108
ENSG00000134070.5	protein_coding	IRAK2	2.37395	2.36973e-05
ENSG00000272666.1	lncRNA	KLHDC7B-DT	2.37142	0.0116328
ENSG00000137033.12	protein_coding	IL33	2.35384	0.00323085
ENSG00000278480.1	processed_pseudogene	ZBTB2P1	2.3519	0.0310161
ENSG00000143590.14	protein_coding	EFNA3	2.3468	0.011375
ENSG00000230928.1	lncRNA	RP11-34A14.3	2.33991	0.0394181
ENSG00000234771.3	lncRNA	SLC25A25-AS1	2.33085	0.0208255
ENSG00000230490.3	lncRNA	RP11-141M1.3	2.32745	0.010779
ENSG00000060558.4	protein_coding	GNA15	2.32209	0.00332025
ENSG00000100906.11	protein_coding	NFKBIA	2.27482	0.000936192
ENSG00000213533.13	protein_coding	STIMATE	2.22706	0.0204243
ENSG00000137857.18	protein_coding	DUOX1	2.21409	0.000526167
ENSG00000167992.13	protein_coding	VWCE	2.21408	0.0339591
ENSG00000181634.8	protein_coding	TNFSF15	2.20272	0.0186218
ENSG00000259354.5	lncRNA	RP11-519G16.3	2.19471	0.0055001
ENSG00000117983.17	protein_coding	MUC5B	2.19112	0.00315512
ENSG00000165188.14	protein_coding	RNF183	2.1625	0.00466389
ENSG00000104856.14	protein_coding	RELB	2.14234	0.000151839
ENSG00000112096.19	protein_coding	SOD2	2.13942	0.000101763
ENSG00000057657.17	protein_coding	PRDM1	2.13751	0.0079888
ENSG00000101670.12	protein_coding	LIPG	2.1245	4.99866e-05
ENSG00000138821.14	protein_coding	SLC39A8	2.11347	0.000841508
ENSG00000228284.8	protein_coding	HLA-DQA1	2.11085	0.0143886
ENSG00000168389.18	protein_coding	MFSD2A	2.10666	0.00613904
ENSG00000077150.20	protein_coding	NFKB2	2.09278	0.000180109
ENSG00000099994.11	protein_coding	SUSD2	2.08488	0.0464724
ENSG00000114378.17	protein_coding	HYAL1	2.07797	0.0381242
ENSG00000131620.17	protein_coding	ANO1	2.07142	0.0309627
ENSG00000137462.9	protein_coding	TLR2	2.06305	0.00131827
ENSG00000112299.8	protein_coding	VNN1	2.06022	0.000177988
ENSG00000172575.12	protein_coding	RASGRP1	2.01491	0.000841508
ENSG00000124134.9	protein_coding	KCNS1	2.01242	7.08731e-05
ENSG00000260971.4	lncRNA	RP1-158P9.2	2.00488	0.0261271
ENSG00000225205.5	lncRNA	AC093818.1	1.98526	0.0251591
ENSG00000172602.11	protein_coding	RND1	1.96348	0.00091111
ENSG00000104140.7	protein_coding	RHOV	1.95156	0.00048696
ENSG00000112303.14	protein_coding	VNN2	1.94481	0.0183102
ENSG00000204359.9	protein_coding	CFB	1.92454	0.00032916
ENSG00000273259.3	protein_coding	RP11-986E7.7	1.92367	0.00559267
ENSG00000163735.7	protein_coding	CXCL5	1.85623	0.000841508
ENSG00000180535.4	protein_coding	BHLHA15	1.85326	0.00218326
ENSG00000107968.10	protein_coding	MAP3K8	1.84871	7.80078e-05
ENSG00000182326.15	protein_coding	C1S	1.84448	0.000180109
ENSG00000169252.6	protein_coding	ADRB2	1.83371	0.0257799
ENSG00000275894.1	lncRNA	RP3-453C12.14	1.82744	0.0200626
ENSG00000144452.15	protein_coding	ABCA12	1.82474	0.000125496
ENSG00000025708.14	protein_coding	TYMP	1.81976	0.00674852
ENSG00000110911.17	protein_coding	SLC11A2	1.80893	9.0392e-05
ENSG00000101298.15	protein_coding	SNPH	1.79374	0.00701517
ENSG00000272087.1	lncRNA	RP11-379F4.7	1.78414	0.00333749
ENSG00000148346.12	protein_coding	LCN2	1.7827	0.00362411
ENSG00000151882.11	protein_coding	CCL28	1.78266	0.00362003
ENSG00000113083.15	protein_coding	LOX	1.78209	0.0222339
ENSG00000105499.14	protein_coding	PLA2G4C	1.77865	0.0276041
ENSG00000162407.9	protein_coding	PLPP3	1.76885	2.57974e-05
ENSG00000184588.18	protein_coding	PDE4B	1.76493	0.0362207
ENSG00000235568.7	protein_coding	NFAM1	1.73814	0.0257799
ENSG00000178538.10	protein_coding	CA8	1.731	0.000886042
ENSG00000064932.16	protein_coding	SBNO2	1.70494	0.0138589
ENSG00000233251.8	lncRNA	AC007743.1	1.7042	0.000180109
ENSG00000287929.1	lncRNA	RP11-548N1.2	1.67782	0.00406842
ENSG00000132911.5	protein_coding	NMUR2	1.66637	0.00704172
ENSG00000185033.14	protein_coding	SEMA4B	1.64636	8.56174e-05
ENSG00000271781.1	lncRNA	CTD-2589H19.6	1.63564	0.0115171
ENSG00000159167.12	protein_coding	STC1	1.63403	0.0133202
ENSG00000144476.6	protein_coding	ACKR3	1.62059	0.00315512
ENSG00000112394.17	protein_coding	SLC16A10	1.62022	0.0145673
ENSG00000196408.12	protein_coding	NOXO1	1.61975	0.00174383
ENSG00000023445.16	protein_coding	BIRC3	1.60492	0.000200406
ENSG00000225748.9	protein_coding	PRRC2A	1.60486	0.00335074
ENSG00000111331.14	protein_coding	OAS3	1.60453	0.0274714
ENSG00000176920.13	protein_coding	FUT2	1.59658	7.54208e-05
ENSG00000177989.14	protein_coding	ODF3B	1.59369	0.0312837
ENSG00000103044.11	protein_coding	HAS3	1.58107	0.0251035
ENSG00000249806.1	lncRNA	RP11-223C24.1	1.56915	0.0413696
ENSG00000147454.14	protein_coding	SLC25A37	1.56296	0.00231286
ENSG00000152661.9	protein_coding	GJA1	1.56128	0.0140254
ENSG00000170786.13	protein_coding	SDR16C5	1.55814	0.044836
ENSG00000149573.9	protein_coding	MPZL2	1.55503	6.23202e-06
ENSG00000137397.18	protein_coding	TRIM31	1.55295	0.000180109
ENSG00000061656.11	protein_coding	SPAG4	1.54166	0.00472715
ENSG00000198712.1	protein_coding	MT-CO2	1.54081	0.0405293
ENSG00000149289.11	protein_coding	ZC3H12C	1.53435	0.000159123
ENSG00000166979.13	protein_coding	EVA1C	1.5276	0.000265304
ENSG00000187952.9	processed_pseudogene	HS6ST1P1	1.51619	0.00247398
ENSG00000071575.12	protein_coding	TRIB2	1.51376	0.000705876
ENSG00000069399.15	protein_coding	BCL3	1.50265	2.57974e-05
ENSG00000101276.18	protein_coding	SLC52A3	1.49582	7.28953e-05
ENSG00000198535.5	protein_coding	C2CD4A	1.49558	0.00714971
ENSG00000231064.7	lncRNA	THBS3-AS1	1.49188	0.0269305
ENSG00000272941.1	lncRNA	RP11-134L10.1	1.46736	0.0475996
ENSG00000091073.20	protein_coding	DTX2	1.45897	0.00168973
ENSG00000170298.16	protein_coding	LGALS9B	1.45767	0.0315249
ENSG00000251095.7	lncRNA	RP11-115D19.1	1.4546	0.042322
ENSG00000124107.5	protein_coding	SLPI	1.43113	0.00404297
ENSG00000070190.13	protein_coding	DAPP1	1.4244	5.8074e-05
ENSG00000141526.18	protein_coding	SLC16A3	1.41859	0.000895352
ENSG00000197506.8	protein_coding	SLC28A3	1.41336	0.00231639
ENSG00000074964.17	protein_coding	ARHGEF10L	1.41069	0.00513901
ENSG00000214193.11	protein_coding	SH3D21	1.40668	0.0328574
ENSG00000258657.5	lncRNA	RP11-104E19.1	1.39995	0.0278264
ENSG00000124145.6	protein_coding	SDC4	1.38101	0.00333038
ENSG00000167604.15	protein_coding	NFKBID	1.3787	0.0399404
ENSG00000198959.12	protein_coding	TGM2	1.37621	0.000311894
ENSG00000128965.13	protein_coding	CHAC1	1.36568	0.00977535
ENSG00000162298.19	protein_coding	SYVN1	1.35763	9.0392e-05
ENSG00000159399.10	protein_coding	HK2	1.35554	0.00395067
ENSG00000125148.7	protein_coding	MT2A	1.35196	0.0271137
ENSG00000231890.8	lncRNA	DARS1-AS1	1.34996	0.0315249
ENSG00000019582.16	protein_coding	CD74	1.34254	0.0215483
ENSG00000152256.14	protein_coding	PDK1	1.33771	0.0378003
ENSG00000110080.20	protein_coding	ST3GAL4	1.33747	0.010779
ENSG00000169116.11	protein_coding	PARM1	1.33591	0.000198085
ENSG00000261512.2	lncRNA	RP11-46D6.1	1.32067	0.00304248
ENSG00000155846.17	protein_coding	PPARGC1B	1.31681	0.00231639
ENSG00000106511.6	protein_coding	MEOX2	1.31643	0.00978435
ENSG00000111912.20	protein_coding	NCOA7	1.31406	0.000180351
ENSG00000130707.18	protein_coding	ASS1	1.30939	0.000311894
ENSG00000101194.18	protein_coding	SLC17A9	1.30512	0.00356903
ENSG00000158467.16	protein_coding	AHCYL2	1.29445	0.00218469
ENSG00000286722.1	lncRNA	RP11-305M3.6	1.29441	0.0259285
ENSG00000104812.15	protein_coding	GYS1	1.2893	0.000321595
ENSG00000128512.23	protein_coding	DOCK4	1.28438	0.00839763
ENSG00000130066.17	protein_coding	SAT1	1.28282	0.000613802
ENSG00000117298.16	protein_coding	ECE1	1.27649	0.00373565
ENSG00000122884.13	protein_coding	P4HA1	1.27292	0.00967072
ENSG00000105835.13	protein_coding	NAMPT	1.27078	0.00055952
ENSG00000124762.14	protein_coding	CDKN1A	1.26949	0.0116328
ENSG00000130702.15	protein_coding	LAMA5	1.26715	0.0254137
ENSG00000169129.15	protein_coding	AFAP1L2	1.26302	0.034452
ENSG00000129667.13	protein_coding	RHBDF2	1.26078	0.000200406
ENSG00000177542.11	protein_coding	SLC25A22	1.25616	0.000264747
ENSG00000128039.13	protein_coding	SRD5A3	1.24754	0.00330506
ENSG00000102996.5	protein_coding	MMP15	1.24692	7.80078e-05
ENSG00000027697.15	protein_coding	IFNGR1	1.24053	0.00056084
ENSG00000077238.14	protein_coding	IL4R	1.23572	0.000119941
ENSG00000115828.17	protein_coding	QPCT	1.23325	0.0310161
ENSG00000120217.14	protein_coding	CD274	1.23082	0.0304678
ENSG00000134285.11	protein_coding	FKBP11	1.22961	0.00613904
ENSG00000162366.8	protein_coding	PDZK1IP1	1.2276	0.00604416
ENSG00000284753.2	protein_coding	EEF1AKMT4	1.20882	0.0248959
ENSG00000146232.17	protein_coding	NFKBIE	1.20651	0.0274451
ENSG00000166833.22	protein_coding	NAV2	1.20121	0.0138589
ENSG00000164970.15	protein_coding	FAM219A	1.19895	0.00401844
ENSG00000177045.10	protein_coding	SIX5	1.19852	0.000311894
ENSG00000003402.20	protein_coding	CFLAR	1.19737	0.00100621
ENSG00000130589.16	protein_coding	HELZ2	1.18951	0.0376222
ENSG00000151364.17	protein_coding	KCTD14	1.18778	0.00166538
ENSG00000163082.10	protein_coding	SGPP2	1.18768	0.000724047
ENSG00000181617.6	protein_coding	FDCSP	1.1857	0.0405293
ENSG00000171124.13	protein_coding	FUT3	1.18082	0.00467185
ENSG00000148334.16	protein_coding	PTGES2	1.17934	0.00119586
ENSG00000181444.13	protein_coding	ZNF467	1.1775	0.00871367
ENSG00000171236.10	protein_coding	LRG1	1.17352	0.00214337
ENSG00000157193.18	protein_coding	LRP8	1.17184	0.0148692
ENSG00000165233.18	protein_coding	CARD19	1.16645	0.000313629
ENSG00000185499.16	protein_coding	MUC1	1.16471	0.00630208
ENSG00000140105.18	protein_coding	WARS1	1.16197	0.00377166
ENSG00000233621.2	lncRNA	LINC01137	1.15537	0.00231639
ENSG00000145623.13	protein_coding	OSMR	1.15493	0.000180109
ENSG00000145632.15	protein_coding	PLK2	1.14894	0.0162981
ENSG00000128016.7	protein_coding	ZFP36	1.14869	0.0107047
ENSG00000197930.13	protein_coding	ERO1A	1.14477	0.0276035
ENSG00000198855.7	protein_coding	FICD	1.14214	0.000311894
ENSG00000159200.18	protein_coding	RCAN1	1.12777	0.0116328
ENSG00000089060.12	protein_coding	SLC8B1	1.11473	0.000214466
ENSG00000287917.1	lncRNA	RP11-867O8.11	1.11321	0.0495389
ENSG00000014257.16	protein_coding	ACP3	1.10559	0.0350626
ENSG00000100092.24	protein_coding	SH3BP1	1.10422	0.046209
ENSG00000186815.13	protein_coding	TPCN1	1.1039	0.0125483
ENSG00000142089.17	protein_coding	IFITM3	1.10232	0.0208222
ENSG00000154734.16	protein_coding	ADAMTS1	1.1003	0.0463323
ENSG00000198758.11	protein_coding	EPS8L3	1.10014	0.00565748
ENSG00000118849.10	protein_coding	RARRES1	1.09956	0.00746599
ENSG00000136048.14	protein_coding	DRAM1	1.09641	0.00783496
ENSG00000099849.15	protein_coding	RASSF7	1.09103	0.0354062
ENSG00000235750.10	protein_coding	KIAA0040	1.09041	0.00276665
ENSG00000100439.10	protein_coding	ABHD4	1.08974	0.00589924
ENSG00000076356.7	protein_coding	PLXNA2	1.08281	0.00330506
ENSG00000173334.4	protein_coding	TRIB1	1.0809	0.010064
ENSG00000150961.15	protein_coding	SEC24D	1.07984	0.000347909
ENSG00000117472.10	protein_coding	TSPAN1	1.07769	0.0105428
ENSG00000125459.17	protein_coding	MSTO1	1.07737	0.0119061
ENSG00000113763.12	protein_coding	UNC5A	1.07669	0.0392521
ENSG00000090376.11	protein_coding	IRAK3	1.07515	0.0309627
ENSG00000106789.13	protein_coding	CORO2A	1.07259	0.000180109
ENSG00000139278.10	protein_coding	GLIPR1	1.06522	0.00173191
ENSG00000058866.15	protein_coding	DGKG	1.0607	0.025288
ENSG00000101236.17	protein_coding	RNF24	1.05709	0.0160637
ENSG00000120889.13	protein_coding	TNFRSF10B	1.05478	0.0194698
ENSG00000176171.11	protein_coding	BNIP3	1.05438	0.0290584
ENSG00000145365.11	protein_coding	TIFA	1.05391	0.0400896
ENSG00000068971.14	protein_coding	PPP2R5B	1.05014	0.0161225
ENSG00000155158.20	protein_coding	TTC39B	1.04811	0.003073
ENSG00000115604.12	protein_coding	IL18R1	1.04651	0.0463697
ENSG00000125845.7	protein_coding	BMP2	1.04644	0.0424786
ENSG00000007062.12	protein_coding	PROM1	1.04566	0.0140254
ENSG00000122696.14	protein_coding	SLC25A51	1.03885	0.0251035
ENSG00000075399.14	protein_coding	VPS9D1	1.03283	0.0456799
ENSG00000164142.16	protein_coding	FAM160A1	1.025	0.00224698
ENSG00000166444.19	protein_coding	DENND2B	1.02473	0.0116652
ENSG00000119777.20	protein_coding	TMEM214	1.02355	0.000334492
ENSG00000176142.13	protein_coding	TMEM39A	1.02032	0.00604045
ENSG00000135148.12	protein_coding	TRAFD1	1.01981	0.0110178
ENSG00000167588.13	protein_coding	GPD1	1.01592	0.047985
ENSG00000023330.15	protein_coding	ALAS1	1.01386	0.00215961
ENSG00000198792.13	protein_coding	TMEM184B	1.00873	0.00107258
ENSG00000144591.20	protein_coding	GMPPA	1.00822	0.000311894
ENSG00000136720.7	protein_coding	HS6ST1	1.00733	0.0332296
ENSG00000254087.8	protein_coding	LYN	1.00469	0.00377763
ENSG00000118515.12	protein_coding	SGK1	0.999752	0.0111151
ENSG00000015520.15	protein_coding	NPC1L1	0.9994	0.0064084
ENSG00000113369.9	protein_coding	ARRDC3	0.997353	0.0121516
ENSG00000169504.15	protein_coding	CLIC4	0.997094	0.0134145
ENSG00000145901.16	protein_coding	TNIP1	0.993615	0.0036807
ENSG00000221869.5	protein_coding	CEBPD	0.992416	0.00233989
ENSG00000125347.15	protein_coding	IRF1	0.986564	0.000967383
ENSG00000181045.15	protein_coding	SLC26A11	0.984656	0.0301954
ENSG00000065491.8	protein_coding	TBC1D22B	0.975927	0.000403769
ENSG00000187554.14	protein_coding	TLR5	0.973771	0.0304678
ENSG00000162924.15	protein_coding	REL	0.973761	0.00416537
ENSG00000103534.17	protein_coding	TMC5	0.972841	0.0104828
ENSG00000126561.18	protein_coding	STAT5A	0.970268	0.00600532
ENSG00000184557.4	protein_coding	SOCS3	0.968151	0.0295734
ENSG00000075420.13	protein_coding	FNDC3B	0.963181	0.00138517
ENSG00000096968.14	protein_coding	JAK2	0.963077	0.00231639
ENSG00000058262.10	protein_coding	SEC61A1	0.963039	0.00100621
ENSG00000182158.15	protein_coding	CREB3L2	0.961203	0.0017976
ENSG00000159921.20	protein_coding	GNE	0.958867	0.0304678
ENSG00000133216.17	protein_coding	EPHB2	0.955977	0.0105428
ENSG00000188566.15	protein_coding	NDOR1	0.94855	0.0279013
ENSG00000176463.14	protein_coding	SLCO3A1	0.947365	0.00313908
ENSG00000160190.14	protein_coding	SLC37A1	0.942717	0.00243752
ENSG00000134470.21	protein_coding	IL15RA	0.941044	0.00762357
ENSG00000172269.20	protein_coding	DPAGT1	0.940962	0.00123962
ENSG00000198018.7	protein_coding	ENTPD7	0.938227	0.00293349
ENSG00000128298.18	protein_coding	BAIAP2L2	0.937087	0.0104893
ENSG00000102057.10	protein_coding	KCND1	0.932589	0.017427
ENSG00000242802.9	protein_coding	AP5Z1	0.929804	0.0193909
ENSG00000145819.18	protein_coding	ARHGAP26	0.929274	0.020798
ENSG00000167695.15	protein_coding	TLCD3A	0.9289	0.0112186
ENSG00000179344.16	protein_coding	HLA-DQB1	0.927928	0.0309627
ENSG00000118322.14	protein_coding	ATP10B	0.92455	0.0448111
ENSG00000106351.13	protein_coding	AGFG2	0.922521	0.0244229
ENSG00000178607.17	protein_coding	ERN1	0.91678	0.027224
ENSG00000186174.13	protein_coding	BCL9L	0.912187	0.00522792
ENSG00000109320.13	protein_coding	NFKB1	0.911358	0.0305216
ENSG00000109501.15	protein_coding	WFS1	0.910136	0.00406842
ENSG00000050344.9	protein_coding	NFE2L3	0.910104	0.0354374
ENSG00000106785.15	protein_coding	TRIM14	0.908438	0.0162885
ENSG00000144959.11	protein_coding	NCEH1	0.907907	0.0309627
ENSG00000131669.10	protein_coding	NINJ1	0.904972	0.0162981
ENSG00000183208.13	protein_coding	GDPGP1	0.904913	0.0183102
ENSG00000185043.12	protein_coding	CIB1	0.903054	0.0220605
ENSG00000106541.12	protein_coding	AGR2	0.902293	0.0105428
ENSG00000137767.14	protein_coding	SQOR	0.90075	0.0116328
ENSG00000158089.15	protein_coding	GALNT14	0.89701	0.0270388
ENSG00000134910.14	protein_coding	STT3A	0.896144	0.00166538
ENSG00000003400.15	protein_coding	CASP10	0.895376	0.00452072
ENSG00000128578.10	protein_coding	STRIP2	0.894824	0.0333594
ENSG00000166145.15	protein_coding	SPINT1	0.892465	0.00628986
ENSG00000131398.15	protein_coding	KCNC3	0.892249	0.0447253
ENSG00000100418.8	protein_coding	DESI1	0.890163	0.0140254
ENSG00000140464.20	protein_coding	PML	0.885323	0.00537559
ENSG00000110047.18	protein_coding	EHD1	0.884746	0.0252314
ENSG00000070540.13	protein_coding	WIPI1	0.883024	0.00243752
ENSG00000140497.16	protein_coding	SCAMP2	0.880874	0.00628986
ENSG00000143321.19	protein_coding	HDGF	0.87792	0.0135207
ENSG00000169710.9	protein_coding	FASN	0.877523	0.04606
ENSG00000174437.18	protein_coding	ATP2A2	0.877146	0.00276665
ENSG00000132481.7	protein_coding	TRIM47	0.874409	0.0261869
ENSG00000214160.10	protein_coding	ALG3	0.873083	0.0144005
ENSG00000146409.12	protein_coding	SLC18B1	0.869768	0.000963904
ENSG00000127666.10	protein_coding	TICAM1	0.869044	0.0251035
ENSG00000197150.13	protein_coding	ABCB8	0.86641	0.043062
ENSG00000118705.17	protein_coding	RPN2	0.863675	0.0039696
ENSG00000170412.18	protein_coding	GPRC5C	0.861951	0.00376975
ENSG00000166925.9	protein_coding	TSC22D4	0.860811	0.00590874
ENSG00000136872.20	protein_coding	ALDOB	0.860324	0.0475996
ENSG00000104312.8	protein_coding	RIPK2	0.859857	0.0198573
ENSG00000103335.22	protein_coding	PIEZO1	0.858299	0.0228174
ENSG00000166377.20	protein_coding	ATP9B	0.857964	0.00964802
ENSG00000133619.17	protein_coding	KRBA1	0.857468	0.0135207
ENSG00000089057.15	protein_coding	SLC23A2	0.856819	0.00609591
ENSG00000145860.12	protein_coding	RNF145	0.856017	0.0113883
ENSG00000157240.4	protein_coding	FZD1	0.855363	0.0101291
ENSG00000182934.12	protein_coding	SRPRA	0.853468	0.0010338
ENSG00000185386.15	protein_coding	MAPK11	0.853386	0.00522792
ENSG00000169136.12	protein_coding	ATF5	0.850553	0.0336383
ENSG00000101294.18	protein_coding	HM13	0.849523	0.000724047
ENSG00000213672.8	protein_coding	NCKIPSD	0.849254	0.00721557
ENSG00000060140.9	protein_coding	STYK1	0.847551	0.00327065
ENSG00000052344.16	protein_coding	PRSS8	0.847465	0.00982992
ENSG00000161955.17	protein_coding	TNFSF13	0.847183	0.0315548
ENSG00000120519.15	protein_coding	SLC10A7	0.846858	0.0194698
ENSG00000178802.18	protein_coding	MPI	0.846367	0.00868007
ENSG00000100263.14	protein_coding	RHBDD3	0.843786	0.00207555
ENSG00000140650.13	protein_coding	PMM2	0.842925	0.0292088
ENSG00000107242.20	protein_coding	PIP5K1B	0.841712	0.0204243
ENSG00000102265.12	protein_coding	TIMP1	0.834176	0.0295734
ENSG00000033100.16	protein_coding	CHPF2	0.832904	0.002285
ENSG00000014164.7	protein_coding	ZC3H3	0.831043	0.0348245
ENSG00000173264.15	protein_coding	GPR137	0.829989	0.00791947
ENSG00000128283.7	protein_coding	CDC42EP1	0.827398	0.00706435
ENSG00000174672.16	protein_coding	BRSK2	0.825268	0.0198573
ENSG00000117408.11	protein_coding	IPO13	0.822383	0.00395943
ENSG00000101017.14	protein_coding	CD40	0.819684	0.0235365
ENSG00000105289.15	protein_coding	TJP3	0.818746	0.00706435
ENSG00000183655.13	protein_coding	KLHL25	0.818091	0.00472715
ENSG00000075426.12	protein_coding	FOSL2	0.816622	0.0116328
ENSG00000113615.13	protein_coding	SEC24A	0.814686	0.0215246
ENSG00000163814.8	protein_coding	CDCP1	0.811211	0.0215434
ENSG00000127838.14	protein_coding	PNKD	0.80803	0.00511328
ENSG00000155760.3	protein_coding	FZD7	0.807114	0.0321106
ENSG00000172331.12	protein_coding	BPGM	0.804621	0.0319116
ENSG00000008513.16	protein_coding	ST3GAL1	0.803392	0.0421817
ENSG00000099917.17	protein_coding	MED15	0.802986	0.00783496
ENSG00000232126.8	protein_coding	HLA-B	0.802237	0.0304678
ENSG00000143479.18	protein_coding	DYRK3	0.801791	0.00626328
ENSG00000163900.11	protein_coding	TMEM41A	0.799693	0.031471
ENSG00000140263.15	protein_coding	SORD	0.797886	0.0422284
ENSG00000197142.11	protein_coding	ACSL5	0.797263	0.0305216
ENSG00000144802.11	protein_coding	NFKBIZ	0.795932	0.0309627
ENSG00000103966.11	protein_coding	EHD4	0.795174	0.00452072
ENSG00000171067.11	protein_coding	C11orf24	0.794536	0.0376585
ENSG00000170145.5	protein_coding	SIK2	0.789801	0.00746599
ENSG00000152669.9	protein_coding	CCNO	0.788883	0.0474186
ENSG00000141524.17	protein_coding	TMC6	0.78776	0.00589924
ENSG00000119523.10	protein_coding	ALG2	0.787709	0.0138589
ENSG00000176454.14	protein_coding	LPCAT4	0.785694	0.0154865
ENSG00000069020.18	protein_coding	MAST4	0.785037	0.0294395
ENSG00000125912.11	protein_coding	NCLN	0.782705	0.0302291
ENSG00000140691.18	protein_coding	ARMC5	0.782574	0.00628986
ENSG00000128268.12	protein_coding	MGAT3	0.781072	0.0401609
ENSG00000176532.4	protein_coding	PRR15	0.779926	0.00824108
ENSG00000198026.8	protein_coding	ZNF335	0.77896	0.0354527
ENSG00000002587.10	protein_coding	HS3ST1	0.778021	0.0357633
ENSG00000137713.16	protein_coding	PPP2R1B	0.776187	0.00613904
ENSG00000167508.12	protein_coding	MVD	0.774796	0.0142507
ENSG00000102096.9	protein_coding	PIM2	0.773114	0.00782183
ENSG00000169762.17	protein_coding	TAPT1	0.7719	0.0312974
ENSG00000100170.10	protein_coding	SLC5A1	0.770223	0.0235365
ENSG00000177951.17	protein_coding	BET1L	0.77003	0.00466389
ENSG00000105397.14	protein_coding	TYK2	0.769254	0.0194599
ENSG00000131323.16	protein_coding	TRAF3	0.767985	0.0354374
ENSG00000197818.12	protein_coding	SLC9A8	0.765074	0.0193466
ENSG00000112877.8	protein_coding	CEP72	0.764019	0.0484424
ENSG00000198837.10	protein_coding	DENND4B	0.762079	0.0143653
ENSG00000138073.14	protein_coding	PREB	0.761935	0.00589924
ENSG00000125734.15	protein_coding	GPR108	0.761903	0.00371805
ENSG00000181830.9	protein_coding	SLC35C1	0.761361	0.0168554
ENSG00000205220.12	protein_coding	PSMB10	0.761298	0.0307806
ENSG00000176986.16	protein_coding	SEC24C	0.76024	0.00676316
ENSG00000069011.16	protein_coding	PITX1	0.759779	0.0321468
ENSG00000104946.13	protein_coding	TBC1D17	0.759499	0.00395943
ENSG00000182197.13	protein_coding	EXT1	0.756793	0.0192587
ENSG00000101310.17	protein_coding	SEC23B	0.755999	0.00749865
ENSG00000155287.11	protein_coding	SLC25A28	0.753711	0.0276041
ENSG00000105220.17	protein_coding	GPI	0.753421	0.0235365
ENSG00000108639.8	protein_coding	SYNGR2	0.744143	0.0417953
ENSG00000167861.16	protein_coding	HID1	0.743492	0.00782183
ENSG00000168610.16	protein_coding	STAT3	0.742928	0.0240265
ENSG00000103064.15	protein_coding	SLC7A6	0.742125	0.0373239
ENSG00000174327.7	protein_coding	SLC16A13	0.74202	0.0379495
ENSG00000165271.17	protein_coding	NOL6	0.738197	0.0194295
ENSG00000109066.14	protein_coding	TMEM104	0.737672	0.0328727
ENSG00000105520.10	protein_coding	PLPPR2	0.737501	0.0192587
ENSG00000108679.13	protein_coding	LGALS3BP	0.736904	0.0379878
ENSG00000197696.10	protein_coding	NMB	0.735483	0.049985
ENSG00000127663.15	protein_coding	KDM4B	0.732375	0.0292088
ENSG00000105732.13	protein_coding	ZNF574	0.732337	0.0209201
ENSG00000166340.18	protein_coding	TPP1	0.729609	0.0122131
ENSG00000126243.9	protein_coding	LRFN3	0.726362	0.0336051
ENSG00000182446.14	protein_coding	NPLOC4	0.724726	0.0108539
ENSG00000101199.13	protein_coding	ARFGAP1	0.724561	0.0336266
ENSG00000127191.18	protein_coding	TRAF2	0.721629	0.020716
ENSG00000009830.13	protein_coding	POMT2	0.720116	0.049058
ENSG00000155660.11	protein_coding	PDIA4	0.719715	0.0372352
ENSG00000121073.15	protein_coding	SLC35B1	0.716578	0.0309936
ENSG00000116863.11	protein_coding	ADPRS	0.714715	0.0280911
ENSG00000141012.13	protein_coding	GALNS	0.712111	0.012645
ENSG00000105771.14	protein_coding	SMG9	0.71119	0.0113023
ENSG00000185624.16	protein_coding	P4HB	0.710971	0.0340742
ENSG00000197136.5	protein_coding	PCNX3	0.71071	0.0178586
ENSG00000151176.8	protein_coding	PLBD2	0.710515	0.0235365
ENSG00000086544.3	protein_coding	ITPKC	0.705041	0.0252949
ENSG00000069956.13	protein_coding	MAPK6	0.702293	0.045133
ENSG00000155850.8	protein_coding	SLC26A2	0.702244	0.0488755
ENSG00000172071.15	protein_coding	EIF2AK3	0.702153	0.0160637
ENSG00000119771.15	protein_coding	KLHL29	0.700704	0.0427149
ENSG00000072682.20	protein_coding	P4HA2	0.698809	0.0124198
ENSG00000106638.17	protein_coding	TBL2	0.696634	0.0251824
ENSG00000182087.14	protein_coding	TMEM259	0.694846	0.00466389
ENSG00000005238.20	protein_coding	FAM214B	0.6939	0.022286
ENSG00000134262.13	protein_coding	AP4B1	0.692432	0.0413696
ENSG00000108175.18	protein_coding	ZMIZ1	0.692083	0.011378
ENSG00000110046.13	protein_coding	ATG2A	0.691691	0.0371352
ENSG00000173801.17	protein_coding	JUP	0.6916	0.0146161
ENSG00000105287.13	protein_coding	PRKD2	0.690657	0.0100113
ENSG00000113716.13	protein_coding	HMGXB3	0.690383	0.00668687
ENSG00000134109.11	protein_coding	EDEM1	0.688828	0.0162981
ENSG00000115221.12	protein_coding	ITGB6	0.686433	0.0162981
ENSG00000141458.13	protein_coding	NPC1	0.685699	0.0432569
ENSG00000170190.16	protein_coding	SLC16A5	0.683962	0.0441875
ENSG00000196182.11	protein_coding	STK40	0.683568	0.0162981
ENSG00000139645.11	protein_coding	ANKRD52	0.683307	0.0216708
ENSG00000013375.16	protein_coding	PGM3	0.683082	0.0110834
ENSG00000101337.16	protein_coding	TM9SF4	0.682473	0.0171555
ENSG00000162517.13	protein_coding	PEF1	0.681799	0.0455276
ENSG00000141298.19	protein_coding	SSH2	0.681367	0.0135342
ENSG00000100258.18	protein_coding	LMF2	0.680466	0.0096509
ENSG00000165282.14	protein_coding	PIGO	0.679485	0.0470277
ENSG00000125149.12	protein_coding	C16orf70	0.678035	0.0302249
ENSG00000206505.13	protein_coding	HLA-A	0.67796	0.0349196
ENSG00000179869.15	protein_coding	ABCA13	0.677824	0.0344531
ENSG00000149177.13	protein_coding	PTPRJ	0.676696	0.00982992
ENSG00000124155.18	protein_coding	PIGT	0.673194	0.0215434
ENSG00000173540.14	protein_coding	GMPPB	0.672421	0.0079888
ENSG00000109118.14	protein_coding	PHF12	0.669816	0.0283746
ENSG00000241878.11	protein_coding	PISD	0.66828	0.0320976
ENSG00000156873.16	protein_coding	PHKG2	0.665319	0.0155051
ENSG00000103326.12	protein_coding	CAPN15	0.664305	0.0292088
ENSG00000239887.6	protein_coding	C1orf226	0.658918	0.0194698
ENSG00000172081.14	protein_coding	MOB3A	0.65859	0.0419827
ENSG00000062598.18	protein_coding	ELMO2	0.656368	0.0327415
ENSG00000079432.9	protein_coding	CIC	0.654778	0.0168554
ENSG00000056972.20	protein_coding	TRAF3IP2	0.653504	0.0122131
ENSG00000134575.13	protein_coding	ACP2	0.651966	0.0196221
ENSG00000166484.20	protein_coding	MAPK7	0.651446	0.0456799
ENSG00000063241.8	protein_coding	ISOC2	0.650764	0.0445112
ENSG00000197122.12	protein_coding	SRC	0.649825	0.0194599
ENSG00000188483.8	protein_coding	IER5L	0.648332	0.0308198
ENSG00000102100.16	protein_coding	SLC35A2	0.647429	0.0218791
ENSG00000132128.17	protein_coding	LRRC41	0.646068	0.0204105
ENSG00000181789.14	protein_coding	COPG1	0.645739	0.01951
ENSG00000111344.11	protein_coding	RASAL1	0.645208	0.0424553
ENSG00000136271.11	protein_coding	DDX56	0.642485	0.0457463
ENSG00000140854.13	protein_coding	KATNB1	0.641717	0.0425814
ENSG00000020129.16	protein_coding	NCDN	0.641325	0.0205643
ENSG00000188493.15	protein_coding	C19orf54	0.636887	0.0346399
ENSG00000175662.18	protein_coding	TOM1L2	0.636873	0.0313045
ENSG00000090020.11	protein_coding	SLC9A1	0.63678	0.0276035
ENSG00000089154.11	protein_coding	GCN1	0.635856	0.0463537
ENSG00000214517.10	protein_coding	PPME1	0.634536	0.0244229
ENSG00000136026.14	protein_coding	CKAP4	0.633335	0.043104
ENSG00000081692.13	protein_coding	JMJD4	0.629011	0.0196024
ENSG00000105953.15	protein_coding	OGDH	0.623974	0.0294395
ENSG00000175931.13	protein_coding	UBE2O	0.623345	0.0162981
ENSG00000102908.22	protein_coding	NFAT5	0.621649	0.045046
ENSG00000137216.19	protein_coding	TMEM63B	0.621093	0.0165756
ENSG00000136848.17	protein_coding	DAB2IP	0.62014	0.0378553
ENSG00000101152.11	protein_coding	DNAJC5	0.619433	0.0166596
ENSG00000129933.21	protein_coding	MAU2	0.618554	0.0484505
ENSG00000173065.14	protein_coding	FAM222B	0.61728	0.0471884
ENSG00000114554.12	protein_coding	PLXNA1	0.617068	0.0336353
ENSG00000124783.14	protein_coding	SSR1	0.616719	0.0281843
ENSG00000184454.7	protein_coding	NCMAP	0.616633	0.0394181
ENSG00000122218.16	protein_coding	COPA	0.616499	0.0428507
ENSG00000089597.18	protein_coding	GANAB	0.616301	0.035207
ENSG00000138375.13	protein_coding	SMARCAL1	0.615463	0.0333594
ENSG00000129514.8	protein_coding	FOXA1	0.615316	0.0274451
ENSG00000080815.19	protein_coding	PSEN1	0.613708	0.0238841
ENSG00000157637.13	protein_coding	SLC38A10	0.613474	0.0280182
ENSG00000100991.12	protein_coding	TRPC4AP	0.612657	0.0198573
ENSG00000181027.11	protein_coding	FKRP	0.612397	0.0204939
ENSG00000167202.12	protein_coding	TBC1D2B	0.611946	0.0196221
ENSG00000164896.20	protein_coding	FASTK	0.611764	0.0145052
ENSG00000162434.13	protein_coding	JAK1	0.610767	0.0329893
ENSG00000165152.9	protein_coding	PGAP4	0.610432	0.0405293
ENSG00000147852.17	protein_coding	VLDLR	0.606377	0.0340742
ENSG00000173120.15	protein_coding	KDM2A	0.604013	0.0248068
ENSG00000182858.14	protein_coding	ALG12	0.600979	0.0270388
ENSG00000068650.19	protein_coding	ATP11A	0.600509	0.0415292
ENSG00000165280.18	protein_coding	VCP	0.598842	0.0315548
ENSG00000075275.18	protein_coding	CELSR1	0.598677	0.0321468
ENSG00000100280.17	protein_coding	AP1B1	0.595114	0.0446418
ENSG00000102580.15	protein_coding	DNAJC3	0.592162	0.0422284
ENSG00000185504.17	protein_coding	FAAP100	0.592032	0.0331551
ENSG00000147144.13	protein_coding	CCDC120	0.591964	0.0368868
ENSG00000171161.13	protein_coding	ZNF672	0.589352	0.0453041
ENSG00000099904.16	protein_coding	ZDHHC8	0.58856	0.0456799
ENSG00000134909.19	protein_coding	ARHGAP32	0.584787	0.0419827
ENSG00000084070.12	protein_coding	SMAP2	0.58399	0.0409236
ENSG00000163349.22	protein_coding	HIPK1	0.582577	0.0405293
ENSG00000102858.13	protein_coding	MGRN1	0.581884	0.0178586
ENSG00000120549.18	protein_coding	KIAA1217	0.579396	0.0488853
ENSG00000156860.16	protein_coding	FBRS	0.57626	0.0272126
ENSG00000139083.11	protein_coding	ETV6	0.576097	0.0301954
ENSG00000164889.15	protein_coding	SLC4A2	0.572565	0.0332872
ENSG00000130985.17	protein_coding	UBA1	0.571538	0.0323966
ENSG00000254470.3	protein_coding	AP5B1	0.570207	0.0375519
ENSG00000107185.10	protein_coding	RGP1	0.568179	0.0401609
ENSG00000115275.14	protein_coding	MOGS	0.567476	0.0401609
ENSG00000162065.14	protein_coding	TBC1D24	0.567158	0.0463537
ENSG00000119682.18	protein_coding	AREL1	0.565063	0.0456799
ENSG00000158092.7	protein_coding	NCK1	0.56314	0.043104
ENSG00000146535.14	protein_coding	GNA12	0.560947	0.030685
ENSG00000143217.9	protein_coding	NECTIN4	0.549137	0.0456799
ENSG00000162695.12	protein_coding	SLC30A7	0.545362	0.049877
ENSG00000104142.11	protein_coding	VPS18	0.543573	0.0315548
ENSG00000179104.9	protein_coding	TMTC2	0.520246	0.0498717
ENSG00000000419.14	protein_coding	DPM1	-0.580952	0.0419111
ENSG00000115306.16	protein_coding	SPTBN1	-0.608739	0.0466008
ENSG00000108312.15	protein_coding	UBTF	-0.610406	0.0312366
ENSG00000254635.6	lncRNA	WAC-AS1	-0.616826	0.0379495
ENSG00000122870.12	protein_coding	BICC1	-0.625753	0.0473131
ENSG00000107581.13	protein_coding	EIF3A	-0.636224	0.0470356
ENSG00000113141.18	protein_coding	IK	-0.639542	0.024032
ENSG00000166037.11	protein_coding	CEP57	-0.640981	0.0360082
ENSG00000085760.15	protein_coding	MTIF2	-0.64399	0.0423675
ENSG00000164022.18	protein_coding	AIMP1	-0.644336	0.0207314
ENSG00000168724.17	protein_coding	DNAJC21	-0.646079	0.0243776
ENSG00000127914.19	protein_coding	AKAP9	-0.652328	0.0399404
ENSG00000032219.19	protein_coding	ARID4A	-0.653394	0.0428507
ENSG00000178234.13	protein_coding	GALNT11	-0.654908	0.0314905
ENSG00000038219.13	protein_coding	BOD1L1	-0.668453	0.0201342
ENSG00000096696.15	protein_coding	DSP	-0.677789	0.0336353
ENSG00000099783.12	protein_coding	HNRNPM	-0.679302	0.0333594
ENSG00000167674.15	protein_coding	HDGFL2	-0.682879	0.0396077
ENSG00000128609.16	protein_coding	NDUFA5	-0.684422	0.0246879
ENSG00000103942.13	protein_coding	HOMER2	-0.68526	0.0307806
ENSG00000163956.13	protein_coding	LRPAP1	-0.686824	0.00674852
ENSG00000170791.18	protein_coding	CHCHD7	-0.690283	0.0333594
ENSG00000110315.7	protein_coding	RNF141	-0.692145	0.0378153
ENSG00000163041.13	protein_coding	H3-3A	-0.692475	0.049058
ENSG00000126945.9	protein_coding	HNRNPH2	-0.695675	0.015067
ENSG00000140259.7	protein_coding	MFAP1	-0.696835	0.0296574
ENSG00000130724.9	protein_coding	CHMP2A	-0.69689	0.0392691
ENSG00000090273.14	protein_coding	NUDC	-0.699129	0.0315548
ENSG00000075914.13	protein_coding	EXOSC7	-0.700519	0.0495649
ENSG00000118600.12	protein_coding	RXYLT1	-0.703133	0.0261186
ENSG00000092820.18	protein_coding	EZR	-0.711727	0.0286312
ENSG00000197763.20	protein_coding	TXNRD3	-0.717528	0.0306248
ENSG00000136819.15	protein_coding	C9orf78	-0.71824	0.0256793
ENSG00000164609.10	protein_coding	SLU7	-0.718633	0.0422811
ENSG00000173890.17	protein_coding	GPR160	-0.718767	0.043351
ENSG00000080824.19	protein_coding	HSP90AA1	-0.721178	0.0204243
ENSG00000135486.19	protein_coding	HNRNPA1	-0.723549	0.0181551
ENSG00000114446.5	protein_coding	IFT57	-0.724401	0.0359323
ENSG00000131013.4	protein_coding	PPIL4	-0.728987	0.0451324
ENSG00000171497.5	protein_coding	PPID	-0.73449	0.0240451
ENSG00000164904.18	protein_coding	ALDH7A1	-0.736242	0.039162
ENSG00000183513.9	protein_coding	COA5	-0.736425	0.0250213
ENSG00000196975.16	protein_coding	ANXA4	-0.741653	0.0392521
ENSG00000122378.14	protein_coding	PRXL2A	-0.747969	0.0463323
ENSG00000112304.11	protein_coding	ACOT13	-0.748547	0.0375628
ENSG00000100603.14	protein_coding	SNW1	-0.74873	0.0154072
ENSG00000005020.13	protein_coding	SKAP2	-0.749258	0.0405293
ENSG00000115053.17	protein_coding	NCL	-0.750859	0.027623
ENSG00000101160.15	protein_coding	CTSZ	-0.75385	0.0305216
ENSG00000100612.14	protein_coding	DHRS7	-0.754577	0.0430366
ENSG00000102038.16	protein_coding	SMARCA1	-0.754713	0.0292374
ENSG00000154059.11	protein_coding	IMPACT	-0.759538	0.0351503
ENSG00000108468.15	protein_coding	CBX1	-0.761011	0.0305216
ENSG00000077684.16	protein_coding	JADE1	-0.764968	0.0143322
ENSG00000138326.21	protein_coding	RPS24	-0.774053	0.049636
ENSG00000255302.5	protein_coding	EID1	-0.774797	0.0375519
ENSG00000091640.8	protein_coding	SPAG7	-0.775421	0.0312725
ENSG00000105379.10	protein_coding	ETFB	-0.782316	0.0168554
ENSG00000114209.15	protein_coding	PDCD10	-0.782687	0.0268061
ENSG00000205981.8	protein_coding	DNAJC19	-0.784274	0.0267894
ENSG00000139726.11	protein_coding	DENR	-0.788701	0.0336958
ENSG00000143222.12	protein_coding	UFC1	-0.78946	0.0398581
ENSG00000145494.12	protein_coding	NDUFS6	-0.792522	0.0495649
ENSG00000127603.31	protein_coding	MACF1	-0.792881	0.0357633
ENSG00000157654.19	protein_coding	PALM2AKAP2	-0.800203	0.00651906
ENSG00000063046.18	protein_coding	EIF4B	-0.80263	0.0484424
ENSG00000175324.10	protein_coding	LSM1	-0.81005	0.0309627
ENSG00000163001.12	protein_coding	CFAP36	-0.810827	0.0127384
ENSG00000204789.4	processed_pseudogene	ZNF204P	-0.812279	0.0455834
ENSG00000169599.13	protein_coding	NFU1	-0.823217	0.0333594
ENSG00000120533.13	protein_coding	ENY2	-0.828614	0.026737
ENSG00000153046.18	protein_coding	CDYL	-0.835264	0.0306105
ENSG00000132467.4	protein_coding	UTP3	-0.839258	0.0301409
ENSG00000080007.8	protein_coding	DDX43	-0.843451	0.0417953
ENSG00000134597.16	protein_coding	RBMX2	-0.844499	0.0452499
ENSG00000141447.18	protein_coding	OSBPL1A	-0.844651	0.0044707
ENSG00000151320.11	protein_coding	AKAP6	-0.845607	0.0447253
ENSG00000196214.11	protein_coding	ZNF766	-0.857951	0.00674852
ENSG00000101421.4	protein_coding	CHMP4B	-0.860882	0.0315548
ENSG00000137831.15	protein_coding	UACA	-0.862444	0.00822188
ENSG00000126777.18	protein_coding	KTN1	-0.863057	0.00156853
ENSG00000163319.11	protein_coding	MRPS18C	-0.864881	0.0316316
ENSG00000166886.13	protein_coding	NAB2	-0.865548	0.0498717
ENSG00000007255.10	protein_coding	TRAPPC6A	-0.869877	0.0406102
ENSG00000145592.14	protein_coding	RPL37	-0.872845	0.0310161
ENSG00000175467.15	protein_coding	SART1	-0.878942	0.00303043
ENSG00000144451.19	protein_coding	SPAG16	-0.879438	0.0376222
ENSG00000065548.18	protein_coding	ZC3H15	-0.881623	0.00629951
ENSG00000116161.18	protein_coding	CACYBP	-0.883361	0.015982
ENSG00000123144.11	protein_coding	TRIR	-0.883748	0.0302291
ENSG00000171234.14	protein_coding	UGT2B7	-0.886414	0.0348245
ENSG00000251493.5	protein_coding	FOXD1	-0.886613	0.0301811
ENSG00000182287.15	protein_coding	AP1S2	-0.887961	0.0146305
ENSG00000166477.13	protein_coding	LEO1	-0.890435	0.0265724
ENSG00000144369.13	protein_coding	FAM171B	-0.896133	0.0265724
ENSG00000227825.4	transcribed_processed_pseudogene	SLC9A7P1	-0.896963	0.0274451
ENSG00000184428.13	protein_coding	TOP1MT	-0.897436	0.0216469
ENSG00000134996.12	protein_coding	OSTF1	-0.897684	0.0309627
ENSG00000154080.14	protein_coding	CHST9	-0.898412	0.00123962
ENSG00000133142.18	protein_coding	TCEAL4	-0.900283	0.0073181
ENSG00000226149.6	lncRNA	RP1-69D17.4	-0.904449	0.02356
ENSG00000142875.19	protein_coding	PRKACB	-0.906325	0.0319116
ENSG00000089048.15	protein_coding	ESF1	-0.908208	0.0267742
ENSG00000164674.17	protein_coding	SYTL3	-0.910146	0.0405293
ENSG00000122644.13	protein_coding	ARL4A	-0.913359	0.0209201
ENSG00000174720.16	protein_coding	LARP7	-0.918794	0.00517338
ENSG00000134215.16	protein_coding	VAV3	-0.924798	0.0204243
ENSG00000179941.9	protein_coding	BBS10	-0.925161	0.0333594
ENSG00000109265.15	protein_coding	CRACD	-0.92575	0.0475132
ENSG00000100941.9	protein_coding	PNN	-0.927004	0.00333806
ENSG00000149089.13	protein_coding	APIP	-0.930534	0.0424553
ENSG00000135972.9	protein_coding	MRPS9	-0.932241	0.00714971
ENSG00000181163.14	protein_coding	NPM1	-0.935361	0.0267742
ENSG00000053501.13	protein_coding	USE1	-0.938214	0.0451792
ENSG00000153064.12	protein_coding	BANK1	-0.93954	0.0495649
ENSG00000166337.10	protein_coding	TAF10	-0.939592	0.0281978
ENSG00000127831.11	protein_coding	VIL1	-0.946803	0.00589924
ENSG00000169288.18	protein_coding	MRPL1	-0.949783	0.0436731
ENSG00000189403.15	protein_coding	HMGB1	-0.954138	0.0426361
ENSG00000139168.9	protein_coding	ZCRB1	-0.957959	0.00522792
ENSG00000013583.10	protein_coding	HEBP1	-0.959917	0.020843
ENSG00000096092.6	protein_coding	TMEM14A	-0.964413	0.0466264
ENSG00000133773.12	protein_coding	CCDC59	-0.968172	0.0100113
ENSG00000105373.19	protein_coding	NOP53	-0.971615	0.0132685
ENSG00000139174.12	protein_coding	PRICKLE1	-0.97339	0.0456799
ENSG00000166387.14	protein_coding	PPFIBP2	-0.973839	0.0162981
ENSG00000143013.13	protein_coding	LMO4	-0.973879	0.0194882
ENSG00000166681.14	protein_coding	BEX3	-0.994401	0.0315548
ENSG00000100442.11	protein_coding	FKBP3	-1.00043	0.0116484
ENSG00000106355.10	protein_coding	LSM5	-1.00172	0.0204243
ENSG00000143158.11	protein_coding	MPC2	-1.00219	0.0204243
ENSG00000120837.8	protein_coding	NFYB	-1.01603	0.0145221
ENSG00000159905.15	protein_coding	ZNF221	-1.02194	0.0222828
ENSG00000146376.11	protein_coding	ARHGAP18	-1.02779	0.0401609
ENSG00000106853.20	protein_coding	PTGR1	-1.02852	0.0255483
ENSG00000108298.12	protein_coding	RPL19	-1.03709	0.0485311
ENSG00000113387.12	protein_coding	SUB1	-1.0377	0.00382482
ENSG00000140044.13	protein_coding	JDP2	-1.0378	0.0204243
ENSG00000163634.12	protein_coding	THOC7	-1.04021	0.0172901
ENSG00000213626.13	protein_coding	LBH	-1.04639	0.0168554
ENSG00000150316.12	protein_coding	CWC15	-1.04867	0.00916746
ENSG00000136938.9	protein_coding	ANP32B	-1.05184	0.0379258
ENSG00000215845.11	protein_coding	TSTD1	-1.05259	0.00797899
ENSG00000152818.18	protein_coding	UTRN	-1.05309	0.0138589
ENSG00000164105.4	protein_coding	SAP30	-1.0536	0.0467701
ENSG00000156697.13	protein_coding	UTP14A	-1.05493	0.00222139
ENSG00000152147.11	protein_coding	GEMIN6	-1.05739	0.0279013
ENSG00000164919.11	protein_coding	COX6C	-1.065	0.0134452
ENSG00000168734.14	protein_coding	PKIG	-1.06802	0.0321468
ENSG00000139343.10	protein_coding	SNRPF	-1.06811	0.046259
ENSG00000179010.15	protein_coding	MRFAP1	-1.06901	0.00585314
ENSG00000135315.12	protein_coding	CEP162	-1.06955	0.0176392
ENSG00000182512.5	protein_coding	GLRX5	-1.07207	0.022286
ENSG00000182253.15	protein_coding	SYNM	-1.07341	0.0194791
ENSG00000107874.11	protein_coding	CUEDC2	-1.07601	0.0194599
ENSG00000120647.10	protein_coding	CCDC77	-1.08356	0.049245
ENSG00000167283.8	protein_coding	ATP5MG	-1.08357	0.0181551
ENSG00000048162.21	protein_coding	NOP16	-1.08378	0.0274451
ENSG00000153015.16	protein_coding	CWC27	-1.08901	0.00356903
ENSG00000112306.8	protein_coding	RPS12	-1.0952	0.0485311
ENSG00000205581.11	protein_coding	HMGN1	-1.10071	0.000936119
ENSG00000165632.8	protein_coding	TAF3	-1.10538	0.0129646
ENSG00000138495.7	protein_coding	COX17	-1.10803	0.0164314
ENSG00000155368.17	protein_coding	DBI	-1.11335	0.00453877
ENSG00000010810.17	protein_coding	FYN	-1.11405	0.0183102
ENSG00000170860.4	protein_coding	LSM3	-1.11596	0.0204047
ENSG00000142534.7	protein_coding	RPS11	-1.12419	0.0414335
ENSG00000102243.13	protein_coding	VGLL1	-1.1283	0.0398431
ENSG00000225921.7	protein_coding	NOL7	-1.14253	0.00706435
ENSG00000124172.10	protein_coding	ATP5F1E	-1.14832	0.0144949
ENSG00000111639.8	protein_coding	MRPL51	-1.15505	0.0252314
ENSG00000143947.15	protein_coding	RPS27A	-1.15524	0.0463537
ENSG00000102309.15	protein_coding	PIN4	-1.15538	0.0165756
ENSG00000131495.9	protein_coding	NDUFA2	-1.15697	0.0329893
ENSG00000130255.13	protein_coding	RPL36	-1.16573	0.0437842
ENSG00000007080.11	protein_coding	CCDC124	-1.16692	0.00207555
ENSG00000172809.13	protein_coding	RPL38	-1.18406	0.0309025
ENSG00000155115.7	protein_coding	GTF3C6	-1.18617	0.00231639
ENSG00000129235.11	protein_coding	TXNDC17	-1.18676	0.00371805
ENSG00000184110.15	protein_coding	EIF3C	-1.18682	0.0143322
ENSG00000166275.16	protein_coding	BORCS7	-1.18715	0.0201057
ENSG00000182165.18	lncRNA	TP53TG1	-1.19209	0.0248601
ENSG00000166441.13	protein_coding	RPL27A	-1.19432	0.025338
ENSG00000189171.15	protein_coding	S100A13	-1.20191	0.0285737
ENSG00000259663.2	lncRNA	CTD-2314G24.2	-1.21429	0.0324764
ENSG00000134533.6	protein_coding	RERG	-1.22048	0.0183102
ENSG00000037241.7	protein_coding	RPL26L1	-1.22146	0.0330156
ENSG00000130956.14	protein_coding	HABP4	-1.22164	0.00746599
ENSG00000196531.14	protein_coding	NACA	-1.2297	0.00233989
ENSG00000244313.3	processed_pseudogene	RP11-425L10.1	-1.23067	0.0477567
ENSG00000150687.12	protein_coding	PRSS23	-1.23298	0.0495649
ENSG00000006747.15	protein_coding	SCIN	-1.23563	0.00395943
ENSG00000168916.16	protein_coding	ZNF608	-1.24308	0.0131921
ENSG00000247735.2	lncRNA	CTD-2574D22.2	-1.24991	0.0265724
ENSG00000180573.10	protein_coding	H2AC6	-1.26731	0.022602
ENSG00000118418.14	protein_coding	HMGN3	-1.2733	0.00472967
ENSG00000099260.11	protein_coding	PALMD	-1.27526	0.0135207
ENSG00000197647.12	protein_coding	ZNF433	-1.27695	0.0249854
ENSG00000234949.2	lncRNA	AC104667.3	-1.2784	0.0419111
ENSG00000164182.12	protein_coding	NDUFAF2	-1.27933	0.0138589
ENSG00000184319.16	transcribed_unprocessed_pseudogene	RPL23AP82	-1.27959	0.0221935
ENSG00000188010.15	protein_coding	MORN2	-1.28376	0.0428551
ENSG00000180354.16	protein_coding	MTURN	-1.29008	0.00466389
ENSG00000196418.13	protein_coding	ZNF124	-1.29167	0.0208255
ENSG00000235269.2	lncRNA	LINC02331	-1.29189	0.0110178
ENSG00000132141.14	protein_coding	CCT6B	-1.29224	0.0354374
ENSG00000118898.16	protein_coding	PPL	-1.2945	0.00706435
ENSG00000153140.9	protein_coding	CETN3	-1.30001	0.0122392
ENSG00000156482.11	protein_coding	RPL30	-1.3012	0.0154166
ENSG00000142676.14	protein_coding	RPL11	-1.30202	0.00376917
ENSG00000102241.12	protein_coding	HTATSF1	-1.31192	0.000251535
ENSG00000168386.19	protein_coding	FILIP1L	-1.31477	0.027623
ENSG00000232112.3	protein_coding	TMA7	-1.31509	0.00814558
ENSG00000120708.17	protein_coding	TGFBI	-1.31897	0.0162981
ENSG00000197568.14	lncRNA	HHLA3	-1.32317	0.0171555
ENSG00000005108.16	protein_coding	THSD7A	-1.33065	0.0484753
ENSG00000214455.4	processed_pseudogene	RCN1P2	-1.33639	0.0196634
ENSG00000168772.11	protein_coding	CXXC4	-1.34229	0.026737
ENSG00000272288.6	lncRNA	ILRUN-AS1	-1.3423	0.0143886
ENSG00000198157.11	protein_coding	HMGN5	-1.34415	0.0340134
ENSG00000140990.15	protein_coding	NDUFB10	-1.34432	0.00183249
ENSG00000132541.11	protein_coding	RIDA	-1.34481	0.00522792
ENSG00000184515.11	protein_coding	BEX5	-1.35835	0.0381242
ENSG00000243147.8	protein_coding	MRPL33	-1.35958	0.00297675
ENSG00000260604.2	lncRNA	RP1-140K8.5	-1.36014	0.0133296
ENSG00000154678.18	protein_coding	PDE1C	-1.36732	0.00281214
ENSG00000240583.14	protein_coding	AQP1	-1.38635	0.015665
ENSG00000273748.1	protein_coding	ENSG00000273748	-1.39867	0.0483357
ENSG00000138669.10	protein_coding	PRKG2	-1.40694	0.0434676
ENSG00000128849.11	protein_coding	CGNL1	-1.41296	0.00401844
ENSG00000205795.4	protein_coding	CYS1	-1.41478	0.0268061
ENSG00000148057.16	protein_coding	IDNK	-1.41872	0.0218262
ENSG00000116741.8	protein_coding	RGS2	-1.41943	0.000372098
ENSG00000178750.3	protein_coding	STX19	-1.42175	0.0495813
ENSG00000065978.19	protein_coding	YBX1	-1.42411	0.0333594
ENSG00000106028.11	protein_coding	SSBP1	-1.43642	0.04606
ENSG00000164346.10	protein_coding	NSA2	-1.43656	0.000814836
ENSG00000144642.22	protein_coding	RBMS3	-1.43849	0.0467701
ENSG00000282885.2	lncRNA	RP11-596C23.6	-1.43895	0.0316316
ENSG00000198467.16	protein_coding	TPM2	-1.45102	5.29964e-05
ENSG00000156467.10	protein_coding	UQCRB	-1.45228	0.000180109
ENSG00000100142.16	protein_coding	POLR2F	-1.46765	0.00651906
ENSG00000163536.13	protein_coding	SERPINI1	-1.4678	0.0148692
ENSG00000089009.16	protein_coding	RPL6	-1.47827	0.00304248
ENSG00000171530.15	protein_coding	TBCA	-1.48059	0.000332056
ENSG00000206538.9	protein_coding	VGLL3	-1.49191	0.0241089
ENSG00000242110.8	protein_coding	AMACR	-1.49504	0.014778
ENSG00000249353.2	processed_pseudogene	NPM1P27	-1.50526	0.015373
ENSG00000235300.4	lncRNA	THRA1/BTR	-1.50561	0.045133
ENSG00000036828.17	protein_coding	CASR	-1.51292	0.00056084
ENSG00000138385.16	protein_coding	SSB	-1.51404	4.99866e-05
ENSG00000114391.13	protein_coding	RPL24	-1.5285	0.0155741
ENSG00000243560.3	misc_RNA	RN7SL364P	-1.53536	0.0320976
ENSG00000175538.11	protein_coding	KCNE3	-1.59954	0.0140812
ENSG00000232573.1	processed_pseudogene	RPL3P4	-1.60082	0.0408802
ENSG00000250722.6	protein_coding	SELENOP	-1.60302	0.0276035
ENSG00000239829.1	processed_pseudogene	KRT8P25	-1.61035	0.0495649
ENSG00000197756.10	protein_coding	RPL37A	-1.61687	0.00401844
ENSG00000196683.11	protein_coding	TOMM7	-1.62687	0.00193152
ENSG00000287387.1	lncRNA	RP11-339H12.2	-1.63007	0.0475996
ENSG00000087884.14	protein_coding	AAMDC	-1.63935	0.00339242
ENSG00000137154.13	protein_coding	RPS6	-1.64306	0.0111785
ENSG00000161970.15	protein_coding	RPL26	-1.65457	0.00839763
ENSG00000168653.11	protein_coding	NDUFS5	-1.66417	0.00355267
ENSG00000285091.1	lncRNA	RP4-543J19.8	-1.69025	0.0419827
ENSG00000166473.17	polymorphic_pseudogene	PKD1L2	-1.6927	0.0285116
ENSG00000138587.6	protein_coding	MNS1	-1.69564	0.0194698
ENSG00000245498.7	lncRNA	RP11-677M14.7	-1.69998	0.00247398
ENSG00000224739.2	lncRNA	AC016735.1	-1.70569	0.0222213
ENSG00000138356.14	protein_coding	AOX1	-1.71457	0.0359323
ENSG00000132967.9	transcribed_processed_pseudogene	HMGB1P5	-1.71717	0.0264338
ENSG00000215030.5	processed_pseudogene	RPL13P12	-1.71861	0.018757
ENSG00000128596.17	protein_coding	CCDC136	-1.7192	0.0328477
ENSG00000152422.16	protein_coding	XRCC4	-1.72068	0.0265724
ENSG00000203943.9	protein_coding	SAMD13	-1.73449	0.0359323
ENSG00000218283.2	processed_pseudogene	MORF4L1P1	-1.73635	0.0115171
ENSG00000139209.16	protein_coding	SLC38A4	-1.75289	0.0334903
ENSG00000136531.19	protein_coding	SCN2A	-1.75863	0.00297633
ENSG00000101132.10	protein_coding	PFDN4	-1.76289	0.000838038
ENSG00000187955.12	protein_coding	COL14A1	-1.76843	0.0184443
ENSG00000214870.9	lncRNA	AC004540.5	-1.77081	0.0333594
ENSG00000189060.6	protein_coding	H1-0	-1.77501	0.00371805
ENSG00000138079.14	protein_coding	SLC3A1	-1.78065	0.0306876
ENSG00000266019.1	miRNA	MIR3609	-1.7867	0.0112001
ENSG00000170917.14	protein_coding	NUDT6	-1.79658	0.00336051
ENSG00000162385.11	protein_coding	MAGOH	-1.81357	0.000526167
ENSG00000125691.14	protein_coding	RPL23	-1.81718	0.00055952
ENSG00000263004.2	lncRNA	AKAP1-DT	-1.82028	0.0292088
ENSG00000065534.19	protein_coding	MYLK	-1.88718	0.00613904
ENSG00000236698.1	processed_pseudogene	EIF1AXP1	-1.89395	0.0293874
ENSG00000248079.3	lncRNA	DPH6-DT	-1.90573	0.0349117
ENSG00000178988.11	protein_coding	MRFAP1L1	-1.90909	4.99888e-06
ENSG00000104537.17	protein_coding	ANXA13	-1.91339	0.00330506
ENSG00000132464.13	protein_coding	ENAM	-1.93662	0.0258211
ENSG00000196549.13	protein_coding	MME	-1.94063	0.00591765
ENSG00000165502.7	protein_coding	RPL36AL	-2.02055	5.8074e-05
ENSG00000264916.2	misc_RNA	RN7SL230P	-2.02793	0.0127803
ENSG00000147041.12	protein_coding	SYTL5	-2.02968	0.00472715
ENSG00000240869.3	misc_RNA	RN7SL128P	-2.039	0.02356
ENSG00000182004.13	protein_coding	SNRPE	-2.04855	0.000526167
ENSG00000263740.2	misc_RNA	RN7SL4P	-2.05062	0.0256793
ENSG00000137801.11	protein_coding	THBS1	-2.05143	0.00294693
ENSG00000249456.1	lncRNA	RP11-298J20.4	-2.07063	0.0332296
ENSG00000127920.6	protein_coding	GNG11	-2.07285	0.0116328
ENSG00000240847.3	misc_RNA	RN7SL497P	-2.07661	0.0333943
ENSG00000143256.5	protein_coding	PFDN2	-2.0795	0.000805952
ENSG00000264169.2	misc_RNA	RN7SL665P	-2.08951	0.01951
ENSG00000276168.1	misc_RNA	RN7SL1	-2.09421	0.027224
ENSG00000136149.6	processed_pseudogene	RPL13AP25	-2.1104	0.0453041
ENSG00000005249.13	protein_coding	PRKAR2B	-2.12748	0.0110427
ENSG00000154856.13	protein_coding	APCDD1	-2.14212	0.000967383
ENSG00000225031.1	processed_pseudogene	EIF4BP7	-2.14354	0.0343518
ENSG00000252835.1	scaRNA	SCARNA21	-2.14787	0.00221127
ENSG00000241529.3	misc_RNA	RN7SL767P	-2.15061	0.00600532
ENSG00000278771.1	misc_RNA	RN7SL3	-2.16866	0.0443234
ENSG00000129151.9	protein_coding	BBOX1	-2.1715	0.0135207
ENSG00000225125.2	processed_pseudogene	RANP4	-2.18763	0.0457836
ENSG00000275708.1	miRNA	MIR3648-1	-2.2103	0.046259
ENSG00000283154.2	protein_coding	IQCJ-SCHIP1	-2.21164	0.000177988
ENSG00000114115.10	protein_coding	RBP1	-2.21748	0.00522792
ENSG00000276532.1	misc_RNA	Metazoa_SRP	-2.25142	0.0354968
ENSG00000244642.3	misc_RNA	RN7SL396P	-2.25548	0.0243143
ENSG00000229267.3	lncRNA	SNHG31	-2.258	0.00783496
ENSG00000087495.17	protein_coding	PHACTR3	-2.36599	0.00377166
ENSG00000150281.7	protein_coding	CTF1	-2.40567	0.0282071
ENSG00000153822.15	protein_coding	KCNJ16	-2.43331	0.002285
ENSG00000239437.3	misc_RNA	RN7SL752P	-2.44634	0.00522792
ENSG00000197872.11	protein_coding	CYRIA	-2.45141	0.00642339
ENSG00000241162.3	misc_RNA	RN7SL617P	-2.46796	0.0344531
ENSG00000070182.21	protein_coding	SPTB	-2.47784	0.049636
ENSG00000260552.1	lncRNA	COSMOC	-2.48057	0.0263871
ENSG00000235552.4	transcribed_processed_pseudogene	RPL6P27	-2.49025	0.00783496
ENSG00000241226.3	misc_RNA	RN7SL836P	-2.50137	0.0302291
ENSG00000282057.1	lncRNA	RP4-621F18.2	-2.52492	0.0194791
ENSG00000121089.4	processed_pseudogene	NACA3P	-2.53805	0.0160637
ENSG00000239899.3	misc_RNA	RN7SL674P	-2.56513	0.0238841
ENSG00000264618.2	misc_RNA	RN7SL732P	-2.61185	0.0183102
ENSG00000186897.5	protein_coding	C1QL4	-2.73452	0.0305216
ENSG00000176971.4	protein_coding	FIBIN	-2.75451	0.0493135
ENSG00000277132.2	protein_coding	UGT2B15	-2.76899	0.0405293
ENSG00000198398.3	protein_coding	TMEM207	-2.87169	0.00691712
ENSG00000213866.3	processed_pseudogene	YBX1P10	-2.87173	0.0392521
ENSG00000229117.9	protein_coding	RPL41	-2.92984	7.28953e-05
ENSG00000265735.2	misc_RNA	RN7SL5P	-2.95533	0.00215752
ENSG00000286646.1	lncRNA	RP11-549D23.1	-2.98936	0.0330677
ENSG00000114854.8	protein_coding	TNNC1	-3.00349	0.000720169
ENSG00000287481.1	lncRNA	RP11-725L2.1	-3.00686	0.00804261
ENSG00000256238.1	processed_pseudogene	SUPT16HP1	-3.01436	0.0384914
ENSG00000277483.1	misc_RNA	RN7SL321P	-3.11325	0.0321447
ENSG00000275126.2	protein_coding	H4C13	-3.1795	0.0455109
ENSG00000139220.17	protein_coding	PPFIA2	-3.18438	0.0463323
ENSG00000256364.1	lncRNA	RP11-173P15.3	-3.18778	0.0266893
ENSG00000264322.2	misc_RNA	RN7SL448P	-3.20238	0.0365482
ENSG00000239702.3	misc_RNA	RN7SL507P	-3.2128	0.00102763
ENSG00000144035.4	protein_coding	NAT8	-3.25587	0.0229446
ENSG00000240481.3	misc_RNA	RN7SL38P	-3.41748	0.0376585
ENSG00000250326.2	lncRNA	RP11-284M14.1	-3.50123	0.0209857
ENSG00000265078.2	misc_RNA	RN7SL664P	-3.53553	0.000967383
ENSG00000273149.1	lncRNA	RP11-290D2.6	-3.70427	0.000841508
ENSG00000117115.13	protein_coding	PADI2	-3.71046	0.00559267
ENSG00000188817.8	protein_coding	SNTN	-3.74302	0.0495649
ENSG00000243424.2	misc_RNA	RN7SL107P	-3.78204	0.02902
ENSG00000100234.12	protein_coding	TIMP3	-3.8425	0.0181929
ENSG00000221676.1	snRNA	RNU6ATAC	-3.84458	0.00381192
ENSG00000257829.1	lncRNA	RP11-845M18.6	-3.84587	0.0162981
ENSG00000181524.6	processed_pseudogene	RPL24P4	-3.9249	0.027715
ENSG00000257764.2	lncRNA	RP11-1143G9.4	-4.14843	0.00590874
ENSG00000224861.1	processed_pseudogene	YBX1P1	-4.16945	0.00691712
ENSG00000276213.1	misc_RNA	Metazoa_SRP	-4.17131	0.0151681
ENSG00000272075.2	misc_RNA	RN7SL828P	-4.19922	0.0265724
ENSG00000263934.5	snoRNA	SNORD3A	-4.28266	0.00193152
ENSG00000244230.3	misc_RNA	RN7SL151P	-4.40036	0.00600532
ENSG00000213822.6	protein_coding	CEACAM18	-4.54298	0.0286869
ENSG00000260953.1	lncRNA	RP11-426C22.6	-4.57001	0.00746599
ENSG00000285608.1	lncRNA	RP11-431H16.3	-4.57012	0.0379878
ENSG00000084453.17	protein_coding	SLCO1A2	-4.64631	0.0147008
ENSG00000196620.10	protein_coding	UGT2B15	-4.70389	0.0434996
ENSG00000170231.16	protein_coding	FABP6	-4.96272	0.0144005
ENSG00000118407.15	protein_coding	FILIP1	-6.20015	0.0371352
ENSG00000002745.13	protein_coding	WNT16	-6.25868	0.0339591
ENSG00000146250.7	protein_coding	PRSS35	-6.34939	0.0419827
ENSG00000243137.8	protein_coding	PSG4	-7.35541	0.0151681

## Sheet: PAO1 Calu-3 Day 5 vs Control
Day 5 vs Control
Gene ID	Gene type	Gene name	log2FC	FDR
ENSG00000108342.13	protein_coding	CSF3	5.59971	0.0306522
ENSG00000140274.14	protein_coding	DUOXA2	5.35399	0.000177382
ENSG00000166396.13	protein_coding	SERPINB7	5.1748	0.00907073
ENSG00000140279.13	protein_coding	DUOX2	4.81119	0.000286417
ENSG00000169429.11	protein_coding	CXCL8	4.75049	0.00307875
ENSG00000115009.13	protein_coding	CCL20	4.69868	0.000167786
ENSG00000088882.8	protein_coding	CPXM1	4.37215	0.000131842
ENSG00000131459.13	protein_coding	GFPT2	4.28121	0.000151882
ENSG00000129988.6	protein_coding	LBP	4.277	2.28637e-05
ENSG00000168874.13	protein_coding	ATOH8	4.25654	0.000163279
ENSG00000166523.8	protein_coding	CLEC4E	4.15635	0.0441354
ENSG00000185479.6	protein_coding	KRT6B	4.11098	0.00401706
ENSG00000266978.1	lncRNA	CTD-2369P2.5	4.09682	0.000167786
ENSG00000124391.5	protein_coding	IL17C	3.88924	0.00134947
ENSG00000102962.5	protein_coding	CCL22	3.87113	0.00664047
ENSG00000167772.12	protein_coding	ANGPTL4	3.75158	0.0075009
ENSG00000206073.11	protein_coding	SERPINB4	3.74572	0.00842766
ENSG00000090339.9	protein_coding	ICAM1	3.66751	4.10626e-06
ENSG00000163739.5	protein_coding	CXCL1	3.64192	6.98135e-05
ENSG00000207516.1	snoRNA	SNORA41B	3.63309	0.0461906
ENSG00000105246.6	protein_coding	EBI3	3.62009	0.000688531
ENSG00000003137.9	protein_coding	CYP26B1	3.55184	0.0436521
ENSG00000173110.8	protein_coding	HSPA6	3.50058	0.0388393
ENSG00000121966.7	protein_coding	CXCR4	3.49261	0.0172254
ENSG00000259342.1	lncRNA	RP11-519G16.5	3.49186	1.34205e-06
ENSG00000189325.7	protein_coding	BNIP5	3.4627	0.000388218
ENSG00000203985.11	protein_coding	LDLRAD1	3.45262	0.0011841
ENSG00000008517.19	protein_coding	IL32	3.43414	0.000109615
ENSG00000187479.8	protein_coding	C11orf96	3.4297	0.0471279
ENSG00000057149.16	protein_coding	SERPINB3	3.3218	0.0429842
ENSG00000253522.6	lncRNA	MIR3142HG	3.27908	0.000134611
ENSG00000188263.10	protein_coding	IL17REL	3.2606	0.00276497
ENSG00000207719.1	miRNA	MIR623	3.25029	0.0329249
ENSG00000081041.9	protein_coding	CXCL2	3.22671	0.000547744
ENSG00000179362.14	transcribed_processed_pseudogene	HMGN2P46	3.21888	0.000272553
ENSG00000158125.10	protein_coding	XDH	3.20257	0.00160826
ENSG00000244332.1	lncRNA	RP11-119K6.6	3.11543	0.0429853
ENSG00000187908.20	protein_coding	DMBT1	3.08643	0.000429454
ENSG00000198183.12	protein_coding	BPIFA1	3.04981	0.0267497
ENSG00000105499.14	protein_coding	PLA2G4C	3.02873	0.000124443
ENSG00000286225.1	lncRNA	RP11-707K3.1	3.01666	0.0205943
ENSG00000196136.18	protein_coding	SERPINA3	3.01652	9.00486e-07
ENSG00000259681.1	lncRNA	RP11-96O20.2	3.00316	0.0453108
ENSG00000124875.10	protein_coding	CXCL6	2.98597	0.000342898
ENSG00000093134.15	protein_coding	VNN3	2.91265	0.00139822
ENSG00000102837.7	protein_coding	OLFM4	2.88322	0.00627646
ENSG00000101443.18	protein_coding	WFDC2	2.83595	9.00486e-07
ENSG00000248485.2	protein_coding	PCP4L1	2.77019	0.0355491
ENSG00000107159.13	protein_coding	CA9	2.73215	0.00303087
ENSG00000163734.4	protein_coding	CXCL3	2.72601	2.4657e-06
ENSG00000185215.11	protein_coding	TNFAIP2	2.70582	4.17902e-06
ENSG00000254364.1	lncRNA	KB-1615E4.3	2.67969	0.0431266
ENSG00000118503.15	protein_coding	TNFAIP3	2.66925	0.00469788
ENSG00000169403.12	protein_coding	PTAFR	2.61418	0.0122569
ENSG00000188505.5	protein_coding	NCCRP1	2.61164	0.0223424
ENSG00000124102.5	protein_coding	PI3	2.59792	0.00801445
ENSG00000174059.17	protein_coding	CD34	2.59148	0.000151882
ENSG00000182326.15	protein_coding	C1S	2.57593	1.34205e-06
ENSG00000228284.8	protein_coding	HLA-DQA1	2.54741	0.000735783
ENSG00000181652.19	protein_coding	ATG9B	2.4869	0.00116148
ENSG00000235410.1	lncRNA	RP11-397C18.2	2.48635	0.031972
ENSG00000259354.5	lncRNA	RP11-519G16.3	2.48508	0.000328112
ENSG00000158887.19	protein_coding	MPZ	2.44899	0.011076
ENSG00000157765.13	protein_coding	SLC34A2	2.43799	1.34205e-06
ENSG00000240241.5	lncRNA	RP11-314M24.1	2.41724	0.0101512
ENSG00000169245.6	protein_coding	CXCL10	2.41628	0.0120523
ENSG00000104951.16	protein_coding	IL4I1	2.40973	0.00266206
ENSG00000269919.1	lncRNA	RP1-134E15.3	2.40866	0.0390973
ENSG00000276980.1	lncRNA	CTD-3128G10.7	2.40512	0.0193232
ENSG00000125999.11	protein_coding	BPIFB1	2.39971	0.000278562
ENSG00000105371.10	protein_coding	ICAM4	2.39864	0.00773076
ENSG00000228918.4	lncRNA	LINC01344	2.39749	0.0151984
ENSG00000057657.17	protein_coding	PRDM1	2.38987	0.000791627
ENSG00000160111.15	protein_coding	CPAMD8	2.38206	5.90058e-05
ENSG00000104419.17	protein_coding	NDRG1	2.37259	0.0309026
ENSG00000004468.13	protein_coding	CD38	2.36684	0.00239597
ENSG00000231286.7	protein_coding	HLA-DQB1	2.36275	0.00843226
ENSG00000114268.12	protein_coding	PFKFB4	2.35663	0.000402011
ENSG00000138821.14	protein_coding	SLC39A8	2.33235	7.86157e-05
ENSG00000148926.10	protein_coding	ADM	2.32777	0.01494
ENSG00000112096.19	protein_coding	SOD2	2.30293	7.60723e-06
ENSG00000233785.1	lncRNA	RP13-314C10.5	2.29569	0.00960218
ENSG00000140379.9	protein_coding	BCL2A1	2.29076	0.0150508
ENSG00000178828.7	protein_coding	RNF186	2.28753	0.0106527
ENSG00000262410.1	lncRNA	RP11-388C12.8	2.27113	0.0207527
ENSG00000137857.18	protein_coding	DUOX1	2.25224	5.68066e-05
ENSG00000230490.3	lncRNA	RP11-141M1.3	2.24334	0.00360574
ENSG00000105388.16	protein_coding	CEACAM5	2.2429	0.0399238
ENSG00000105376.5	protein_coding	ICAM5	2.21982	0.000226512
ENSG00000261121.2	lncRNA	LINC02473	2.20881	0.0142837
ENSG00000152229.18	protein_coding	PSTPIP2	2.18687	0.00860029
ENSG00000167207.14	protein_coding	NOD2	2.16928	0.0205943
ENSG00000148346.12	protein_coding	LCN2	2.15165	0.000158621
ENSG00000137462.9	protein_coding	TLR2	2.14038	0.000164837
ENSG00000111674.9	protein_coding	ENO2	2.11168	0.0106091
ENSG00000107518.18	protein_coding	ATRNL1	2.11026	0.0131249
ENSG00000163874.11	protein_coding	ZC3H12A	2.09252	9.00486e-07
ENSG00000101670.12	protein_coding	LIPG	2.08173	8.11116e-06
ENSG00000227619.3	lncRNA	RP11-492E3.2	2.07715	0.00109717
ENSG00000123838.11	protein_coding	C4BPA	2.07634	0.000632637
ENSG00000169252.6	protein_coding	ADRB2	2.0698	0.00361416
ENSG00000225138.8	lncRNA	SLC9A3-AS1	2.06851	0.00182502
ENSG00000047457.14	protein_coding	CP	2.06132	0.0146959
ENSG00000227039.6	lncRNA	ITGB2-AS1	2.05593	0.0149288
ENSG00000196408.12	protein_coding	NOXO1	2.05464	5.16295e-05
ENSG00000181617.6	protein_coding	FDCSP	2.05239	0.00024155
ENSG00000272909.1	lncRNA	CTD-2555O16.4	2.04058	0.0219112
ENSG00000143847.15	protein_coding	PPFIA4	2.03685	0.00401706
ENSG00000066230.12	protein_coding	SLC9A3	2.03102	0.0208203
ENSG00000108950.12	protein_coding	FAM20A	2.00919	0.00381575
ENSG00000127561.15	protein_coding	SYNGR3	2.00124	0.0008524
ENSG00000272941.1	lncRNA	RP11-134L10.1	1.9939	0.0020988
ENSG00000125730.17	protein_coding	C3	1.99384	7.01194e-05
ENSG00000069667.16	protein_coding	RORA	1.99083	0.0129061
ENSG00000285744.1	lncRNA	RP11-115D10.1	1.98195	0.023443
ENSG00000248527.1	unprocessed_pseudogene	MTATP6P1	1.96361	0.0422535
ENSG00000139567.13	protein_coding	ACVRL1	1.94252	0.0442136
ENSG00000131203.13	protein_coding	IDO1	1.93819	0.0138198
ENSG00000007306.15	protein_coding	CEACAM7	1.92993	0.037922
ENSG00000196735.13	protein_coding	HLA-DQA1	1.92294	0.0120313
ENSG00000263528.8	protein_coding	IKBKE	1.90857	0.000261036
ENSG00000165188.14	protein_coding	RNF183	1.90497	0.00247234
ENSG00000169242.12	protein_coding	EFNA1	1.90109	0.00266206
ENSG00000169896.18	protein_coding	ITGAM	1.89714	0.026908
ENSG00000253616.5	lncRNA	RP11-875O11.3	1.894	0.00276497
ENSG00000172575.12	protein_coding	RASGRP1	1.88982	0.000288805
ENSG00000134070.5	protein_coding	IRAK2	1.88594	2.28637e-05
ENSG00000134339.9	protein_coding	SAA2	1.88494	0.0151984
ENSG00000115919.15	protein_coding	KYNU	1.88165	0.00455634
ENSG00000286663.1	lncRNA	RP11-295F4.7	1.87955	0.0472977
ENSG00000171385.10	protein_coding	KCND3	1.87904	0.0454128
ENSG00000184588.18	protein_coding	PDE4B	1.87157	0.00759525
ENSG00000142173.16	protein_coding	COL6A2	1.86233	0.0131714
ENSG00000136872.20	protein_coding	ALDOB	1.86232	2.78926e-05
ENSG00000060558.4	protein_coding	GNA15	1.8453	0.00315113
ENSG00000170153.11	protein_coding	RNF150	1.83209	0.019522
ENSG00000105327.18	protein_coding	BBC3	1.8193	0.00481119
ENSG00000224967.1	processed_pseudogene	AC009303.3	1.81042	0.016822
ENSG00000179583.20	protein_coding	CIITA	1.79515	0.0372237
ENSG00000180611.7	protein_coding	MB21D2	1.77901	0.0480633
ENSG00000177989.14	protein_coding	ODF3B	1.77761	0.00493255
ENSG00000103355.14	protein_coding	PRSS33	1.77678	0.00094736
ENSG00000258657.5	lncRNA	RP11-104E19.1	1.76532	0.00170091
ENSG00000270441.1	unprocessed_pseudogene	LAMB2P1	1.76027	0.0330624
ENSG00000147689.16	protein_coding	FAM83A	1.75466	0.0134937
ENSG00000277386.1	lncRNA	RP11-141M1.4	1.74537	0.0299562
ENSG00000165507.9	protein_coding	DEPP1	1.72918	0.00217996
ENSG00000260919.1	lncRNA	CTD-3154N5.1	1.72703	0.0122296
ENSG00000198535.5	protein_coding	C2CD4A	1.72589	0.000632637
ENSG00000204359.9	protein_coding	CFB	1.72283	0.000169788
ENSG00000113083.15	protein_coding	LOX	1.72239	0.00759525
ENSG00000251455.1	lncRNA	RP11-164P12.3	1.71886	0.0482337
ENSG00000237927.1	lncRNA	RP3-393E18.2	1.71226	0.0151587
ENSG00000113763.12	protein_coding	UNC5A	1.70551	0.000468406
ENSG00000185338.7	protein_coding	SOCS1	1.69866	0.000323515
ENSG00000233246.1	lncRNA	PHC2-AS1	1.68818	0.0362035
ENSG00000028137.19	protein_coding	TNFRSF1B	1.68555	0.0243986
ENSG00000253666.2	lncRNA	KB-1615E4.2	1.68473	0.00401706
ENSG00000136244.12	protein_coding	IL6	1.68087	0.0302796
ENSG00000112299.8	protein_coding	VNN1	1.67857	0.000170113
ENSG00000107551.21	protein_coding	RASSF4	1.6783	0.00334656
ENSG00000126368.6	protein_coding	NR1D1	1.67732	0.0349265
ENSG00000234771.3	lncRNA	SLC25A25-AS1	1.67577	0.0359803
ENSG00000273259.3	protein_coding	RP11-986E7.7	1.67144	0.00447104
ENSG00000261051.1	lncRNA	RP11-274H2.5	1.67139	0.00575835
ENSG00000231064.7	lncRNA	THBS3-AS1	1.66504	0.00380528
ENSG00000166920.13	protein_coding	C15orf48	1.65925	0.000215073
ENSG00000180861.9	lncRNA	LINC01559	1.64897	0.00352259
ENSG00000198502.6	protein_coding	HLA-DRB5	1.64218	0.0440991
ENSG00000112303.14	protein_coding	VNN2	1.63587	0.0140506
ENSG00000124466.9	protein_coding	LYPD3	1.63137	0.0449155
ENSG00000268104.3	protein_coding	SLC6A14	1.62679	0.0139851
ENSG00000281123.3	protein_coding	FCGBP	1.6223	0.0490929
ENSG00000163735.7	protein_coding	CXCL5	1.62157	0.000565978
ENSG00000159167.12	protein_coding	STC1	1.62111	0.00416385
ENSG00000126785.13	protein_coding	RHOJ	1.61415	0.0159874
ENSG00000110080.20	protein_coding	ST3GAL4	1.61023	0.000632637
ENSG00000004399.13	protein_coding	PLXND1	1.60609	0.000132232
ENSG00000228080.10	protein_coding	HLA-DRB1	1.6025	0.0273002
ENSG00000134955.12	protein_coding	SLC37A2	1.59	0.0372237
ENSG00000197930.13	protein_coding	ERO1A	1.58255	0.000791627
ENSG00000286732.1	lncRNA	RP11-426D19.2	1.57227	0.0329249
ENSG00000172828.13	protein_coding	CES3	1.56509	0.00699497
ENSG00000120693.14	protein_coding	SMAD9	1.56398	0.000645999
ENSG00000103089.9	protein_coding	FA2H	1.54869	0.0343063
ENSG00000179094.16	protein_coding	PER1	1.54271	0.0109771
ENSG00000187510.11	protein_coding	PLEKHG7	1.53878	0.00664047
ENSG00000145198.14	protein_coding	VWA5B2	1.53723	0.0393904
ENSG00000172602.11	protein_coding	RND1	1.5356	0.00178052
ENSG00000104140.7	protein_coding	RHOV	1.52983	0.000860275
ENSG00000124762.14	protein_coding	CDKN1A	1.5294	0.000729892
ENSG00000271781.1	lncRNA	CTD-2589H19.6	1.50986	0.005055
ENSG00000272087.1	lncRNA	RP11-379F4.7	1.50661	0.00278103
ENSG00000166682.13	protein_coding	TMPRSS5	1.50624	0.0287496
ENSG00000254632.2	lncRNA	RP11-21L23.4	1.49901	0.0492714
ENSG00000023445.16	protein_coding	BIRC3	1.49638	9.01746e-05
ENSG00000275894.1	lncRNA	RP3-453C12.14	1.48055	0.0244225
ENSG00000121753.13	protein_coding	ADGRB2	1.47857	0.0291842
ENSG00000185499.16	protein_coding	MUC1	1.4755	0.000189462
ENSG00000214776.12	transcribed_unprocessed_pseudogene	OVOS	1.47457	0.00401706
ENSG00000076356.7	protein_coding	PLXNA2	1.47283	5.16295e-05
ENSG00000147454.14	protein_coding	SLC25A37	1.46766	0.000860275
ENSG00000107968.10	protein_coding	MAP3K8	1.45394	0.000131842
ENSG00000141574.8	protein_coding	SECTM1	1.45021	0.000215073
ENSG00000178226.11	protein_coding	PRSS36	1.44657	0.0162766
ENSG00000141526.18	protein_coding	SLC16A3	1.44617	0.000158621
ENSG00000049089.15	protein_coding	COL9A2	1.44237	0.0178943
ENSG00000138378.19	protein_coding	STAT4	1.44136	0.00631133
ENSG00000115828.17	protein_coding	QPCT	1.44035	0.00357413
ENSG00000176907.5	protein_coding	TCIM	1.42994	0.0429842
ENSG00000166833.22	protein_coding	NAV2	1.42721	0.00097269
ENSG00000169247.14	protein_coding	SH3TC2	1.42714	0.00131226
ENSG00000071575.12	protein_coding	TRIB2	1.42709	0.000247484
ENSG00000103044.11	protein_coding	HAS3	1.42533	0.0182278
ENSG00000134107.5	protein_coding	BHLHE40	1.42028	0.00438152
ENSG00000156689.7	protein_coding	GLYATL2	1.41236	0.0101449
ENSG00000280587.1	lncRNA	LINC01348	1.41159	0.0147675
ENSG00000115525.18	protein_coding	ST3GAL5	1.41084	0.00401706
ENSG00000164142.16	protein_coding	FAM160A1	1.40742	2.28637e-05
ENSG00000188707.6	protein_coding	ZBED6CL	1.40563	0.0120313
ENSG00000152256.14	protein_coding	PDK1	1.40481	0.0107663
ENSG00000168453.16	protein_coding	HR	1.40454	0.000274737
ENSG00000099365.11	protein_coding	STX1B	1.40357	0.0210363
ENSG00000111424.12	protein_coding	VDR	1.40154	0.0105328
ENSG00000170786.13	protein_coding	SDR16C5	1.39474	0.0387082
ENSG00000124915.10	lncRNA	MYRF-AS1	1.39167	0.0332983
ENSG00000233901.6	lncRNA	LINC01503	1.38349	0.00546636
ENSG00000130066.17	protein_coding	SAT1	1.37857	7.01194e-05
ENSG00000272668.2	lncRNA	RP11-190A12.10	1.3744	0.0162218
ENSG00000128039.13	protein_coding	SRD5A3	1.37378	0.000291168
ENSG00000101400.6	protein_coding	SNTA1	1.36926	0.00118682
ENSG00000178773.15	protein_coding	CPNE7	1.36616	0.0229908
ENSG00000125845.7	protein_coding	BMP2	1.36608	0.00266055
ENSG00000130584.12	protein_coding	ZBTB46	1.36521	5.74581e-05
ENSG00000185033.14	protein_coding	SEMA4B	1.36505	0.000100329
ENSG00000077150.20	protein_coding	NFKB2	1.36008	0.0016521
ENSG00000084636.18	protein_coding	COL16A1	1.35865	0.0116526
ENSG00000113369.9	protein_coding	ARRDC3	1.35606	0.000215073
ENSG00000074964.17	protein_coding	ARHGEF10L	1.34431	0.00208313
ENSG00000144476.6	protein_coding	ACKR3	1.33594	0.0034449
ENSG00000025708.14	protein_coding	TYMP	1.33517	0.0145535
ENSG00000250995.1	processed_pseudogene	TMEM30BP1	1.33178	0.0243954
ENSG00000286722.1	lncRNA	RP11-305M3.6	1.3289	0.00687112
ENSG00000163659.13	protein_coding	TIPARP	1.32671	0.00905557
ENSG00000146197.9	protein_coding	SCUBE3	1.32575	0.0242534
ENSG00000100906.11	protein_coding	NFKBIA	1.32321	0.0109545
ENSG00000197208.6	protein_coding	SLC22A4	1.32018	0.0109771
ENSG00000104856.14	protein_coding	RELB	1.31912	0.00209866
ENSG00000123358.20	protein_coding	NR4A1	1.31801	0.0463214
ENSG00000007062.12	protein_coding	PROM1	1.31721	0.000587444
ENSG00000231890.8	lncRNA	DARS1-AS1	1.31444	0.0109771
ENSG00000162407.9	protein_coding	PLPP3	1.31255	7.01194e-05
ENSG00000089356.19	protein_coding	FXYD3	1.30931	0.0292568
ENSG00000019582.16	protein_coding	CD74	1.30904	0.00831502
ENSG00000112394.17	protein_coding	SLC16A10	1.30847	0.0171903
ENSG00000277687.1	lncRNA	RP11-427L15.2	1.30424	0.0421634
ENSG00000151651.16	protein_coding	ADAM8	1.30298	0.00012232
ENSG00000169762.17	protein_coding	TAPT1	1.29495	0.000132232
ENSG00000103723.17	protein_coding	AP3B2	1.29407	0.00214148
ENSG00000114270.18	protein_coding	COL7A1	1.29096	0.0460689
ENSG00000110446.12	protein_coding	SLC15A3	1.28723	0.0112153
ENSG00000135114.13	protein_coding	OASL	1.28486	0.0443197
ENSG00000186710.12	protein_coding	CFAP73	1.28444	0.0205387
ENSG00000230438.7	lncRNA	SERPINB9P1	1.28052	0.0153718
ENSG00000070190.13	protein_coding	DAPP1	1.27443	3.87305e-05
ENSG00000112877.8	protein_coding	CEP72	1.27054	0.000328112
ENSG00000079385.23	protein_coding	CEACAM1	1.26388	0.000605234
ENSG00000160161.9	protein_coding	CILP2	1.25943	0.0222832
ENSG00000165029.17	protein_coding	ABCA1	1.25774	0.0286478
ENSG00000146859.6	protein_coding	TMEM140	1.25256	0.000134611
ENSG00000149289.11	protein_coding	ZC3H12C	1.25116	0.000211048
ENSG00000118849.10	protein_coding	RARRES1	1.24698	0.000710008
ENSG00000117983.17	protein_coding	MUC5B	1.24483	0.0299929
ENSG00000181444.13	protein_coding	ZNF467	1.24178	0.00141933
ENSG00000278869.1	lncRNA	CITF22-49E9.3	1.23353	0.0211036
ENSG00000111344.11	protein_coding	RASAL1	1.23129	6.45081e-05
ENSG00000179073.6	transcribed_unprocessed_pseudogene	TAAR3P	1.2296	0.0449319
ENSG00000272906.1	lncRNA	RP11-533E19.7	1.2254	0.0283812
ENSG00000110911.17	protein_coding	SLC11A2	1.22436	0.000658409
ENSG00000125968.9	protein_coding	ID1	1.22383	0.0012501
ENSG00000169129.15	protein_coding	AFAP1L2	1.22329	0.0139168
ENSG00000100170.10	protein_coding	SLC5A1	1.21704	0.000137175
ENSG00000118322.14	protein_coding	ATP10B	1.21351	0.00233413
ENSG00000090376.11	protein_coding	IRAK3	1.21345	0.00482087
ENSG00000128567.17	protein_coding	PODXL	1.2108	0.0117765
ENSG00000175985.10	protein_coding	PLEKHD1	1.21057	0.00945558
ENSG00000111912.20	protein_coding	NCOA7	1.21053	0.000100329
ENSG00000196126.11	protein_coding	HLA-DRB1	1.20669	0.0265908
ENSG00000155093.19	protein_coding	PTPRN2	1.20586	0.010666
ENSG00000214274.10	protein_coding	ANG	1.19862	0.0292351
ENSG00000149573.9	protein_coding	MPZL2	1.19564	1.21505e-05
ENSG00000170298.16	protein_coding	LGALS9B	1.19457	0.0340136
ENSG00000162981.14	protein_coding	LRATD1	1.19374	0.00168221
ENSG00000101276.18	protein_coding	SLC52A3	1.19177	0.000132232
ENSG00000140511.12	protein_coding	HAPLN3	1.18797	0.0311783
ENSG00000162241.13	protein_coding	SLC25A45	1.18672	0.0162766
ENSG00000075426.12	protein_coding	FOSL2	1.18461	0.000121693
ENSG00000287733.1	lncRNA	RP11-134L10.2	1.17512	0.0205943
ENSG00000167895.15	protein_coding	TMC8	1.17395	0.0188292
ENSG00000254109.6	lncRNA	RBPMS-AS1	1.16993	0.00183527
ENSG00000130821.17	protein_coding	SLC6A8	1.16753	0.0390576
ENSG00000073150.14	protein_coding	PANX2	1.16562	0.0114676
ENSG00000176920.13	protein_coding	FUT2	1.16088	0.000286462
ENSG00000171227.7	protein_coding	TMEM37	1.15939	0.0244225
ENSG00000111886.11	protein_coding	GABRR2	1.15855	0.0287496
ENSG00000228288.7	lncRNA	PCAT6	1.15695	0.0443749
ENSG00000187952.9	processed_pseudogene	HS6ST1P1	1.15494	0.00512228
ENSG00000184557.4	protein_coding	SOCS3	1.15281	0.00307875
ENSG00000128683.14	protein_coding	GAD1	1.15169	0.0049467
ENSG00000122884.13	protein_coding	P4HA1	1.14376	0.00627646
ENSG00000159399.10	protein_coding	HK2	1.1437	0.00416385
ENSG00000235621.9	lncRNA	LINC00494	1.14075	0.0119166
ENSG00000233621.2	lncRNA	LINC01137	1.13852	0.000645999
ENSG00000061656.11	protein_coding	SPAG4	1.13814	0.0112885
ENSG00000101236.17	protein_coding	RNF24	1.13656	0.00294637
ENSG00000260807.7	lncRNA	CEROX1	1.13059	0.0431242
ENSG00000003402.20	protein_coding	CFLAR	1.1293	0.000417268
ENSG00000214049.8	lncRNA	UCA1	1.1251	0.00401706
ENSG00000088881.21	protein_coding	EBF4	1.12416	0.0171612
ENSG00000110427.17	protein_coding	KIAA1549L	1.12295	0.00938145
ENSG00000181577.16	lncRNA	C6orf223	1.12269	0.00827043
ENSG00000215375.6	protein_coding	MYL5	1.12211	0.0241544
ENSG00000113615.13	protein_coding	SEC24A	1.12031	0.000483113
ENSG00000126583.12	protein_coding	PRKCG	1.10812	0.0178943
ENSG00000163975.12	protein_coding	MELTF	1.10448	0.0352798
ENSG00000138798.13	protein_coding	EGF	1.10337	0.026195
ENSG00000272631.1	lncRNA	RP11-359E3.4	1.10184	0.0132027
ENSG00000173221.14	protein_coding	GLRX	1.09342	0.00450024
ENSG00000183111.12	protein_coding	ARHGEF37	1.09244	0.00013333
ENSG00000280832.1	lncRNA	GSEC	1.0892	0.0365231
ENSG00000233461.6	lncRNA	RP11-295G20.2	1.08728	0.0490476
ENSG00000259087.5	lncRNA	RP11-356O9.2	1.08282	0.037832
ENSG00000115548.17	protein_coding	KDM3A	1.07612	0.0390973
ENSG00000159921.20	protein_coding	GNE	1.07133	0.00499238
ENSG00000260793.2	lncRNA	RP5-882C2.2	1.06912	0.0399348
ENSG00000137397.18	protein_coding	TRIM31	1.0612	0.00148211
ENSG00000148334.16	protein_coding	PTGES2	1.05702	0.000819719
ENSG00000091073.20	protein_coding	DTX2	1.05663	0.00579419
ENSG00000160183.17	protein_coding	TMPRSS3	1.05365	0.00945558
ENSG00000171124.13	protein_coding	FUT3	1.05346	0.00341603
ENSG00000281406.2	protein_coding	BLACAT1	1.05148	0.00401706
ENSG00000105835.13	protein_coding	NAMPT	1.04667	0.000833564
ENSG00000225748.9	protein_coding	PRRC2A	1.04214	0.0197241
ENSG00000284237.1	lncRNA	LINC02767	1.03787	0.0464689
ENSG00000162924.15	protein_coding	REL	1.03701	0.000628677
ENSG00000234678.2	lncRNA	ELF3-AS1	1.03375	0.00588872
ENSG00000128335.14	protein_coding	APOL2	1.03232	0.0142202
ENSG00000254389.3	lncRNA	RHPN1-AS1	1.03171	0.0439855
ENSG00000231574.6	lncRNA	LINC02015	1.02876	0.0175225
ENSG00000173376.14	protein_coding	NDNF	1.0268	0.0229883
ENSG00000092421.17	protein_coding	SEMA6A	1.02368	0.000175536
ENSG00000204580.14	protein_coding	DDR1	1.02362	0.0276236
ENSG00000111319.13	protein_coding	SCNN1A	1.02268	0.0264996
ENSG00000162366.8	protein_coding	PDZK1IP1	1.01766	0.00752358
ENSG00000089775.12	protein_coding	ZBTB25	1.01618	0.00182502
ENSG00000088836.14	protein_coding	SLC4A11	1.01519	0.00590446
ENSG00000069399.15	protein_coding	BCL3	1.01453	0.000210053
ENSG00000117298.16	protein_coding	ECE1	1.01412	0.00659987
ENSG00000012171.20	protein_coding	SEMA3B	1.01171	0.00409362
ENSG00000256894.1	lncRNA	RP11-283G6.3	1.0081	0.0449319
ENSG00000010030.14	protein_coding	ETV7	1.00447	0.0244225
ENSG00000176153.12	protein_coding	GPX2	1.00393	0.0143001
ENSG00000124224.17	transcribed_unprocessed_pseudogene	PPP4R1L	1.00298	0.00209841
ENSG00000077238.14	protein_coding	IL4R	1.00287	0.000202345
ENSG00000177169.10	protein_coding	ULK1	1.00252	0.000626676
ENSG00000120217.14	protein_coding	CD274	1.00083	0.0381094
ENSG00000272086.1	lncRNA	GOLPH3-DT	0.999644	0.0242242
ENSG00000131196.18	protein_coding	NFATC1	0.999149	0.0354049
ENSG00000152117.17	transcribed_processed_pseudogene	SMPD4BP	0.994283	0.0225421
ENSG00000236423.6	lncRNA	LINC01134	0.993331	0.0436803
ENSG00000015520.15	protein_coding	NPC1L1	0.993167	0.00213015
ENSG00000171105.14	protein_coding	INSR	0.993038	0.000548471
ENSG00000170915.9	protein_coding	PAQR8	0.989473	0.0396212
ENSG00000178538.10	protein_coding	CA8	0.988947	0.0167123
ENSG00000110063.10	protein_coding	DCPS	0.987329	0.0020988
ENSG00000146232.17	protein_coding	NFKBIE	0.986642	0.0336457
ENSG00000115604.12	protein_coding	IL18R1	0.98603	0.0277061
ENSG00000070731.11	protein_coding	ST6GALNAC2	0.982417	0.00706547
ENSG00000198753.12	protein_coding	PLXNB3	0.979672	0.00321184
ENSG00000174514.13	protein_coding	MFSD4A	0.979495	0.00999265
ENSG00000119900.9	protein_coding	OGFRL1	0.979089	0.00320401
ENSG00000150907.10	protein_coding	FOXO1	0.974755	0.0104751
ENSG00000158555.15	protein_coding	GDPD5	0.974584	0.00407788
ENSG00000173334.4	protein_coding	TRIB1	0.973546	0.00706547
ENSG00000086062.13	protein_coding	B4GALT1	0.972007	0.0066795
ENSG00000113916.18	protein_coding	BCL6	0.97177	0.0142304
ENSG00000196968.11	protein_coding	FUT11	0.971671	0.0172164
ENSG00000108582.12	protein_coding	CPD	0.970481	0.00386593
ENSG00000135148.12	protein_coding	TRAFD1	0.966071	0.00514676
ENSG00000129667.13	protein_coding	RHBDF2	0.962938	0.000706688
ENSG00000254087.8	protein_coding	LYN	0.962581	0.00168221
ENSG00000014257.16	protein_coding	ACP3	0.960588	0.0299929
ENSG00000148053.17	protein_coding	NTRK2	0.960104	0.0197241
ENSG00000074410.14	protein_coding	CA12	0.958251	0.00342093
ENSG00000101194.18	protein_coding	SLC17A9	0.955396	0.0112153
ENSG00000072195.15	protein_coding	SPEG	0.955188	0.00304683
ENSG00000102996.5	protein_coding	MMP15	0.952181	0.000247484
ENSG00000198814.13	protein_coding	GK	0.950585	0.00744763
ENSG00000205502.4	protein_coding	C2CD4B	0.94587	0.0259248
ENSG00000284691.1	protein_coding	RP11-511P7.5	0.945151	0.0309026
ENSG00000169504.15	protein_coding	CLIC4	0.944941	0.00667542
ENSG00000075420.13	protein_coding	FNDC3B	0.942925	0.00041222
ENSG00000128274.17	protein_coding	A4GALT	0.942048	0.025394
ENSG00000120899.18	protein_coding	PTK2B	0.94143	0.00964898
ENSG00000109320.13	protein_coding	NFKB1	0.938692	0.00969274
ENSG00000128016.7	protein_coding	ZFP36	0.937046	0.0145021
ENSG00000166444.19	protein_coding	DENND2B	0.936131	0.00744763
ENSG00000176171.11	protein_coding	BNIP3	0.933339	0.0241544
ENSG00000179869.15	protein_coding	ABCA13	0.931856	0.00112961
ENSG00000170412.18	protein_coding	GPRC5C	0.931846	0.000493811
ENSG00000134827.8	protein_coding	TCN1	0.927301	0.0391294
ENSG00000125347.15	protein_coding	IRF1	0.922461	0.000480382
ENSG00000072682.20	protein_coding	P4HA2	0.922263	0.000286462
ENSG00000149577.16	protein_coding	SIDT2	0.920373	0.00790033
ENSG00000110046.13	protein_coding	ATG2A	0.918525	0.00182502
ENSG00000127666.10	protein_coding	TICAM1	0.915654	0.00617863
ENSG00000027697.15	protein_coding	IFNGR1	0.914992	0.00253674
ENSG00000151498.12	protein_coding	ACAD8	0.912592	0.00602756
ENSG00000143178.13	protein_coding	TBX19	0.909435	0.0460838
ENSG00000136720.7	protein_coding	HS6ST1	0.903866	0.0264272
ENSG00000232126.8	protein_coding	HLA-B	0.903447	0.00502654
ENSG00000112561.19	protein_coding	TFEB	0.899895	0.00196919
ENSG00000169116.11	protein_coding	PARM1	0.897721	0.0021737
ENSG00000196526.11	protein_coding	AFAP1	0.894523	0.00893131
ENSG00000145860.12	protein_coding	RNF145	0.893256	0.00259517
ENSG00000261512.2	lncRNA	RP11-46D6.1	0.890353	0.0167006
ENSG00000124107.5	protein_coding	SLPI	0.890025	0.0330899
ENSG00000128965.13	protein_coding	CHAC1	0.889142	0.0481826
ENSG00000237424.1	lncRNA	FOXD2-AS1	0.887988	0.023403
ENSG00000137460.10	protein_coding	FHDC1	0.887826	0.0141194
ENSG00000136848.17	protein_coding	DAB2IP	0.887458	0.000710008
ENSG00000158458.21	protein_coding	NRG2	0.884978	0.0188463
ENSG00000105220.17	protein_coding	GPI	0.882547	0.00254138
ENSG00000128512.23	protein_coding	DOCK4	0.880197	0.0333957
ENSG00000244300.3	lncRNA	GATA2-AS1	0.870775	0.0128581
ENSG00000103534.17	protein_coding	TMC5	0.869916	0.00749245
ENSG00000124508.17	protein_coding	BTN2A2	0.868971	0.00401706
ENSG00000119227.8	protein_coding	PIGZ	0.868396	0.0127361
ENSG00000106976.21	protein_coding	DNM1	0.86437	0.0181295
ENSG00000224608.10	protein_coding	HLA-B	0.864309	0.037832
ENSG00000145623.13	protein_coding	OSMR	0.862871	0.000791627
ENSG00000136048.14	protein_coding	DRAM1	0.862831	0.0143001
ENSG00000234899.11	lncRNA	SOX9-AS1	0.862697	0.0472977
ENSG00000165474.8	protein_coding	GJB2	0.86152	0.0172254
ENSG00000003400.15	protein_coding	CASP10	0.861144	0.00182502
ENSG00000124145.6	protein_coding	SDC4	0.860388	0.0284672
ENSG00000151726.15	protein_coding	ACSL1	0.859891	0.0256708
ENSG00000161921.17	protein_coding	CXCL16	0.859148	0.022597
ENSG00000155760.3	protein_coding	FZD7	0.859101	0.00824328
ENSG00000221869.5	protein_coding	CEBPD	0.858365	0.00232663
ENSG00000177076.6	protein_coding	ACER2	0.855751	0.00886431
ENSG00000162645.13	protein_coding	GBP2	0.852933	0.00548319
ENSG00000105643.11	protein_coding	ARRDC2	0.849867	0.0271846
ENSG00000181523.13	protein_coding	SGSH	0.846599	0.0480682
ENSG00000113119.13	protein_coding	TMCO6	0.842393	0.00677312
ENSG00000069011.16	protein_coding	PITX1	0.841018	0.00660566
ENSG00000197506.8	protein_coding	SLC28A3	0.840014	0.0287869
ENSG00000059377.18	protein_coding	TBXAS1	0.838516	0.00295924
ENSG00000108175.18	protein_coding	ZMIZ1	0.837935	0.000575169
ENSG00000074181.9	protein_coding	NOTCH3	0.837201	0.0200808
ENSG00000186815.13	protein_coding	TPCN1	0.834225	0.0267758
ENSG00000133619.17	protein_coding	KRBA1	0.834083	0.00509165
ENSG00000133805.15	protein_coding	AMPD3	0.834068	0.0214434
ENSG00000125398.8	protein_coding	SOX9	0.833649	0.00182502
ENSG00000159200.18	protein_coding	RCAN1	0.832943	0.0284672
ENSG00000152952.12	protein_coding	PLOD2	0.832638	0.027728
ENSG00000231834.10	protein_coding	HLA-A	0.830545	0.00720646
ENSG00000144452.15	protein_coding	ABCA12	0.828448	0.0206751
ENSG00000161638.11	protein_coding	ITGA5	0.828248	0.0125895
ENSG00000151176.8	protein_coding	PLBD2	0.819386	0.00276497
ENSG00000128268.12	protein_coding	MGAT3	0.81883	0.0119166
ENSG00000206505.13	protein_coding	HLA-A	0.818519	0.00342487
ENSG00000163870.16	protein_coding	TPRA1	0.81763	0.00239597
ENSG00000141738.14	protein_coding	GRB7	0.814358	0.00420609
ENSG00000181045.15	protein_coding	SLC26A11	0.813838	0.0353373
ENSG00000104812.15	protein_coding	GYS1	0.812851	0.00549642
ENSG00000176597.12	protein_coding	B3GNT5	0.810562	0.018301
ENSG00000167105.8	protein_coding	TMEM92	0.809423	0.0163091
ENSG00000185386.15	protein_coding	MAPK11	0.80764	0.00257936
ENSG00000179344.16	protein_coding	HLA-DQB1	0.807103	0.0278747
ENSG00000239887.6	protein_coding	C1orf226	0.806531	0.00104639
ENSG00000095951.17	protein_coding	HIVEP1	0.801774	0.00831486
ENSG00000066322.15	protein_coding	ELOVL1	0.801433	0.0354049
ENSG00000101096.20	protein_coding	NFATC2	0.800694	0.00181515
ENSG00000229953.1	lncRNA	RP11-284F21.7	0.799701	0.0488136
ENSG00000187554.14	protein_coding	TLR5	0.794756	0.0367835
ENSG00000188493.15	protein_coding	C19orf54	0.789481	0.00239597
ENSG00000196353.12	protein_coding	CPNE4	0.78643	0.00912623
ENSG00000105339.11	protein_coding	DENND3	0.785824	0.0112153
ENSG00000188483.8	protein_coding	IER5L	0.785807	0.00251589
ENSG00000196187.12	protein_coding	TMEM63A	0.784416	0.00635971
ENSG00000166046.11	protein_coding	TCP11L2	0.783064	0.0274717
ENSG00000155158.20	protein_coding	TTC39B	0.782922	0.00892997
ENSG00000120889.13	protein_coding	TNFRSF10B	0.7797	0.0441917
ENSG00000134590.14	protein_coding	RTL8C	0.777139	0.00480777
ENSG00000050344.9	protein_coding	NFE2L3	0.775948	0.0376107
ENSG00000164970.15	protein_coding	FAM219A	0.775852	0.0278747
ENSG00000064687.13	protein_coding	ABCA7	0.772336	0.0494045
ENSG00000149177.13	protein_coding	PTPRJ	0.771428	0.000835017
ENSG00000182704.8	protein_coding	TSKU	0.770278	0.00831486
ENSG00000140464.20	protein_coding	PML	0.769466	0.00495971
ENSG00000228506.2	lncRNA	RP11-98I9.4	0.767354	0.0390397
ENSG00000127663.15	protein_coding	KDM4B	0.766928	0.00811025
ENSG00000170190.16	protein_coding	SLC16A5	0.765457	0.00877498
ENSG00000177542.11	protein_coding	SLC25A22	0.764705	0.00627646
ENSG00000141524.17	protein_coding	TMC6	0.764114	0.00242777
ENSG00000204054.14	lncRNA	LINC00963	0.763262	0.019522
ENSG00000090238.12	protein_coding	YPEL3	0.761894	0.0153755
ENSG00000179348.12	protein_coding	GATA2	0.758586	0.0245267
ENSG00000140263.15	protein_coding	SORD	0.757454	0.0249671
ENSG00000269313.5	protein_coding	MAGIX	0.756872	0.00999263
ENSG00000159263.16	protein_coding	SIM2	0.755632	0.00774635
ENSG00000162836.12	protein_coding	ACP6	0.75457	0.006537
ENSG00000166145.15	protein_coding	SPINT1	0.750811	0.00752358
ENSG00000171161.13	protein_coding	ZNF672	0.750521	0.00263984
ENSG00000167202.12	protein_coding	TBC1D2B	0.750383	0.000913517
ENSG00000243176.6	lncRNA	RP11-550I24.2	0.747737	0.0473697
ENSG00000053918.18	protein_coding	KCNQ1	0.747177	0.0308209
ENSG00000131669.10	protein_coding	NINJ1	0.746917	0.0201056
ENSG00000170145.5	protein_coding	SIK2	0.744712	0.00407788
ENSG00000132481.7	protein_coding	TRIM47	0.743618	0.0266919
ENSG00000141664.10	protein_coding	ZCCHC2	0.74295	0.00749245
ENSG00000177045.10	protein_coding	SIX5	0.741444	0.00664047
ENSG00000150712.11	protein_coding	MTMR12	0.741055	0.0013909
ENSG00000176463.14	protein_coding	SLCO3A1	0.740864	0.00670215
ENSG00000080561.14	protein_coding	MID2	0.740456	0.0172164
ENSG00000233251.8	lncRNA	AC007743.1	0.73867	0.0366455
ENSG00000165233.18	protein_coding	CARD19	0.737717	0.00603509
ENSG00000065491.8	protein_coding	TBC1D22B	0.736814	0.00178052
ENSG00000167165.19	protein_coding	UGT1A6	0.736277	0.0451549
ENSG00000172037.14	protein_coding	LAMB2	0.734645	0.0241544
ENSG00000198758.11	protein_coding	EPS8L3	0.732602	0.0303372
ENSG00000030582.18	protein_coding	GRN	0.732226	0.00749245
ENSG00000186174.13	protein_coding	BCL9L	0.731387	0.00896186
ENSG00000235750.10	protein_coding	KIAA0040	0.730942	0.0179406
ENSG00000185043.12	protein_coding	CIB1	0.730563	0.0299929
ENSG00000166979.13	protein_coding	EVA1C	0.730087	0.0271846
ENSG00000100307.13	protein_coding	CBX7	0.729762	0.00438341
ENSG00000144959.11	protein_coding	NCEH1	0.727959	0.0440947
ENSG00000180815.15	protein_coding	MAP3K15	0.727596	0.0460838
ENSG00000140332.17	protein_coding	TLE3	0.726973	0.00517333
ENSG00000103227.19	protein_coding	LMF1	0.725835	0.00619316
ENSG00000102144.15	protein_coding	PGK1	0.723975	0.0461913
ENSG00000132510.11	protein_coding	KDM6B	0.723019	0.0224593
ENSG00000156030.13	protein_coding	MIDEAS	0.72274	0.0235268
ENSG00000170775.3	protein_coding	GPR37	0.722694	0.0229883
ENSG00000052344.16	protein_coding	PRSS8	0.722394	0.010666
ENSG00000175215.11	protein_coding	CTDSP2	0.721849	0.00307875
ENSG00000131759.18	protein_coding	RARA	0.721421	0.00669788
ENSG00000171940.14	protein_coding	ZNF217	0.718727	0.00664047
ENSG00000137767.14	protein_coding	SQOR	0.716773	0.0195712
ENSG00000110719.10	protein_coding	TCIRG1	0.715079	0.0350119
ENSG00000144791.10	protein_coding	LIMD1	0.714641	0.00404659
ENSG00000106397.12	protein_coding	PLOD3	0.713741	0.0367109
ENSG00000172269.20	protein_coding	DPAGT1	0.712404	0.00442827
ENSG00000163082.10	protein_coding	SGPP2	0.711448	0.0143001
ENSG00000059145.19	protein_coding	UNKL	0.70776	0.0454183
ENSG00000276482.3	protein_coding	SLC12A7	0.707635	0.0221308
ENSG00000100299.18	protein_coding	ARSA	0.707632	0.0102803
ENSG00000100439.10	protein_coding	ABHD4	0.703771	0.037922
ENSG00000196776.17	protein_coding	CD47	0.700133	0.00749038
ENSG00000168310.11	protein_coding	IRF2	0.699021	0.00858796
ENSG00000198933.9	protein_coding	TBKBP1	0.698517	0.0356907
ENSG00000166348.19	protein_coding	USP54	0.69838	0.0146792
ENSG00000163814.8	protein_coding	CDCP1	0.698013	0.0224593
ENSG00000131323.16	protein_coding	TRAF3	0.696063	0.0287869
ENSG00000159110.21	protein_coding	IFNAR2	0.695589	0.0143001
ENSG00000136295.15	protein_coding	TTYH3	0.69551	0.0302221
ENSG00000142798.20	protein_coding	HSPG2	0.694878	0.0136266
ENSG00000165591.7	protein_coding	FAAH2	0.694692	0.0385231
ENSG00000174672.16	protein_coding	BRSK2	0.694594	0.0234193
ENSG00000174705.13	protein_coding	SH3PXD2B	0.694525	0.00897738
ENSG00000069956.13	protein_coding	MAPK6	0.691838	0.0227236
ENSG00000173264.15	protein_coding	GPR137	0.69023	0.0116526
ENSG00000187231.14	protein_coding	SESTD1	0.687175	0.00438341
ENSG00000096968.14	protein_coding	JAK2	0.686059	0.0109545
ENSG00000140443.15	protein_coding	IGF1R	0.685337	0.00365038
ENSG00000184831.14	protein_coding	APOO	0.684559	0.0496121
ENSG00000109046.15	protein_coding	WSB1	0.684519	0.0455258
ENSG00000118515.12	protein_coding	SGK1	0.684429	0.0440947
ENSG00000184014.9	protein_coding	DENND5A	0.683773	0.00348158
ENSG00000100226.16	protein_coding	GTPBP1	0.68319	0.0118759
ENSG00000197818.12	protein_coding	SLC9A8	0.682187	0.0162431
ENSG00000060140.9	protein_coding	STYK1	0.68165	0.0066795
ENSG00000166925.9	protein_coding	TSC22D4	0.679515	0.0123547
ENSG00000228437.5	lncRNA	LINC02474	0.679108	0.0278537
ENSG00000205220.12	protein_coding	PSMB10	0.679027	0.0276236
ENSG00000182446.14	protein_coding	NPLOC4	0.677684	0.0066795
ENSG00000141458.13	protein_coding	NPC1	0.675825	0.0220935
ENSG00000134470.21	protein_coding	IL15RA	0.674548	0.0278747
ENSG00000062038.15	protein_coding	CDH3	0.672105	0.0334096
ENSG00000127481.15	protein_coding	UBR4	0.671807	0.0244225
ENSG00000232098.3	lncRNA	CTD-2619J13.14	0.671435	0.0264996
ENSG00000214022.12	protein_coding	REPIN1	0.671052	0.0140215
ENSG00000064309.16	protein_coding	CDON	0.668769	0.009972
ENSG00000106077.19	protein_coding	ABHD11	0.66831	0.0395008
ENSG00000063169.11	protein_coding	BICRA	0.667715	0.047229
ENSG00000131149.19	protein_coding	GSE1	0.666647	0.00396841
ENSG00000132640.15	protein_coding	BTBD3	0.665834	0.0109923
ENSG00000179178.11	protein_coding	TMEM125	0.665188	0.0420727
ENSG00000090924.15	protein_coding	PLEKHG2	0.664909	0.00610083
ENSG00000167173.19	protein_coding	C15orf39	0.6638	0.0113515
ENSG00000119787.14	protein_coding	ATL2	0.662985	0.0205943
ENSG00000185624.16	protein_coding	P4HB	0.660004	0.02482
ENSG00000198959.12	protein_coding	TGM2	0.657347	0.0345555
ENSG00000136802.12	protein_coding	LRRC8A	0.657246	0.0497631
ENSG00000118705.17	protein_coding	RPN2	0.657194	0.0120967
ENSG00000166949.17	protein_coding	SMAD3	0.657113	0.0368171
ENSG00000183337.18	protein_coding	BCOR	0.652231	0.0264354
ENSG00000171236.10	protein_coding	LRG1	0.64998	0.0453108
ENSG00000206450.11	protein_coding	HLA-B	0.645088	0.0364191
ENSG00000139083.11	protein_coding	ETV6	0.644115	0.00445115
ENSG00000139278.10	protein_coding	GLIPR1	0.641414	0.0273002
ENSG00000198837.10	protein_coding	DENND4B	0.638486	0.0200808
ENSG00000178927.18	protein_coding	CYBC1	0.638019	0.0225603
ENSG00000126561.18	protein_coding	STAT5A	0.636241	0.0390947
ENSG00000137713.16	protein_coding	PPP2R1B	0.636062	0.0119166
ENSG00000129514.8	protein_coding	FOXA1	0.631731	0.00897738
ENSG00000198911.12	protein_coding	SREBF2	0.628839	0.0224161
ENSG00000100625.9	protein_coding	SIX4	0.62835	0.0410911
ENSG00000173801.17	protein_coding	JUP	0.628198	0.0120313
ENSG00000185591.10	protein_coding	SP1	0.625357	0.0097471
ENSG00000171298.13	protein_coding	GAA	0.625202	0.0234833
ENSG00000153944.12	protein_coding	MSI2	0.623074	0.0307179
ENSG00000103174.13	protein_coding	NAGPA	0.622375	0.0405333
ENSG00000105397.14	protein_coding	TYK2	0.621146	0.0332815
ENSG00000204634.13	protein_coding	TBC1D8	0.620291	0.0291617
ENSG00000104517.13	protein_coding	UBR5	0.618304	0.0353721
ENSG00000168487.20	protein_coding	BMP1	0.617437	0.0440947
ENSG00000089060.12	protein_coding	SLC8B1	0.616969	0.0146459
ENSG00000166340.18	protein_coding	TPP1	0.614912	0.0175254
ENSG00000068650.19	protein_coding	ATP11A	0.613363	0.0162121
ENSG00000198792.13	protein_coding	TMEM184B	0.612176	0.0227622
ENSG00000133121.21	protein_coding	STARD13	0.60887	0.0327977
ENSG00000163435.16	protein_coding	ELF3	0.608205	0.0339065
ENSG00000168758.11	protein_coding	SEMA4C	0.606257	0.0362035
ENSG00000153815.17	protein_coding	CMIP	0.605475	0.00831486
ENSG00000158863.22	protein_coding	FAM160B2	0.603732	0.0498522
ENSG00000179604.10	protein_coding	CDC42EP4	0.603219	0.0345561
ENSG00000165152.9	protein_coding	PGAP4	0.603032	0.0209059
ENSG00000100600.15	protein_coding	LGMN	0.602735	0.0182278
ENSG00000158092.7	protein_coding	NCK1	0.602466	0.0114676
ENSG00000124155.18	protein_coding	PIGT	0.602381	0.0208492
ENSG00000101199.13	protein_coding	ARFGAP1	0.601437	0.0497346
ENSG00000033800.14	protein_coding	PIAS1	0.599062	0.0292568
ENSG00000038358.15	protein_coding	EDC4	0.598332	0.0211986
ENSG00000119777.20	protein_coding	TMEM214	0.596984	0.0153753
ENSG00000177666.17	protein_coding	PNPLA2	0.59191	0.0471279
ENSG00000176087.16	protein_coding	SLC35A4	0.589559	0.0400722
ENSG00000106789.13	protein_coding	CORO2A	0.589418	0.0151984
ENSG00000188313.13	protein_coding	PLSCR1	0.58542	0.0224495
ENSG00000023330.15	protein_coding	ALAS1	0.585267	0.0447122
ENSG00000176532.4	protein_coding	PRR15	0.584829	0.0297207
ENSG00000104142.11	protein_coding	VPS18	0.584189	0.00706547
ENSG00000182087.14	protein_coding	TMEM259	0.58411	0.00878737
ENSG00000162298.19	protein_coding	SYVN1	0.582573	0.0381094
ENSG00000107331.17	protein_coding	ABCA2	0.577209	0.0196381
ENSG00000177463.15	protein_coding	NR2C2	0.576912	0.0151868
ENSG00000105738.11	protein_coding	SIPA1L3	0.576169	0.0264996
ENSG00000155744.10	protein_coding	FAM126B	0.575957	0.0190567
ENSG00000132128.17	protein_coding	LRRC41	0.573043	0.0222541
ENSG00000076108.12	protein_coding	BAZ2A	0.571645	0.0264373
ENSG00000182934.12	protein_coding	SRPRA	0.57041	0.0151587
ENSG00000070540.13	protein_coding	WIPI1	0.570384	0.029879
ENSG00000160445.11	protein_coding	ZER1	0.570305	0.0292351
ENSG00000186866.17	protein_coding	POFUT2	0.5699	0.0424602
ENSG00000146083.12	protein_coding	RNF44	0.56886	0.0225028
ENSG00000236753.7	lncRNA	MKLN1-AS	0.567222	0.0336457
ENSG00000146409.12	protein_coding	SLC18B1	0.563591	0.0179237
ENSG00000152127.9	protein_coding	MGAT5	0.562601	0.0339065
ENSG00000129933.21	protein_coding	MAU2	0.558231	0.0474854
ENSG00000104946.13	protein_coding	TBC1D17	0.556312	0.0228406
ENSG00000126705.15	protein_coding	AHDC1	0.552584	0.040604
ENSG00000108306.13	protein_coding	FBXL20	0.552253	0.0202227
ENSG00000178467.18	protein_coding	P4HTM	0.551679	0.0409847
ENSG00000177951.17	protein_coding	BET1L	0.550641	0.0292351
ENSG00000163349.22	protein_coding	HIPK1	0.549651	0.0302434
ENSG00000125734.15	protein_coding	GPR108	0.549486	0.0243954
ENSG00000162434.13	protein_coding	JAK1	0.54857	0.0343383
ENSG00000117266.16	protein_coding	CDK18	0.547686	0.0466842
ENSG00000196712.18	protein_coding	NF1	0.540698	0.0369227
ENSG00000197122.12	protein_coding	SRC	0.539388	0.0347846
ENSG00000150961.15	protein_coding	SEC24D	0.537997	0.0471104
ENSG00000109736.15	protein_coding	MFSD10	0.53568	0.0452096
ENSG00000105287.13	protein_coding	PRKD2	0.525742	0.0371925
ENSG00000100991.12	protein_coding	TRPC4AP	0.520374	0.0325324
ENSG00000182606.17	protein_coding	TRAK1	0.517592	0.0368171
ENSG00000143217.9	protein_coding	NECTIN4	0.503123	0.0442873
ENSG00000175931.13	protein_coding	UBE2O	0.497646	0.0442999
ENSG00000143373.18	protein_coding	ZNF687	0.495625	0.0271019
ENSG00000102858.13	protein_coding	MGRN1	0.490603	0.0336457
ENSG00000134318.14	protein_coding	ROCK2	-0.494134	0.0442136
ENSG00000095380.11	protein_coding	NANS	-0.515133	0.0480682
ENSG00000029725.17	protein_coding	RABEP1	-0.521746	0.0473716
ENSG00000156709.15	protein_coding	AIFM1	-0.527962	0.0498522
ENSG00000197694.18	protein_coding	SPTAN1	-0.530822	0.0441372
ENSG00000101811.14	protein_coding	CSTF2	-0.533913	0.0399348
ENSG00000144674.16	protein_coding	GOLGA4	-0.53745	0.0161
ENSG00000096401.8	protein_coding	CDC5L	-0.538477	0.0244225
ENSG00000186834.4	protein_coding	HEXIM1	-0.54792	0.0211986
ENSG00000254635.6	lncRNA	WAC-AS1	-0.550264	0.0440991
ENSG00000124831.19	protein_coding	LRRFIP1	-0.553731	0.0440991
ENSG00000151461.20	protein_coding	UPF2	-0.555902	0.0434871
ENSG00000147140.17	protein_coding	NONO	-0.562801	0.0466842
ENSG00000038219.13	protein_coding	BOD1L1	-0.565563	0.0330624
ENSG00000168724.17	protein_coding	DNAJC21	-0.569239	0.0299929
ENSG00000170854.18	protein_coding	RIOX2	-0.573202	0.0258623
ENSG00000155827.12	protein_coding	RNF20	-0.582721	0.0466276
ENSG00000184575.12	protein_coding	XPOT	-0.585278	0.0398413
ENSG00000134046.12	protein_coding	MBD2	-0.587272	0.031972
ENSG00000102189.17	protein_coding	EEA1	-0.588154	0.0202223
ENSG00000164574.16	protein_coding	GALNT10	-0.589525	0.0135884
ENSG00000115761.16	protein_coding	NOL10	-0.590032	0.0336457
ENSG00000118762.8	protein_coding	PKD2	-0.594029	0.0218484
ENSG00000109452.12	protein_coding	INPP4B	-0.59644	0.0167123
ENSG00000173598.14	protein_coding	NUDT4	-0.596751	0.0170136
ENSG00000196083.10	protein_coding	IL1RAP	-0.606294	0.0398614
ENSG00000159352.16	protein_coding	PSMD4	-0.609542	0.0496999
ENSG00000170791.18	protein_coding	CHCHD7	-0.610186	0.0392312
ENSG00000141447.18	protein_coding	OSBPL1A	-0.612272	0.0243954
ENSG00000118600.12	protein_coding	RXYLT1	-0.615198	0.0318647
ENSG00000070814.22	protein_coding	TCOF1	-0.616361	0.0332815
ENSG00000087269.16	protein_coding	NOP14	-0.617835	0.0307179
ENSG00000099783.12	protein_coding	HNRNPM	-0.618446	0.0322325
ENSG00000038002.9	protein_coding	AGA	-0.62039	0.0390973
ENSG00000127914.19	protein_coding	AKAP9	-0.624252	0.0274717
ENSG00000196214.11	protein_coding	ZNF766	-0.625907	0.0296023
ENSG00000165733.8	protein_coding	BMS1	-0.626361	0.0362035
ENSG00000086061.16	protein_coding	DNAJA1	-0.626661	0.00678738
ENSG00000131037.15	protein_coding	EPS8L1	-0.628154	0.0297897
ENSG00000100591.8	protein_coding	AHSA1	-0.629703	0.0259143
ENSG00000158526.8	protein_coding	TSR2	-0.63039	0.0244452
ENSG00000035687.10	protein_coding	ADSS2	-0.633225	0.0128581
ENSG00000144381.18	protein_coding	HSPD1	-0.63379	0.0281965
ENSG00000140006.12	protein_coding	WDR89	-0.634859	0.0339065
ENSG00000164022.18	protein_coding	AIMP1	-0.635209	0.0102663
ENSG00000108651.10	protein_coding	UTP6	-0.635348	0.0274782
ENSG00000097096.9	protein_coding	SYDE2	-0.635418	0.0470286
ENSG00000160633.13	protein_coding	SAFB	-0.635692	0.0356051
ENSG00000160789.24	protein_coding	LMNA	-0.635755	0.0422535
ENSG00000065183.16	protein_coding	WDR3	-0.636216	0.026195
ENSG00000114446.5	protein_coding	IFT57	-0.637668	0.0413013
ENSG00000163938.17	protein_coding	GNL3	-0.637828	0.0138544
ENSG00000130811.12	protein_coding	EIF3G	-0.638185	0.0498263
ENSG00000170017.12	protein_coding	ALCAM	-0.639275	0.0382116
ENSG00000113312.12	protein_coding	TTC1	-0.640827	0.00969274
ENSG00000173230.15	protein_coding	GOLGB1	-0.642165	0.0225681
ENSG00000101161.8	protein_coding	PRPF6	-0.643229	0.0101449
ENSG00000183513.9	protein_coding	COA5	-0.644381	0.0287496
ENSG00000101773.19	protein_coding	RBBP8	-0.644784	0.0390349
ENSG00000125977.7	protein_coding	EIF2S2	-0.648469	0.0331991
ENSG00000119514.7	protein_coding	GALNT12	-0.648857	0.0274971
ENSG00000185721.13	protein_coding	DRG1	-0.652909	0.0422364
ENSG00000197498.13	protein_coding	RPF2	-0.655315	0.0372237
ENSG00000204525.17	protein_coding	HLA-C	-0.657307	0.0203574
ENSG00000137161.17	protein_coding	CNPY3	-0.660203	0.0233302
ENSG00000020426.11	protein_coding	MNAT1	-0.661613	0.0298909
ENSG00000105379.10	protein_coding	ETFB	-0.663198	0.0244225
ENSG00000115816.15	protein_coding	CEBPZ	-0.663548	0.040124
ENSG00000105185.12	protein_coding	PDCD5	-0.6656	0.0449319
ENSG00000138668.19	protein_coding	HNRNPD	-0.665843	0.0131569
ENSG00000111237.19	protein_coding	VPS29	-0.667414	0.0449319
ENSG00000100028.12	protein_coding	SNRPD3	-0.671941	0.00945558
ENSG00000108592.17	protein_coding	FTSJ3	-0.672415	0.0146792
ENSG00000143420.19	protein_coding	ENSA	-0.673048	0.024672
ENSG00000091127.14	protein_coding	PUS7	-0.676981	0.0449319
ENSG00000142168.15	protein_coding	SOD1	-0.679831	0.0365231
ENSG00000120254.16	protein_coding	MTHFD1L	-0.679894	0.0336457
ENSG00000070961.16	protein_coding	ATP2B1	-0.680306	0.00450837
ENSG00000103266.11	protein_coding	STUB1	-0.680621	0.0345394
ENSG00000058729.11	protein_coding	RIOK2	-0.681751	0.0244225
ENSG00000166794.6	protein_coding	PPIB	-0.682628	0.0150038
ENSG00000164609.10	protein_coding	SLU7	-0.683363	0.029879
ENSG00000142864.15	protein_coding	SERBP1	-0.684173	0.00991387
ENSG00000115306.16	protein_coding	SPTBN1	-0.684425	0.00964898
ENSG00000125651.14	protein_coding	GTF2F1	-0.68539	0.0281804
ENSG00000144118.14	protein_coding	RALB	-0.685978	0.0453108
ENSG00000166012.17	protein_coding	TAF1D	-0.69028	0.0208203
ENSG00000170473.17	protein_coding	PYM1	-0.690915	0.0460838
ENSG00000189369.9	protein_coding	GSPT2	-0.694395	0.0419596
ENSG00000265241.7	protein_coding	RBM8A	-0.695708	0.0237737
ENSG00000163956.13	protein_coding	LRPAP1	-0.696211	0.00239597
ENSG00000104679.12	protein_coding	R3HCC1	-0.696947	0.0440991
ENSG00000131013.4	protein_coding	PPIL4	-0.698179	0.0302796
ENSG00000126945.9	protein_coding	HNRNPH2	-0.698378	0.00617693
ENSG00000128563.13	protein_coding	PRKRIP1	-0.700214	0.0266919
ENSG00000157654.19	protein_coding	PALM2AKAP2	-0.700369	0.00801445
ENSG00000117155.17	protein_coding	SSX2IP	-0.701039	0.0112153
ENSG00000090520.12	protein_coding	DNAJB11	-0.701173	0.00381575
ENSG00000100603.14	protein_coding	SNW1	-0.70412	0.0105321
ENSG00000128228.5	protein_coding	SDF2L1	-0.704489	0.015583
ENSG00000105373.19	protein_coding	NOP53	-0.704836	0.0419596
ENSG00000103254.10	protein_coding	ANTKMT	-0.706292	0.0396048
ENSG00000166197.17	protein_coding	NOLC1	-0.707344	0.019522
ENSG00000170759.11	protein_coding	KIF5B	-0.707414	0.0161693
ENSG00000174720.16	protein_coding	LARP7	-0.70814	0.0147423
ENSG00000136811.16	protein_coding	ODF2	-0.708735	0.0418639
ENSG00000185483.12	protein_coding	ROR1	-0.711015	0.0169996
ENSG00000153046.18	protein_coding	CDYL	-0.711211	0.0381097
ENSG00000107581.13	protein_coding	EIF3A	-0.712207	0.0105386
ENSG00000169862.19	protein_coding	CTNND2	-0.713548	0.0335023
ENSG00000128609.16	protein_coding	NDUFA5	-0.714584	0.00768241
ENSG00000185298.13	protein_coding	CCDC137	-0.714716	0.0178619
ENSG00000204604.13	protein_coding	ZNF468	-0.715729	0.0247324
ENSG00000164379.7	protein_coding	FOXQ1	-0.715929	0.0131714
ENSG00000196975.16	protein_coding	ANXA4	-0.71621	0.0245438
ENSG00000150093.20	protein_coding	ITGB1	-0.718623	0.0267017
ENSG00000197362.15	protein_coding	ZNF786	-0.718726	0.0497874
ENSG00000125901.6	protein_coding	MRPS26	-0.718762	0.0301456
ENSG00000109466.14	protein_coding	KLHL2	-0.720955	0.0277655
ENSG00000071859.15	protein_coding	FAM50A	-0.721781	0.00591661
ENSG00000067334.14	protein_coding	DNTTIP2	-0.722462	0.0128486
ENSG00000069535.14	protein_coding	MAOB	-0.723321	0.0335102
ENSG00000113141.18	protein_coding	IK	-0.725053	0.00349186
ENSG00000163001.12	protein_coding	CFAP36	-0.7253	0.0119793
ENSG00000213799.13	protein_coding	ZNF845	-0.725587	0.029879
ENSG00000173163.10	protein_coding	COMMD1	-0.726986	0.0332815
ENSG00000108312.15	protein_coding	UBTF	-0.727038	0.00322783
ENSG00000069509.6	protein_coding	FUNDC1	-0.730678	0.037832
ENSG00000166226.13	protein_coding	CCT2	-0.731726	0.0314573
ENSG00000107223.13	protein_coding	EDF1	-0.732985	0.0139851
ENSG00000143549.21	protein_coding	TPM3	-0.73459	0.00706547
ENSG00000116752.6	protein_coding	BCAS2	-0.735853	0.0241277
ENSG00000111802.14	protein_coding	TDP2	-0.736207	0.0345394
ENSG00000185842.16	protein_coding	DNAH14	-0.736652	0.00946416
ENSG00000198363.18	protein_coding	ASPH	-0.738728	0.00569517
ENSG00000006468.14	protein_coding	ETV1	-0.740178	0.0440947
ENSG00000181610.13	protein_coding	MRPS23	-0.741038	0.0249669
ENSG00000108588.14	protein_coding	CCDC47	-0.741085	0.00334656
ENSG00000077684.16	protein_coding	JADE1	-0.743215	0.00744763
ENSG00000113407.14	protein_coding	TARS1	-0.745336	0.0109545
ENSG00000075914.13	protein_coding	EXOSC7	-0.74588	0.0173961
ENSG00000139168.9	protein_coding	ZCRB1	-0.746936	0.0129805
ENSG00000105254.12	protein_coding	TBCB	-0.747049	0.0141353
ENSG00000171617.15	protein_coding	ENC1	-0.748328	0.0435283
ENSG00000092841.19	protein_coding	MYL6	-0.749663	0.0365233
ENSG00000167674.15	protein_coding	HDGFL2	-0.750666	0.00999265
ENSG00000168502.17	protein_coding	MTCL1	-0.750702	0.0453759
ENSG00000170522.10	protein_coding	ELOVL6	-0.752587	0.0128581
ENSG00000257267.3	transcribed_unitary_pseudogene	ZNF271P	-0.752918	0.0130906
ENSG00000064652.11	protein_coding	SNX24	-0.754451	0.0101512
ENSG00000156411.10	protein_coding	ATP5MJ	-0.754968	0.0411003
ENSG00000198042.11	protein_coding	MAK16	-0.755259	0.00790033
ENSG00000174145.8	protein_coding	NWD2	-0.760129	0.0318172
ENSG00000133398.4	protein_coding	MED10	-0.760796	0.0229883
ENSG00000159228.13	protein_coding	CBR1	-0.762516	0.0256708
ENSG00000131018.25	protein_coding	SYNE1	-0.763964	0.0162766
ENSG00000132561.14	protein_coding	MATN2	-0.764389	0.0246563
ENSG00000253738.2	lncRNA	OTUD6B-AS1	-0.765511	0.0211489
ENSG00000167863.12	protein_coding	ATP5PD	-0.767189	0.0405333
ENSG00000170264.13	protein_coding	FAM161A	-0.769432	0.0442873
ENSG00000147687.19	protein_coding	TATDN1	-0.769858	0.00878186
ENSG00000152270.9	protein_coding	PDE3B	-0.773272	0.0122221
ENSG00000102103.17	protein_coding	PQBP1	-0.774376	0.023206
ENSG00000013583.10	protein_coding	HEBP1	-0.774687	0.0350119
ENSG00000166562.9	protein_coding	SEC11C	-0.775008	0.00660566
ENSG00000135486.19	protein_coding	HNRNPA1	-0.77515	0.00433899
ENSG00000141428.17	protein_coding	C18orf21	-0.776039	0.0470286
ENSG00000229619.4	lncRNA	MBNL1-AS1	-0.776329	0.0449319
ENSG00000112304.11	protein_coding	ACOT13	-0.778485	0.0142837
ENSG00000143314.12	protein_coding	MRPL24	-0.779099	0.0190283
ENSG00000266472.6	protein_coding	MRPS21	-0.779983	0.0102394
ENSG00000120533.13	protein_coding	ENY2	-0.780944	0.0180454
ENSG00000126698.11	protein_coding	DNAJC8	-0.782766	0.0234273
ENSG00000140612.14	protein_coding	SEC11A	-0.783253	0.0299271
ENSG00000215845.11	protein_coding	TSTD1	-0.78431	0.0253198
ENSG00000127022.16	protein_coding	CANX	-0.785891	0.0420727
ENSG00000115541.11	protein_coding	HSPE1	-0.790028	0.0286172
ENSG00000088367.23	protein_coding	EPB41L1	-0.791506	0.0121325
ENSG00000112110.10	protein_coding	MRPL18	-0.792317	0.0184748
ENSG00000173905.9	protein_coding	GOLIM4	-0.792927	0.00903062
ENSG00000139410.15	protein_coding	SDSL	-0.795306	0.00752358
ENSG00000164902.14	protein_coding	PHAX	-0.796474	0.0100915
ENSG00000197345.13	protein_coding	MRPL21	-0.797771	0.0253381
ENSG00000129460.16	protein_coding	NGDN	-0.798198	0.0143001
ENSG00000162377.6	protein_coding	COA7	-0.798486	0.0424846
ENSG00000166387.14	protein_coding	PPFIBP2	-0.799802	0.0245267
ENSG00000092820.18	protein_coding	EZR	-0.800402	0.00532048
ENSG00000134597.16	protein_coding	RBMX2	-0.801236	0.0315283
ENSG00000172164.15	protein_coding	SNTB1	-0.80185	0.00233099
ENSG00000165506.15	protein_coding	DNAAF2	-0.804065	0.027728
ENSG00000152620.13	protein_coding	NADK2	-0.804734	0.0146175
ENSG00000158417.11	protein_coding	EIF5B	-0.805545	0.00182502
ENSG00000092969.12	protein_coding	TGFB2	-0.805954	0.0381809
ENSG00000169599.13	protein_coding	NFU1	-0.80758	0.0183822
ENSG00000127603.31	protein_coding	MACF1	-0.807614	0.0153718
ENSG00000104131.13	protein_coding	EIF3J	-0.810687	0.00613405
ENSG00000135052.16	protein_coding	GOLM1	-0.811273	0.0404696
ENSG00000149089.13	protein_coding	APIP	-0.811276	0.0471104
ENSG00000111906.18	protein_coding	HDDC2	-0.811501	0.0333034
ENSG00000167880.8	protein_coding	EVPL	-0.812392	0.00839627
ENSG00000080493.18	protein_coding	SLC4A4	-0.812416	0.0222541
ENSG00000143793.13	protein_coding	C1orf35	-0.812586	0.026908
ENSG00000187051.9	protein_coding	RPS19BP1	-0.814975	0.020088
ENSG00000117395.13	protein_coding	EBNA1BP2	-0.818578	0.0315283
ENSG00000126777.18	protein_coding	KTN1	-0.821277	0.000806266
ENSG00000106591.4	protein_coding	MRPL32	-0.822386	0.0128879
ENSG00000213793.5	protein_coding	ZNF888	-0.824843	0.0119166
ENSG00000261183.5	lncRNA	SPINT1-AS1	-0.829858	0.0348544
ENSG00000120656.13	protein_coding	TAF12	-0.838724	0.0197241
ENSG00000172572.7	protein_coding	PDE3A	-0.839701	0.0376107
ENSG00000137288.10	protein_coding	UQCC2	-0.844058	0.00495971
ENSG00000105321.14	protein_coding	CCDC9	-0.848428	0.0101512
ENSG00000163156.12	protein_coding	SCNM1	-0.848565	0.0210807
ENSG00000130724.9	protein_coding	CHMP2A	-0.848801	0.00469139
ENSG00000087191.13	protein_coding	PSMC5	-0.84927	0.00447578
ENSG00000140259.7	protein_coding	MFAP1	-0.852893	0.00294637
ENSG00000125378.16	protein_coding	BMP4	-0.853033	0.00961122
ENSG00000164919.11	protein_coding	COX6C	-0.853398	0.0259143
ENSG00000166173.11	protein_coding	LARP6	-0.855365	0.00387549
ENSG00000100442.11	protein_coding	FKBP3	-0.856273	0.0151587
ENSG00000080824.19	protein_coding	HSP90AA1	-0.856542	0.00217996
ENSG00000197451.12	protein_coding	HNRNPAB	-0.85708	0.0203523
ENSG00000136888.8	protein_coding	ATP6V1G1	-0.860205	0.0258623
ENSG00000198783.6	protein_coding	ZNF830	-0.861115	0.0241277
ENSG00000065548.18	protein_coding	ZC3H15	-0.862387	0.00310326
ENSG00000261236.8	protein_coding	BOP1	-0.871681	0.0258623
ENSG00000170421.12	protein_coding	KRT8	-0.873244	0.0260719
ENSG00000127954.13	protein_coding	STEAP4	-0.874157	0.0173691
ENSG00000005469.12	protein_coding	CROT	-0.879144	0.0466254
ENSG00000139726.11	protein_coding	DENR	-0.882636	0.00797678
ENSG00000117133.11	protein_coding	RPF1	-0.883046	0.0120381
ENSG00000174744.14	protein_coding	BRMS1	-0.886892	0.00836061
ENSG00000135480.16	protein_coding	KRT7	-0.890956	0.0345561
ENSG00000213468.7	lncRNA	FIRRE	-0.893014	0.00311732
ENSG00000145703.16	protein_coding	IQGAP2	-0.894154	0.0266919
ENSG00000167088.11	protein_coding	SNRPD1	-0.894509	0.0286172
ENSG00000171497.5	protein_coding	PPID	-0.894876	0.00239597
ENSG00000090263.16	protein_coding	MRPS33	-0.895318	0.0374044
ENSG00000035141.8	protein_coding	FAM136A	-0.897584	0.0011841
ENSG00000135269.18	protein_coding	TES	-0.89761	0.0182278
ENSG00000138495.7	protein_coding	COX17	-0.899429	0.0291625
ENSG00000138735.16	protein_coding	PDE5A	-0.901472	0.00416385
ENSG00000105258.9	protein_coding	POLR2I	-0.901946	0.0333957
ENSG00000144451.19	protein_coding	SPAG16	-0.904401	0.0153753
ENSG00000121207.12	protein_coding	LRAT	-0.914261	0.0152217
ENSG00000173545.5	protein_coding	ZNF622	-0.914275	0.0128486
ENSG00000255302.5	protein_coding	EID1	-0.914627	0.00627646
ENSG00000214960.11	protein_coding	CRPPA	-0.916047	0.00492204
ENSG00000164128.7	protein_coding	NPY1R	-0.918952	0.00759525
ENSG00000143013.13	protein_coding	LMO4	-0.919162	0.0127362
ENSG00000171490.13	protein_coding	RSL1D1	-0.919633	0.0286172
ENSG00000184160.8	protein_coding	ADRA2C	-0.919649	0.0466842
ENSG00000143344.16	protein_coding	RGL1	-0.920007	0.0413013
ENSG00000135972.9	protein_coding	MRPS9	-0.921191	0.00342573
ENSG00000150556.17	protein_coding	LYPD6B	-0.923442	0.00929634
ENSG00000145247.12	protein_coding	OCIAD2	-0.924421	0.0221308
ENSG00000116288.13	protein_coding	PARK7	-0.925803	0.0146512
ENSG00000125482.13	protein_coding	TTF1	-0.929785	0.010666
ENSG00000120694.20	protein_coding	HSPH1	-0.930162	0.0271019
ENSG00000143436.11	protein_coding	MRPL9	-0.932169	0.00885902
ENSG00000147684.10	protein_coding	NDUFB9	-0.93217	0.00945558
ENSG00000106617.15	protein_coding	PRKAG2	-0.934798	0.0498263
ENSG00000135842.17	protein_coding	NIBAN1	-0.936345	0.0418293
ENSG00000131116.12	protein_coding	ZNF428	-0.936691	0.00502878
ENSG00000189403.15	protein_coding	HMGB1	-0.938368	0.0249671
ENSG00000145592.14	protein_coding	RPL37	-0.94118	0.00892997
ENSG00000127831.11	protein_coding	VIL1	-0.942812	0.00244015
ENSG00000170860.4	protein_coding	LSM3	-0.942982	0.0291842
ENSG00000198464.14	protein_coding	ZNF480	-0.944352	0.0142914
ENSG00000155438.12	protein_coding	NIFK	-0.945897	0.00464788
ENSG00000175324.10	protein_coding	LSM1	-0.955931	0.00469788
ENSG00000130956.14	protein_coding	HABP4	-0.957439	0.0168715
ENSG00000175416.16	protein_coding	CLTB	-0.95877	0.00247234
ENSG00000101084.18	protein_coding	RAB5IF	-0.959184	0.0236126
ENSG00000102109.9	protein_coding	PCSK1N	-0.959613	0.0162431
ENSG00000159335.18	protein_coding	PTMS	-0.96119	0.0266488
ENSG00000115350.12	protein_coding	POLE4	-0.962462	0.0075553
ENSG00000163344.6	protein_coding	PMVK	-0.965204	0.00450024
ENSG00000171234.14	protein_coding	UGT2B7	-0.965344	0.00955533
ENSG00000187123.15	protein_coding	LYPD6	-0.965851	0.00526811
ENSG00000134996.12	protein_coding	OSTF1	-0.966595	0.00897738
ENSG00000166477.13	protein_coding	LEO1	-0.969126	0.00669466
ENSG00000123892.12	protein_coding	RAB38	-0.97295	0.0299271
ENSG00000160818.17	protein_coding	GPATCH4	-0.975532	0.0271821
ENSG00000120837.8	protein_coding	NFYB	-0.976243	0.00857709
ENSG00000110104.13	protein_coding	CCDC86	-0.977017	0.0422364
ENSG00000170310.15	protein_coding	STX8	-0.987442	0.0377526
ENSG00000090273.14	protein_coding	NUDC	-0.988349	0.000937866
ENSG00000181264.9	protein_coding	TLCD5	-0.990303	0.0307606
ENSG00000150316.12	protein_coding	CWC15	-0.991768	0.00617693
ENSG00000184428.13	protein_coding	TOP1MT	-0.994642	0.00442827
ENSG00000113387.12	protein_coding	SUB1	-0.995842	0.00218273
ENSG00000182287.15	protein_coding	AP1S2	-0.995892	0.00253221
ENSG00000260604.2	lncRNA	RP1-140K8.5	-0.996545	0.0398866
ENSG00000198755.11	protein_coding	RPL10A	-1.00595	0.0290836
ENSG00000123144.11	protein_coding	TRIR	-1.00635	0.00575835
ENSG00000133142.18	protein_coding	TCEAL4	-1.00726	0.00113645
ENSG00000143222.12	protein_coding	UFC1	-1.01064	0.00361674
ENSG00000118507.18	protein_coding	AKAP7	-1.01198	0.0348227
ENSG00000136542.9	protein_coding	GALNT5	-1.01338	0.0471658
ENSG00000142875.19	protein_coding	PRKACB	-1.02033	0.00669466
ENSG00000166337.10	protein_coding	TAF10	-1.02072	0.00772432
ENSG00000259663.2	lncRNA	CTD-2314G24.2	-1.02136	0.0453329
ENSG00000101421.4	protein_coding	CHMP4B	-1.02189	0.00444405
ENSG00000109534.17	protein_coding	GAR1	-1.02244	0.0144398
ENSG00000160188.10	protein_coding	RSPH1	-1.02253	0.0266919
ENSG00000169288.18	protein_coding	MRPL1	-1.02287	0.0143001
ENSG00000071082.11	protein_coding	RPL31	-1.02321	0.0128581
ENSG00000164221.13	protein_coding	CCDC112	-1.02583	0.0128486
ENSG00000169684.13	protein_coding	CHRNA5	-1.03103	0.0229931
ENSG00000165630.14	protein_coding	PRPF18	-1.03138	0.0354049
ENSG00000152056.17	protein_coding	AP1S3	-1.03355	0.0356907
ENSG00000275342.5	protein_coding	PRAG1	-1.03473	0.0402189
ENSG00000122870.12	protein_coding	BICC1	-1.03955	0.000323515
ENSG00000224877.4	protein_coding	NDUFAF8	-1.04023	0.00481119
ENSG00000173660.12	protein_coding	UQCRH	-1.04104	0.0184748
ENSG00000106355.10	protein_coding	LSM5	-1.04169	0.00722966
ENSG00000161016.18	protein_coding	RPL8	-1.04713	0.0365874
ENSG00000141480.18	protein_coding	ARRB2	-1.05179	0.0409712
ENSG00000205581.11	protein_coding	HMGN1	-1.05357	0.00050019
ENSG00000181163.14	protein_coding	NPM1	-1.05567	0.00492204
ENSG00000106554.13	protein_coding	CHCHD3	-1.05734	0.00333388
ENSG00000240583.14	protein_coding	AQP1	-1.05982	0.0343421
ENSG00000115365.12	protein_coding	LANCL1	-1.05997	0.00432993
ENSG00000132467.4	protein_coding	UTP3	-1.06036	0.00254866
ENSG00000138193.16	protein_coding	PLCE1	-1.06211	0.00416127
ENSG00000109265.15	protein_coding	CRACD	-1.07156	0.0097471
ENSG00000182512.5	protein_coding	GLRX5	-1.07654	0.010009
ENSG00000106025.9	protein_coding	TSPAN12	-1.07764	0.0243986
ENSG00000198242.14	protein_coding	RPL23A	-1.07841	0.0184898
ENSG00000111832.13	protein_coding	RWDD1	-1.07962	0.00217607
ENSG00000008988.11	protein_coding	RPS20	-1.08004	0.0402189
ENSG00000115758.13	protein_coding	ODC1	-1.08265	0.00481119
ENSG00000168556.7	protein_coding	ING2	-1.08472	0.0335725
ENSG00000163634.12	protein_coding	THOC7	-1.08941	0.00582085
ENSG00000115616.3	protein_coding	SLC9A2	-1.09033	0.0311783
ENSG00000130810.20	protein_coding	PPAN	-1.09141	0.0212808
ENSG00000116161.18	protein_coding	CACYBP	-1.09758	0.00113064
ENSG00000099385.12	protein_coding	BCL7C	-1.0985	0.00404659
ENSG00000124942.14	protein_coding	AHNAK	-1.09984	0.000402011
ENSG00000087884.14	protein_coding	AAMDC	-1.10005	0.0229497
ENSG00000142937.12	protein_coding	RPS8	-1.10037	0.03693
ENSG00000169131.13	protein_coding	ZNF354A	-1.10326	0.00691582
ENSG00000168275.16	protein_coding	COA6	-1.10508	0.0227236
ENSG00000134533.6	protein_coding	RERG	-1.11151	0.0143001
ENSG00000102309.15	protein_coding	PIN4	-1.11718	0.0097471
ENSG00000157168.20	protein_coding	NRG1	-1.11741	0.0150508
ENSG00000152082.15	protein_coding	MZT2B	-1.11893	0.0256708
ENSG00000153140.9	protein_coding	CETN3	-1.12061	0.0147675
ENSG00000186468.13	protein_coding	RPS23	-1.12645	0.0145873
ENSG00000170500.13	protein_coding	LONRF2	-1.13436	0.00811025
ENSG00000115053.17	protein_coding	NCL	-1.1361	0.000374071
ENSG00000131495.9	protein_coding	NDUFA2	-1.13681	0.0184127
ENSG00000133116.8	protein_coding	KL	-1.14601	0.0460689
ENSG00000148057.16	protein_coding	IDNK	-1.15079	0.0318608
ENSG00000132541.11	protein_coding	RIDA	-1.15127	0.00711263
ENSG00000008277.15	protein_coding	ADAM22	-1.15255	0.0434871
ENSG00000145912.9	protein_coding	NHP2	-1.15363	0.00974626
ENSG00000179041.4	protein_coding	RRS1	-1.15582	0.0128486
ENSG00000136819.15	protein_coding	C9orf78	-1.15606	0.0001676
ENSG00000138326.21	protein_coding	RPS24	-1.1588	0.00134947
ENSG00000053501.13	protein_coding	USE1	-1.161	0.00545676
ENSG00000115539.14	protein_coding	PDCL3	-1.16846	0.00945558
ENSG00000198774.5	protein_coding	RASSF9	-1.17278	0.0429842
ENSG00000153015.16	protein_coding	CWC27	-1.17313	0.000668395
ENSG00000204922.5	protein_coding	UQCC3	-1.17368	0.0150508
ENSG00000139211.7	protein_coding	AMIGO2	-1.17613	0.0267758
ENSG00000091640.8	protein_coding	SPAG7	-1.18014	0.000468406
ENSG00000175602.4	protein_coding	CCDC85B	-1.18118	0.0267017
ENSG00000152818.18	protein_coding	UTRN	-1.1821	0.00233413
ENSG00000136942.15	protein_coding	RPL35	-1.18277	0.0319701
ENSG00000179010.15	protein_coding	MRFAP1	-1.18493	0.000871088
ENSG00000164182.12	protein_coding	NDUFAF2	-1.18613	0.0104751
ENSG00000101335.10	protein_coding	MYL9	-1.18904	0.0313129
ENSG00000198157.11	protein_coding	HMGN5	-1.18947	0.0356907
ENSG00000242110.8	protein_coding	AMACR	-1.19755	0.0277158
ENSG00000135521.9	protein_coding	LTV1	-1.19997	0.00764399
ENSG00000112306.8	protein_coding	RPS12	-1.20058	0.0146959
ENSG00000196418.13	protein_coding	ZNF124	-1.20119	0.0151868
ENSG00000079841.18	protein_coding	RIMS1	-1.20213	0.0035616
ENSG00000138100.14	protein_coding	TRIM54	-1.20731	0.00549642
ENSG00000163485.17	protein_coding	ADORA1	-1.20911	0.0372237
ENSG00000178665.16	protein_coding	ZNF713	-1.21163	0.0134003
ENSG00000224032.7	lncRNA	EPB41L4A-AS1	-1.21486	0.0287496
ENSG00000089048.15	protein_coding	ESF1	-1.23245	0.00109824
ENSG00000230409.3	processed_pseudogene	TCEA1P2	-1.23579	0.0386013
ENSG00000117010.17	protein_coding	ZNF684	-1.23992	0.0162766
ENSG00000104154.7	protein_coding	SLC30A4	-1.24596	0.0180211
ENSG00000065534.19	protein_coding	MYLK	-1.24618	0.0369234
ENSG00000179674.4	protein_coding	ARL14	-1.24753	0.0020988
ENSG00000196531.14	protein_coding	NACA	-1.24967	0.000710008
ENSG00000100941.9	protein_coding	PNN	-1.25166	6.98135e-05
ENSG00000129235.11	protein_coding	TXNDC17	-1.26579	0.000835017
ENSG00000110092.4	protein_coding	CCND1	-1.26675	0.0267758
ENSG00000124733.5	protein_coding	MEA1	-1.26793	0.00298682
ENSG00000166275.16	protein_coding	BORCS7	-1.27073	0.00610083
ENSG00000180801.14	protein_coding	ARSJ	-1.27886	0.000109615
ENSG00000196507.11	protein_coding	TCEAL3	-1.27972	0.0436497
ENSG00000145494.12	protein_coding	NDUFS6	-1.28031	0.000710008
ENSG00000188158.16	protein_coding	NHS	-1.28325	0.00189578
ENSG00000144366.16	protein_coding	GULP1	-1.28554	0.0305962
ENSG00000183018.9	protein_coding	SPNS2	-1.29291	0.0354049
ENSG00000226067.7	lncRNA	LINC00623	-1.29779	0.037922
ENSG00000120708.17	protein_coding	TGFBI	-1.3043	0.00744763
ENSG00000163638.13	protein_coding	ADAMTS9	-1.305	0.00213015
ENSG00000075131.10	protein_coding	TIPIN	-1.3152	0.0286086
ENSG00000101255.12	protein_coding	TRIB3	-1.32034	0.00300832
ENSG00000155115.7	protein_coding	GTF3C6	-1.32219	0.000297537
ENSG00000111057.11	protein_coding	KRT18	-1.3232	0.0169875
ENSG00000108298.12	protein_coding	RPL19	-1.32651	0.00495905
ENSG00000169851.15	protein_coding	PCDH7	-1.33044	0.0473716
ENSG00000150687.12	protein_coding	PRSS23	-1.33435	0.0174657
ENSG00000119705.10	protein_coding	SLIRP	-1.33732	0.00310326
ENSG00000099260.11	protein_coding	PALMD	-1.33917	0.00409362
ENSG00000122644.13	protein_coding	ARL4A	-1.34154	0.000328112
ENSG00000037241.7	protein_coding	RPL26L1	-1.34373	0.00984229
ENSG00000172809.13	protein_coding	RPL38	-1.3449	0.0067476
ENSG00000142534.7	protein_coding	RPS11	-1.34513	0.00673509
ENSG00000124172.10	protein_coding	ATP5F1E	-1.35208	0.00182502
ENSG00000184319.16	transcribed_unprocessed_pseudogene	RPL23AP82	-1.35942	0.00691582
ENSG00000185250.16	protein_coding	PPIL6	-1.36418	0.0332815
ENSG00000152147.11	protein_coding	GEMIN6	-1.36871	0.00209866
ENSG00000175467.15	protein_coding	SART1	-1.36877	1.0709e-05
ENSG00000143947.15	protein_coding	RPS27A	-1.37637	0.00842766
ENSG00000154678.18	protein_coding	PDE1C	-1.37661	0.00110542
ENSG00000145220.14	protein_coding	LYAR	-1.37719	0.0160491
ENSG00000196683.11	protein_coding	TOMM7	-1.38101	0.00279987
ENSG00000079112.10	protein_coding	CDH17	-1.38229	0.0258623
ENSG00000130255.13	protein_coding	RPL36	-1.38517	0.00811025
ENSG00000243560.3	misc_RNA	RN7SL364P	-1.38671	0.030964
ENSG00000243147.8	protein_coding	MRPL33	-1.39475	0.000871088
ENSG00000150782.12	protein_coding	IL18	-1.39691	0.00933442
ENSG00000033122.21	protein_coding	LRRC7	-1.40313	0.0299929
ENSG00000274315.1	lncRNA	RP11-996F15.5	-1.4049	0.0362035
ENSG00000168386.19	protein_coding	FILIP1L	-1.40648	0.00811025
ENSG00000164346.10	protein_coding	NSA2	-1.40649	0.00032666
ENSG00000102241.12	protein_coding	HTATSF1	-1.41045	5.34009e-05
ENSG00000196549.13	protein_coding	MME	-1.41209	0.0200505
ENSG00000232112.3	protein_coding	TMA7	-1.41599	0.00227639
ENSG00000104760.17	protein_coding	FGL1	-1.41899	0.00989013
ENSG00000164587.13	protein_coding	RPS14	-1.42015	0.0246456
ENSG00000139343.10	protein_coding	SNRPF	-1.42416	0.00407788
ENSG00000133773.12	protein_coding	CCDC59	-1.42454	0.000121742
ENSG00000175550.8	protein_coding	DRAP1	-1.42468	0.00194257
ENSG00000141337.13	protein_coding	ARSG	-1.42896	0.0266488
ENSG00000177469.13	protein_coding	CAVIN1	-1.4316	0.00742099
ENSG00000234171.3	lncRNA	RNASEH1-AS1	-1.43642	0.00117768
ENSG00000244313.3	processed_pseudogene	RP11-425L10.1	-1.43756	0.0109545
ENSG00000205795.4	protein_coding	CYS1	-1.43888	0.011724
ENSG00000156467.10	protein_coding	UQCRB	-1.44299	7.01194e-05
ENSG00000175538.11	protein_coding	KCNE3	-1.4434	0.0124867
ENSG00000166441.13	protein_coding	RPL27A	-1.44592	0.00312019
ENSG00000178750.3	protein_coding	STX19	-1.44616	0.0255645
ENSG00000183091.20	protein_coding	NEB	-1.45376	0.00512981
ENSG00000065978.19	protein_coding	YBX1	-1.45419	0.0151868
ENSG00000127084.19	protein_coding	FGD3	-1.46486	0.00239597
ENSG00000163170.12	protein_coding	BOLA3	-1.46768	0.0044028
ENSG00000173457.11	protein_coding	PPP1R14B	-1.46774	0.0043955
ENSG00000271824.2	protein_coding	SMIM32	-1.47906	0.0100915
ENSG00000163536.13	protein_coding	SERPINI1	-1.47998	0.0064638
ENSG00000007080.11	protein_coding	CCDC124	-1.48335	7.70505e-05
ENSG00000116717.13	protein_coding	GADD45A	-1.48641	0.025394
ENSG00000197958.13	protein_coding	RPL12	-1.49092	0.00674948
ENSG00000273748.1	protein_coding	ENSG00000273748	-1.49513	0.0197241
ENSG00000166823.5	protein_coding	MESP1	-1.49706	0.00266206
ENSG00000266019.1	miRNA	MIR3609	-1.49869	0.0146792
ENSG00000163393.13	protein_coding	SLC22A15	-1.51179	0.00133312
ENSG00000283154.2	protein_coding	IQCJ-SCHIP1	-1.52124	0.00182502
ENSG00000147257.15	protein_coding	GPC3	-1.52155	0.000166179
ENSG00000135919.14	protein_coding	SERPINE2	-1.5246	9.77642e-05
ENSG00000206538.9	protein_coding	VGLL3	-1.53116	0.00925042
ENSG00000112936.19	protein_coding	C7	-1.53119	0.0150508
ENSG00000005108.16	protein_coding	THSD7A	-1.5423	0.0110963
ENSG00000117877.11	protein_coding	POLR1G	-1.54334	0.00130108
ENSG00000010810.17	protein_coding	FYN	-1.54431	0.000567272
ENSG00000111639.8	protein_coding	MRPL51	-1.5462	0.00141933
ENSG00000153132.13	protein_coding	CLGN	-1.55952	0.0140506
ENSG00000132967.9	transcribed_processed_pseudogene	HMGB1P5	-1.56562	0.0243257
ENSG00000264916.2	misc_RNA	RN7SL230P	-1.5798	0.0302711
ENSG00000170044.9	protein_coding	ZPLD1	-1.58107	0.0145535
ENSG00000162814.11	protein_coding	SPATA17	-1.58177	0.0264354
ENSG00000155368.17	protein_coding	DBI	-1.58504	7.03936e-05
ENSG00000006128.12	protein_coding	TAC1	-1.58759	0.0390973
ENSG00000169903.7	protein_coding	TM4SF4	-1.58994	0.00487908
ENSG00000100142.16	protein_coding	POLR2F	-1.59778	0.00151011
ENSG00000140990.15	protein_coding	NDUFB10	-1.60086	0.000132232
ENSG00000196924.19	protein_coding	FLNA	-1.60964	0.0124678
ENSG00000156482.11	protein_coding	RPL30	-1.63041	0.00128583
ENSG00000048162.21	protein_coding	NOP16	-1.64282	0.000565978
ENSG00000225921.7	protein_coding	NOL7	-1.64682	0.000121742
ENSG00000244503.1	processed_pseudogene	RP11-278L15.6	-1.64791	0.0134842
ENSG00000197046.12	protein_coding	SIGLEC15	-1.65941	0.0167123
ENSG00000184515.11	protein_coding	BEX5	-1.67151	0.00595188
ENSG00000142676.14	protein_coding	RPL11	-1.67672	0.00014419
ENSG00000136999.5	protein_coding	CCN3	-1.6881	0.00742099
ENSG00000249353.2	processed_pseudogene	NPM1P27	-1.69227	0.00310326
ENSG00000156697.13	protein_coding	UTP14A	-1.69258	6.75772e-06
ENSG00000265735.2	misc_RNA	RN7SL5P	-1.70155	0.0305869
ENSG00000218283.2	processed_pseudogene	MORF4L1P1	-1.71205	0.00613405
ENSG00000161970.15	protein_coding	RPL26	-1.71654	0.00324288
ENSG00000136235.17	protein_coding	GPNMB	-1.73024	0.0410911
ENSG00000215386.13	lncRNA	MIR99AHG	-1.74026	0.0267758
ENSG00000114391.13	protein_coding	RPL24	-1.74054	0.0030463
ENSG00000138385.16	protein_coding	SSB	-1.74714	2.4657e-06
ENSG00000139364.11	protein_coding	TMEM132B	-1.74979	0.0421241
ENSG00000115252.18	protein_coding	PDE1A	-1.75632	0.0239341
ENSG00000235269.2	lncRNA	LINC02331	-1.76047	0.00038391
ENSG00000214455.4	processed_pseudogene	RCN1P2	-1.76069	0.00149349
ENSG00000197756.10	protein_coding	RPL37A	-1.76161	0.000833564
ENSG00000105825.14	protein_coding	TFPI2	-1.76416	0.0117971
ENSG00000168653.11	protein_coding	NDUFS5	-1.7651	0.000947399
ENSG00000198467.16	protein_coding	TPM2	-1.76941	1.63186e-06
ENSG00000157423.18	protein_coding	HYDIN	-1.77098	0.00327785
ENSG00000089009.16	protein_coding	RPL6	-1.78786	0.000205173
ENSG00000286134.2	lncRNA	CTD-2015B23.3	-1.80188	0.00116148
ENSG00000087495.17	protein_coding	PHACTR3	-1.80356	0.0145297
ENSG00000249456.1	lncRNA	RP11-298J20.4	-1.80377	0.0400608
ENSG00000178988.11	protein_coding	MRFAP1L1	-1.8125	1.63186e-06
ENSG00000101132.10	protein_coding	PFDN4	-1.81686	0.000241672
ENSG00000163072.16	protein_coding	NOSTRIN	-1.82309	0.000833564
ENSG00000198829.6	protein_coding	SUCNR1	-1.82486	0.0197241
ENSG00000176771.17	protein_coding	NCKAP5	-1.82486	0.0266919
ENSG00000244128.7	lncRNA	LINC01322	-1.84102	0.00369416
ENSG00000146070.17	protein_coding	PLA2G7	-1.84559	0.0292568
ENSG00000275326.4	protein_coding	NOSTRIN	-1.85029	0.000565978
ENSG00000171530.15	protein_coding	TBCA	-1.85345	1.56548e-05
ENSG00000215030.5	processed_pseudogene	RPL13P12	-1.85777	0.00596096
ENSG00000282057.1	lncRNA	RP4-621F18.2	-1.86783	0.0424602
ENSG00000118898.16	protein_coding	PPL	-1.87881	0.000122807
ENSG00000252835.1	scaRNA	SCARNA21	-1.88341	0.00239597
ENSG00000137154.13	protein_coding	RPS6	-1.89222	0.00184392
ENSG00000085563.15	protein_coding	ABCB1	-1.90002	0.00479669
ENSG00000230716.3	processed_pseudogene	KRT8P7	-1.90133	0.0407787
ENSG00000239702.3	misc_RNA	RN7SL507P	-1.90528	0.0183026
ENSG00000152422.16	protein_coding	XRCC4	-1.91981	0.00706547
ENSG00000229656.7	lncRNA	ITGB1-DT	-1.91993	0.0337972
ENSG00000236698.1	processed_pseudogene	EIF1AXP1	-1.9273	0.0200505
ENSG00000205683.12	protein_coding	DPF3	-1.9459	0.0403286
ENSG00000153930.13	protein_coding	ANKFN1	-1.97224	0.0319096
ENSG00000138587.6	protein_coding	MNS1	-1.98631	0.00401706
ENSG00000226733.4	lncRNA	RP11-397G17.1	-1.99835	0.00232663
ENSG00000223784.2	lncRNA	LINP1	-2.00251	0.000146545
ENSG00000100583.4	protein_coding	SAMD15	-2.00568	0.0259248
ENSG00000184110.15	protein_coding	EIF3C	-2.022	0.000100329
ENSG00000227615.1	processed_pseudogene	RP11-864N7.2	-2.02951	0.0167006
ENSG00000281518.7	protein_coding	FOXO6	-2.03087	0.0382116
ENSG00000176697.20	protein_coding	BDNF	-2.05497	0.0162121
ENSG00000137801.11	protein_coding	THBS1	-2.05956	0.00124821
ENSG00000224520.2	processed_pseudogene	KRT8P45	-2.09666	0.00189578
ENSG00000174827.14	protein_coding	PDZK1	-2.10732	0.0117971
ENSG00000125691.14	protein_coding	RPL23	-2.1121	6.4944e-05
ENSG00000116741.8	protein_coding	RGS2	-2.12922	2.4657e-06
ENSG00000162385.11	protein_coding	MAGOH	-2.13628	5.74581e-05
ENSG00000239572.3	lncRNA	RP11-451B8.1	-2.18089	0.0399348
ENSG00000127920.6	protein_coding	GNG11	-2.22668	0.00492204
ENSG00000182004.13	protein_coding	SNRPE	-2.25348	0.000109615
ENSG00000285517.1	lncRNA	LINC00941	-2.25758	0.0466276
ENSG00000244398.1	processed_pseudogene	RP11-466H18.1	-2.26388	0.00742099
ENSG00000114854.8	protein_coding	TNNC1	-2.29993	0.00237502
ENSG00000244384.3	misc_RNA	RN7SL359P	-2.31553	0.0363591
ENSG00000224259.7	lncRNA	LINC01133	-2.32104	0.00182502
ENSG00000136155.17	protein_coding	SCEL	-2.33148	0.0221335
ENSG00000121089.4	processed_pseudogene	NACA3P	-2.35331	0.013665
ENSG00000086696.11	protein_coding	HSD17B2	-2.41435	0.0165992
ENSG00000241162.3	misc_RNA	RN7SL617P	-2.4159	0.0256708
ENSG00000036828.17	protein_coding	CASR	-2.43881	2.12886e-06
ENSG00000206120.11	transcribed_unitary_pseudogene	EGFEM1P	-2.4409	0.031972
ENSG00000221676.1	snRNA	RNU6ATAC	-2.44114	0.0303742
ENSG00000170214.5	protein_coding	ADRA1B	-2.44735	0.0449319
ENSG00000243199.1	processed_pseudogene	RP11-408P14.1	-2.50703	0.0109771
ENSG00000150471.17	protein_coding	ADGRL3	-2.5108	0.0138198
ENSG00000165502.7	protein_coding	RPL36AL	-2.51173	2.15898e-06
ENSG00000145526.12	protein_coding	CDH18	-2.52092	0.0471279
ENSG00000223940.1	processed_pseudogene	KRT8P8	-2.52634	0.0097471
ENSG00000143256.5	protein_coding	PFDN2	-2.54602	7.01194e-05
ENSG00000231418.2	lncRNA	AC006380.3	-2.55116	0.00644311
ENSG00000175315.3	protein_coding	CST6	-2.5559	0.0209269
ENSG00000251985.1	snRNA	RNU6-1161P	-2.5683	0.0452797
ENSG00000079215.15	protein_coding	SLC1A3	-2.57009	0.0373858
ENSG00000129151.9	protein_coding	BBOX1	-2.58003	0.00253221
ENSG00000186897.5	protein_coding	C1QL4	-2.62027	0.0165992
ENSG00000160181.9	protein_coding	TFF2	-2.62888	0.0231713
ENSG00000167767.14	protein_coding	KRT80	-2.63471	0.00925042
ENSG00000169169.15	protein_coding	CPT1C	-2.63805	0.0105328
ENSG00000079263.19	protein_coding	SP140	-2.65534	0.0119244
ENSG00000223518.5	transcribed_processed_pseudogene	CSNK1A1P1	-2.66897	0.0107663
ENSG00000154856.13	protein_coding	APCDD1	-2.70429	9.36238e-05
ENSG00000026751.17	protein_coding	SLAMF7	-2.70798	0.017171
ENSG00000198398.3	protein_coding	TMEM207	-2.72976	0.00433102
ENSG00000114115.10	protein_coding	RBP1	-2.75015	0.000480382
ENSG00000265078.2	misc_RNA	RN7SL664P	-2.75677	0.00312668
ENSG00000224861.1	processed_pseudogene	YBX1P1	-2.76234	0.0418293
ENSG00000244230.3	misc_RNA	RN7SL151P	-2.79316	0.0382919
ENSG00000167601.12	protein_coding	AXL	-2.80294	0.0431342
ENSG00000134853.12	protein_coding	PDGFRA	-2.87941	0.0447122
ENSG00000060982.15	protein_coding	BCAT1	-2.88902	0.00610083
ENSG00000181524.6	processed_pseudogene	RPL24P4	-2.89155	0.0471279
ENSG00000204334.7	protein_coding	ERICH2	-2.90067	0.00941339
ENSG00000158258.16	protein_coding	CLSTN2	-2.90076	0.0165124
ENSG00000235552.4	transcribed_processed_pseudogene	RPL6P27	-2.92204	0.00216237
ENSG00000186832.9	protein_coding	KRT16	-2.95269	0.00706547
ENSG00000104537.17	protein_coding	ANXA13	-3.0122	5.68066e-05
ENSG00000276851.1	lncRNA	RP5-875H18.9	-3.01532	0.00372496
ENSG00000100234.12	protein_coding	TIMP3	-3.0391	0.0274717
ENSG00000242593.7	lncRNA	RP5-921G16.1	-3.03974	0.0396211
ENSG00000165323.16	protein_coding	FAT3	-3.0658	0.0327912
ENSG00000224631.4	transcribed_processed_pseudogene	RPS27AP16	-3.06758	0.00857882
ENSG00000176971.4	protein_coding	FIBIN	-3.08904	0.0243986
ENSG00000132932.19	protein_coding	ATP8A2	-3.10203	0.0182781
ENSG00000238266.2	lncRNA	LINC00707	-3.10902	0.00412683
ENSG00000166825.15	protein_coding	ANPEP	-3.15033	0.0338148
ENSG00000232346.1	processed_pseudogene	SC22CB-1E7.1	-3.15145	0.0441354
ENSG00000144285.22	protein_coding	SCN1A	-3.16108	0.0350119
ENSG00000154764.6	protein_coding	WNT7A	-3.18337	0.0302221
ENSG00000128422.17	protein_coding	KRT17	-3.226	0.000683156
ENSG00000273149.1	lncRNA	RP11-290D2.6	-3.23625	0.00115124
ENSG00000112038.18	protein_coding	OPRM1	-3.2728	0.0237674
ENSG00000021826.17	protein_coding	CPS1	-3.29076	0.00416385
ENSG00000154330.13	protein_coding	PGM5	-3.33766	0.0411003
ENSG00000229117.9	protein_coding	RPL41	-3.36801	9.0658e-06
ENSG00000138131.4	protein_coding	LOXL4	-3.38084	0.0214023
ENSG00000107984.10	protein_coding	DKK1	-3.43574	0.00745718
ENSG00000265763.4	protein_coding	ZNF488	-3.49298	0.0109771
ENSG00000175175.6	protein_coding	PPM1E	-3.49973	0.0335102
ENSG00000277132.2	protein_coding	UGT2B15	-3.51932	0.011717
ENSG00000276213.1	misc_RNA	Metazoa_SRP	-3.54707	0.0318449
ENSG00000117115.13	protein_coding	PADI2	-3.59144	0.00288728
ENSG00000185862.7	protein_coding	EVI2B	-3.6291	0.0326695
ENSG00000136630.13	protein_coding	HLX	-3.63407	0.0364461
ENSG00000124721.18	protein_coding	DNAH8	-3.6704	0.0411003
ENSG00000213822.6	protein_coding	CEACAM18	-3.67265	0.0415199
ENSG00000257764.2	lncRNA	RP11-1143G9.4	-4.04462	0.00678738
ENSG00000139220.17	protein_coding	PPFIA2	-4.05444	0.0139471
ENSG00000177511.6	protein_coding	ST8SIA3	-4.11935	0.0287869
ENSG00000285608.1	lncRNA	RP11-431H16.3	-4.13441	0.0453759
ENSG00000229140.11	lncRNA	CCDC26	-4.1574	0.0463307
ENSG00000163283.7	protein_coding	ALPP	-4.16508	0.0332815
ENSG00000151136.15	protein_coding	BTBD11	-4.20185	0.0284672
ENSG00000256364.1	lncRNA	RP11-173P15.3	-4.36641	0.0129102
ENSG00000148677.7	protein_coding	ANKRD1	-4.46783	0.0460689
ENSG00000263934.5	snoRNA	SNORD3A	-4.61586	0.000716614
ENSG00000144619.15	protein_coding	CNTN4	-4.86017	0.0354049
ENSG00000141469.18	protein_coding	SLC14A1	-5.37182	7.01194e-05
ENSG00000019549.13	protein_coding	SNAI2	-5.74843	0.0427602
ENSG00000146250.7	protein_coding	PRSS35	-5.96973	0.023403
ENSG00000224078.15	lncRNA	SNHG14	-6.19878	0.00913193
ENSG00000185774.16	protein_coding	KCNIP4	-6.49829	0.0190885
ENSG00000172260.15	protein_coding	NEGR1	-6.93934	0.0496315

## Sheet: PAO1 Calu-3 Day 5 vs Day 1
Day 5 vs Day 1
Gene ID	Gene type	Gene name	log2FC	FDR
ENSG00000288048.1	lncRNA	RP11-744C22.2	6.67166	0.0309521
ENSG00000204913.7	protein_coding	LRRC3C	4.65348	0.0295396
ENSG00000173838.12	protein_coding	MARCHF10	4.24235	0.0354202
ENSG00000228918.4	lncRNA	LINC01344	4.18413	0.00350652
ENSG00000100626.17	protein_coding	GALNT16	4.17064	0.0426372
ENSG00000203985.11	protein_coding	LDLRAD1	4.14123	0.00197613
ENSG00000224810.1	lncRNA	RP11-538D16.2	3.84765	0.0356594
ENSG00000168874.13	protein_coding	ATOH8	3.8277	0.001681
ENSG00000126838.10	protein_coding	PZP	3.77376	0.0279539
ENSG00000100024.15	protein_coding	UPB1	3.71739	0.0205639
ENSG00000231324.1	lncRNA	AP000696.2	3.5915	0.0352431
ENSG00000257539.2	processed_pseudogene	HSPA8P14	3.55599	0.0288278
ENSG00000215097.3	processed_pseudogene	DUSP8P2	3.54195	0.0298524
ENSG00000125910.6	protein_coding	S1PR4	3.42594	0.0197929
ENSG00000116299.17	protein_coding	ELAPOR1	3.32165	0.00135213
ENSG00000186510.12	protein_coding	CLCNKA	3.29892	0.0391847
ENSG00000276754.1	lncRNA	RP11-461A8.5	3.23446	0.0280281
ENSG00000261121.2	lncRNA	LINC02473	3.22628	0.00531681
ENSG00000174611.12	protein_coding	KY	3.13324	0.0434235
ENSG00000204529.4	transcribed_unprocessed_pseudogene	GUCY2EP	3.11146	0.0450288
ENSG00000125999.11	protein_coding	BPIFB1	3.05891	0.000497042
ENSG00000258334.1	lncRNA	RP11-161H23.9	3.04844	0.0463886
ENSG00000012223.13	protein_coding	LTF	3.00368	0.0424693
ENSG00000273445.1	lncRNA	RP11-1399P15.1	2.77605	0.0282298
ENSG00000168955.4	protein_coding	TM4SF20	2.74445	0.00907302
ENSG00000101445.10	protein_coding	PPP1R16B	2.67844	0.0256985
ENSG00000150281.7	protein_coding	CTF1	2.60802	0.0167302
ENSG00000238273.3	lncRNA	AC012360.6	2.58057	0.0447881
ENSG00000197093.11	protein_coding	GAL3ST4	2.57613	0.0337438
ENSG00000276317.1	lncRNA	RP11-93B14.10	2.56474	0.00350652
ENSG00000235621.9	lncRNA	LINC00494	2.55527	0.000388533
ENSG00000177112.8	lncRNA	IRAG1-AS1	2.52091	0.0114553
ENSG00000188263.10	protein_coding	IL17REL	2.51254	0.0206152
ENSG00000260220.7	protein_coding	CCDC187	2.46484	0.00840899
ENSG00000278390.5	lncRNA	RP11-74J13.8	2.4572	0.0374019
ENSG00000267243.6	lncRNA	AC005307.4	2.45145	0.0336592
ENSG00000232310.8	lncRNA	RP11-557H15.4	2.43625	0.0324703
ENSG00000172638.13	protein_coding	EFEMP2	2.38603	0.0278774
ENSG00000139567.13	protein_coding	ACVRL1	2.3561	0.0300317
ENSG00000179954.16	protein_coding	SSC5D	2.34947	0.0295396
ENSG00000167117.10	protein_coding	ANKRD40CL	2.34182	0.043883
ENSG00000146192.15	protein_coding	FGD2	2.33553	0.0185947
ENSG00000181652.19	protein_coding	ATG9B	2.32622	0.00553446
ENSG00000140279.13	protein_coding	DUOX2	2.29616	0.0295396
ENSG00000139055.7	protein_coding	ERP27	2.28325	0.0122693
ENSG00000129538.14	protein_coding	RNASE1	2.28304	0.0075601
ENSG00000064655.19	protein_coding	EYA2	2.28016	0.0241552
ENSG00000166391.15	protein_coding	MOGAT2	2.27066	0.0183812
ENSG00000227543.5	lncRNA	SPAG5-AS1	2.27012	0.0287739
ENSG00000287926.1	lncRNA	RP11-69H7.5	2.2606	0.0341271
ENSG00000235370.6	transcribed_unprocessed_pseudogene	DNM1P51	2.2259	0.0395429
ENSG00000203799.13	transcribed_unitary_pseudogene	CCDC162P	2.21432	0.0135284
ENSG00000103355.14	protein_coding	PRSS33	2.21294	0.00135213
ENSG00000277496.1	lncRNA	RP11-93B14.9	2.17528	0.00496536
ENSG00000127241.18	protein_coding	MASP1	2.17392	0.0399249
ENSG00000128596.17	protein_coding	CCDC136	2.17322	0.00840899
ENSG00000203721.7	lncRNA	LINC00862	2.16688	0.0185584
ENSG00000167046.4	lncRNA	RP11-93B14.6	2.14202	0.00779926
ENSG00000167037.19	protein_coding	SGSM1	2.12131	0.00660659
ENSG00000229267.3	lncRNA	SNHG31	2.09693	0.0135284
ENSG00000131746.13	protein_coding	TNS4	2.07597	0.0332121
ENSG00000260710.1	lncRNA	RP11-616M22.7	2.04919	0.0485351
ENSG00000140274.14	protein_coding	DUOXA2	2.02741	0.0445898
ENSG00000168676.11	protein_coding	KCTD19	1.9851	0.011106
ENSG00000189325.7	protein_coding	BNIP5	1.96588	0.0255274
ENSG00000124915.10	lncRNA	MYRF-AS1	1.9606	0.0106878
ENSG00000091137.14	protein_coding	SLC26A4	1.94293	0.0467991
ENSG00000188707.6	protein_coding	ZBED6CL	1.93894	0.00401009
ENSG00000131771.14	protein_coding	PPP1R1B	1.93604	0.0309521
ENSG00000171227.7	protein_coding	TMEM37	1.93386	0.0024763
ENSG00000233785.1	lncRNA	RP13-314C10.5	1.93061	0.0408718
ENSG00000188162.12	protein_coding	OTOG	1.92516	0.0249539
ENSG00000286215.1	transcribed_processed_pseudogene	VIM2P	1.92113	0.016074
ENSG00000047457.14	protein_coding	CP	1.92011	0.0341271
ENSG00000063127.16	protein_coding	SLC6A16	1.91834	0.0467653
ENSG00000186007.10	protein_coding	LEMD1	1.91668	0.0221407
ENSG00000035664.11	protein_coding	DAPK2	1.9071	0.0215266
ENSG00000286288.1	lncRNA	RP5-968J1.1	1.87808	0.0122357
ENSG00000179846.10	protein_coding	NKPD1	1.87777	0.0329215
ENSG00000222019.7	transcribed_unprocessed_pseudogene	URAHP	1.86879	0.00666483
ENSG00000187045.19	protein_coding	TMPRSS6	1.86678	0.0195705
ENSG00000269516.6	transcribed_unprocessed_pseudogene	CYP4F23P	1.8567	0.0191934
ENSG00000117834.13	protein_coding	SLC5A9	1.85479	0.0241353
ENSG00000093134.15	protein_coding	VNN3	1.83182	0.036942
ENSG00000139625.13	protein_coding	MAP3K12	1.8257	0.00195273
ENSG00000107518.18	protein_coding	ATRNL1	1.82194	0.0448451
ENSG00000277287.1	lncRNA	RP4-794I6.4	1.81911	0.0215266
ENSG00000167525.15	protein_coding	PROCA1	1.81164	0.0410129
ENSG00000165269.13	protein_coding	AQP7	1.80152	0.0135284
ENSG00000166473.17	polymorphic_pseudogene	PKD1L2	1.79702	0.0183812
ENSG00000161682.15	protein_coding	FAM171A2	1.79426	0.0491322
ENSG00000179362.14	transcribed_processed_pseudogene	HMGN2P46	1.78964	0.0224107
ENSG00000266978.1	lncRNA	CTD-2369P2.5	1.78155	0.0390395
ENSG00000287315.1	lncRNA	RP11-245P10.9	1.77344	0.0102876
ENSG00000112936.19	protein_coding	C7	1.75662	0.0174062
ENSG00000136531.19	protein_coding	SCN2A	1.75014	0.00371668
ENSG00000241684.6	lncRNA	ADAMTS9-AS2	1.73902	0.0122357
ENSG00000145198.14	protein_coding	VWA5B2	1.73661	0.0352431
ENSG00000099864.18	protein_coding	PALM	1.73065	0.0415702
ENSG00000250722.6	protein_coding	SELENOP	1.73056	0.016074
ENSG00000284526.1	protein_coding	RP11-666A8.13	1.72186	0.0197929
ENSG00000224596.8	lncRNA	ZMIZ1-AS1	1.71093	0.0160059
ENSG00000099365.11	protein_coding	STX1B	1.68969	0.0138988
ENSG00000234456.9	lncRNA	MAGI2-AS3	1.68575	0.0300317
ENSG00000165507.9	protein_coding	DEPP1	1.66166	0.00722934
ENSG00000253666.2	lncRNA	KB-1615E4.2	1.6597	0.0105517
ENSG00000170915.9	protein_coding	PAQR8	1.65066	0.00383689
ENSG00000100027.17	protein_coding	YPEL1	1.64075	0.0250757
ENSG00000105499.14	protein_coding	PLA2G4C	1.61814	0.0200838
ENSG00000128849.11	protein_coding	CGNL1	1.61603	0.00195273
ENSG00000213626.13	protein_coding	LBH	1.60556	0.00137777
ENSG00000002933.9	protein_coding	TMEM176A	1.59956	0.0146521
ENSG00000101443.18	protein_coding	WFDC2	1.59905	0.00117209
ENSG00000107551.21	protein_coding	RASSF4	1.59695	0.0107273
ENSG00000159708.18	protein_coding	LRRC36	1.59548	0.0192455
ENSG00000168427.9	protein_coding	KLHL30	1.59378	0.0102876
ENSG00000143365.19	protein_coding	RORC	1.59209	0.0216518
ENSG00000172794.20	protein_coding	RAB37	1.58497	0.00767903
ENSG00000138356.14	protein_coding	AOX1	1.58218	0.0497299
ENSG00000235314.1	lncRNA	LINC00957	1.58158	0.0200838
ENSG00000243069.8	lncRNA	ARHGEF26-AS1	1.58001	0.0149496
ENSG00000232907.8	lncRNA	DLGAP4-AS1	1.57515	0.0448274
ENSG00000042062.13	protein_coding	RIPOR3	1.5689	0.0395429
ENSG00000227619.3	lncRNA	RP11-492E3.2	1.56654	0.0158329
ENSG00000170458.14	protein_coding	CD14	1.55771	0.0143562
ENSG00000179715.13	protein_coding	PCED1B	1.54035	0.0185947
ENSG00000159713.11	protein_coding	TPPP3	1.53184	0.00767903
ENSG00000180354.16	protein_coding	MTURN	1.53122	0.00173408
ENSG00000234690.7	lncRNA	EPCAM-DT	1.52714	0.0218416
ENSG00000228288.7	lncRNA	PCAT6	1.5229	0.0185997
ENSG00000245904.4	lncRNA	RP11-796E2.4	1.51784	0.00714681
ENSG00000259342.1	lncRNA	RP11-519G16.5	1.51709	0.00398844
ENSG00000163803.13	protein_coding	PLB1	1.51491	0.0408735
ENSG00000260919.1	lncRNA	CTD-3154N5.1	1.51285	0.0425586
ENSG00000007516.14	protein_coding	BAIAP3	1.5124	0.0185997
ENSG00000286042.1	lncRNA	LCAL1	1.5092	0.0185584
ENSG00000145794.17	protein_coding	MEGF10	1.50454	0.0410112
ENSG00000136872.20	protein_coding	ALDOB	1.5027	0.00144158
ENSG00000278869.1	lncRNA	CITF22-49E9.3	1.4964	0.0132636
ENSG00000185133.14	protein_coding	INPP5J	1.49555	0.00313844
ENSG00000179168.15	protein_coding	GGN	1.48789	0.0499976
ENSG00000095303.17	protein_coding	PTGS1	1.48652	0.0135284
ENSG00000173531.15	protein_coding	MST1	1.48628	0.0495684
ENSG00000049089.15	protein_coding	COL9A2	1.48268	0.0256985
ENSG00000198944.6	protein_coding	SOWAHA	1.47887	0.0167302
ENSG00000178573.7	protein_coding	MAF	1.4711	0.0208762
ENSG00000162738.6	protein_coding	VANGL2	1.46859	0.016074
ENSG00000167653.5	protein_coding	PSCA	1.45867	0.0120788
ENSG00000259354.5	lncRNA	RP11-519G16.3	1.45763	0.024556
ENSG00000149927.18	protein_coding	DOC2A	1.45486	0.0274534
ENSG00000070731.11	protein_coding	ST6GALNAC2	1.45393	0.00153381
ENSG00000138378.19	protein_coding	STAT4	1.44915	0.0132457
ENSG00000172828.13	protein_coding	CES3	1.4468	0.0202825
ENSG00000100100.13	protein_coding	PIK3IP1	1.44493	0.0035784
ENSG00000236008.3	lncRNA	LINC01814	1.4442	0.00980027
ENSG00000189136.9	transcribed_unprocessed_pseudogene	UBE2Q2P1	1.42156	0.0485351
ENSG00000115414.21	protein_coding	FN1	1.39925	0.00720496
ENSG00000103056.12	protein_coding	SMPD3	1.39863	0.017401
ENSG00000168772.11	protein_coding	CXXC4	1.39709	0.0181766
ENSG00000166349.10	protein_coding	RAG1	1.39613	0.0386571
ENSG00000176928.7	protein_coding	GCNT4	1.39204	0.00783653
ENSG00000144642.22	protein_coding	RBMS3	1.38628	0.0488424
ENSG00000226453.2	lncRNA	LINC02542	1.38113	0.0437875
ENSG00000234899.11	lncRNA	SOX9-AS1	1.37854	0.00573722
ENSG00000236790.6	lncRNA	LINC00299	1.36843	0.0288181
ENSG00000147041.12	protein_coding	SYTL5	1.36725	0.0463886
ENSG00000227252.2	lncRNA	AC105760.2	1.36696	0.0105517
ENSG00000137857.18	protein_coding	DUOX1	1.36639	0.00767903
ENSG00000144481.17	protein_coding	TRPM8	1.36412	0.0467991
ENSG00000118322.14	protein_coding	ATP10B	1.34249	0.00313624
ENSG00000105376.5	protein_coding	ICAM5	1.34173	0.0196689
ENSG00000074370.18	protein_coding	ATP2A3	1.33978	0.0237171
ENSG00000245498.7	lncRNA	RP11-677M14.7	1.33854	0.0135284
ENSG00000088881.21	protein_coding	EBF4	1.33483	0.0118914
ENSG00000185345.23	protein_coding	PRKN	1.3332	0.0135284
ENSG00000259579.1	lncRNA	RP11-66B24.5	1.32965	0.0465771
ENSG00000173567.15	protein_coding	ADGRF3	1.32704	0.0463886
ENSG00000260912.1	lncRNA	RP11-363E7.4	1.32642	0.00195273
ENSG00000130433.8	protein_coding	CACNG6	1.32408	0.00740815
ENSG00000185499.16	protein_coding	MUC1	1.31767	0.00215852
ENSG00000171817.17	protein_coding	ZNF540	1.31761	0.0415107
ENSG00000025039.15	protein_coding	RRAGD	1.31577	0.0305749
ENSG00000120693.14	protein_coding	SMAD9	1.3063	0.00740815
ENSG00000106565.18	protein_coding	TMEM176B	1.30525	0.0269888
ENSG00000233461.6	lncRNA	RP11-295G20.2	1.30419	0.0311723
ENSG00000101400.6	protein_coding	SNTA1	1.29967	0.00527946
ENSG00000002726.21	protein_coding	AOC1	1.29951	0.0128077
ENSG00000175567.11	protein_coding	UCP2	1.29211	0.0190827
ENSG00000127561.15	protein_coding	SYNGR3	1.28274	0.0320878
ENSG00000180861.9	lncRNA	LINC01559	1.27673	0.0296122
ENSG00000090238.12	protein_coding	YPEL3	1.25786	0.00153381
ENSG00000132535.22	protein_coding	DLG4	1.25736	0.0205639
ENSG00000260807.7	lncRNA	CEROX1	1.25691	0.0393402
ENSG00000124766.7	protein_coding	SOX4	1.25489	0.0152198
ENSG00000169184.6	protein_coding	MN1	1.25398	0.0274534
ENSG00000108840.16	protein_coding	HDAC5	1.25083	0.00527946
ENSG00000224505.2	lncRNA	AC002117.1	1.24939	0.0338075
ENSG00000228451.4	transcribed_processed_pseudogene	SDAD1P1	1.24909	0.0205639
ENSG00000259065.2	lncRNA	RP5-1021I20.1	1.24518	0.016074
ENSG00000248508.8	lncRNA	SRP14-AS1	1.24388	0.0205639
ENSG00000248932.6	lncRNA	RP11-319G6.1	1.23786	0.0175887
ENSG00000114796.16	protein_coding	KLHL24	1.2368	0.001681
ENSG00000197753.11	protein_coding	LHFPL5	1.23237	0.0341271
ENSG00000259459.6	lncRNA	LINC02568	1.22836	0.0426218
ENSG00000164638.11	protein_coding	SLC29A4	1.22718	0.0342476
ENSG00000262155.2	lncRNA	LINC02175	1.22216	0.0382218
ENSG00000234684.7	lncRNA	SDCBP2-AS1	1.21829	0.0238185
ENSG00000101115.13	protein_coding	SALL4	1.21763	0.026205
ENSG00000230438.7	lncRNA	SERPINB9P1	1.21566	0.034861
ENSG00000156689.7	protein_coding	GLYATL2	1.21556	0.0393431
ENSG00000108797.12	protein_coding	CNTNAP1	1.21547	0.0324703
ENSG00000092758.18	protein_coding	COL9A3	1.21413	0.0113345
ENSG00000177076.6	protein_coding	ACER2	1.21322	0.00195273
ENSG00000141574.8	protein_coding	SECTM1	1.21253	0.0035784
ENSG00000187510.11	protein_coding	PLEKHG7	1.20658	0.0447881
ENSG00000272808.4	lncRNA	RP11-66B24.7	1.20503	0.00621043
ENSG00000072195.15	protein_coding	SPEG	1.20235	0.001681
ENSG00000149294.17	protein_coding	NCAM1	1.19908	0.0104486
ENSG00000123384.14	protein_coding	LRP1	1.19598	0.016074
ENSG00000134245.18	protein_coding	WNT2B	1.19548	0.0201817
ENSG00000170873.19	protein_coding	MTSS1	1.19494	0.0329215
ENSG00000189060.6	protein_coding	H1-0	1.19073	0.0356594
ENSG00000214274.10	protein_coding	ANG	1.18934	0.0463886
ENSG00000235652.9	lncRNA	FBXO30-DT	1.1861	0.0356594
ENSG00000133466.14	protein_coding	C1QTNF6	1.18421	0.0437875
ENSG00000128602.11	protein_coding	SMO	1.17656	0.0401226
ENSG00000065989.16	protein_coding	PDE4A	1.16295	0.0200838
ENSG00000198832.10	protein_coding	SELENOM	1.15618	0.0453221
ENSG00000162755.14	protein_coding	KLHDC9	1.15163	0.0281098
ENSG00000236283.5	lncRNA	AC013463.2	1.1503	0.0456568
ENSG00000128683.14	protein_coding	GAD1	1.14693	0.0112715
ENSG00000247735.2	lncRNA	CTD-2574D22.2	1.14555	0.035307
ENSG00000164674.17	protein_coding	SYTL3	1.13126	0.0100851
ENSG00000225377.6	lncRNA	NRSN2-AS1	1.12839	0.0409622
ENSG00000160111.15	protein_coding	CPAMD8	1.12804	0.0295396
ENSG00000158458.21	protein_coding	NRG2	1.11719	0.00837052
ENSG00000182326.15	protein_coding	C1S	1.11695	0.00722934
ENSG00000168916.16	protein_coding	ZNF608	1.11668	0.0201817
ENSG00000004799.8	protein_coding	PDK4	1.11593	0.00837052
ENSG00000135697.10	protein_coding	BCO1	1.1052	0.0463886
ENSG00000171608.16	protein_coding	PIK3CD	1.10404	0.0305749
ENSG00000198624.13	protein_coding	CCDC69	1.09553	0.0453221
ENSG00000148346.12	protein_coding	LCN2	1.09525	0.0409622
ENSG00000186496.12	protein_coding	ZNF396	1.09347	0.0393402
ENSG00000010310.9	protein_coding	GIPR	1.09143	0.0409622
ENSG00000118094.12	protein_coding	TREH	1.09057	0.0467653
ENSG00000275430.3	protein_coding	MUC20	1.0886	0.0295396
ENSG00000171798.19	protein_coding	KNDC1	1.08827	0.0290265
ENSG00000153094.24	protein_coding	BCL2L11	1.08637	0.00257449
ENSG00000130584.12	protein_coding	ZBTB46	1.0849	0.00195273
ENSG00000138613.14	protein_coding	APH1B	1.08408	0.00350652
ENSG00000063180.9	protein_coding	CA11	1.07646	0.0120525
ENSG00000151320.11	protein_coding	AKAP6	1.076	0.00980027
ENSG00000165171.11	protein_coding	METTL27	1.0741	0.0289709
ENSG00000197355.11	protein_coding	UAP1L1	1.06786	0.0282252
ENSG00000130270.16	protein_coding	ATP8B3	1.05931	0.0112872
ENSG00000050165.19	protein_coding	DKK3	1.05797	0.0299697
ENSG00000128274.17	protein_coding	A4GALT	1.05709	0.0206152
ENSG00000146859.6	protein_coding	TMEM140	1.05507	0.00257449
ENSG00000012171.20	protein_coding	SEMA3B	1.05466	0.00732186
ENSG00000233901.6	lncRNA	LINC01503	1.05453	0.0463886
ENSG00000137501.17	protein_coding	SYTL2	1.05406	0.00837052
ENSG00000135917.16	protein_coding	SLC19A3	1.04925	0.00496536
ENSG00000214049.8	lncRNA	UCA1	1.04615	0.0135284
ENSG00000173376.14	protein_coding	NDNF	1.03911	0.0338075
ENSG00000125122.16	transcribed_unitary_pseudogene	LRRC29	1.03686	0.0326568
ENSG00000155093.19	protein_coding	PTPRN2	1.03522	0.0428841
ENSG00000234678.2	lncRNA	ELF3-AS1	1.03503	0.0120106
ENSG00000262468.6	lncRNA	LINC01569	1.03485	0.0463886
ENSG00000143178.13	protein_coding	TBX19	1.03467	0.0359244
ENSG00000134369.15	protein_coding	NAV1	1.02922	0.00653941
ENSG00000160183.17	protein_coding	TMPRSS3	1.02653	0.0200838
ENSG00000138606.19	protein_coding	SHF	1.02577	0.0194382
ENSG00000274180.1	protein_coding	NATD1	1.02137	0.0186488
ENSG00000060656.20	protein_coding	PTPRU	1.01642	0.00698272
ENSG00000126583.12	protein_coding	PRKCG	1.00671	0.047561
ENSG00000184481.17	protein_coding	FOXO4	0.997464	0.0115213
ENSG00000171209.3	protein_coding	CSN3	0.996173	0.0436927
ENSG00000188825.14	lncRNA	LINC00910	0.990834	0.0135284
ENSG00000281406.2	protein_coding	BLACAT1	0.98369	0.013318
ENSG00000135424.18	protein_coding	ITGA7	0.981152	0.0467064
ENSG00000166046.11	protein_coding	TCP11L2	0.969498	0.0135284
ENSG00000233223.3	lncRNA	AC113189.5	0.951562	0.0393402
ENSG00000079385.23	protein_coding	CEACAM1	0.946605	0.0139594
ENSG00000158555.15	protein_coding	GDPD5	0.94332	0.0113345
ENSG00000179348.12	protein_coding	GATA2	0.94294	0.0121119
ENSG00000265972.6	protein_coding	TXNIP	0.941518	0.0186488
ENSG00000114626.18	protein_coding	ABTB1	0.939999	0.00426754
ENSG00000151651.16	protein_coding	ADAM8	0.937293	0.00714681
ENSG00000167535.8	protein_coding	CACNB3	0.929277	0.0200838
ENSG00000135124.15	protein_coding	P2RX4	0.924825	0.0035784
ENSG00000188177.14	protein_coding	ZC3H6	0.924262	0.00679985
ENSG00000237424.1	lncRNA	FOXD2-AS1	0.919537	0.0305749
ENSG00000240875.6	lncRNA	LINC00886	0.916468	0.0393402
ENSG00000169247.14	protein_coding	SH3TC2	0.915041	0.0463886
ENSG00000198933.9	protein_coding	TBKBP1	0.911391	0.0132636
ENSG00000165272.16	protein_coding	AQP3	0.911303	0.0320878
ENSG00000228437.5	lncRNA	LINC02474	0.91092	0.00837052
ENSG00000167123.19	protein_coding	CERCAM	0.91033	0.0477335
ENSG00000244300.3	lncRNA	GATA2-AS1	0.910286	0.0182832
ENSG00000152527.14	protein_coding	PLEKHH2	0.907839	0.0167302
ENSG00000054598.9	protein_coding	FOXC1	0.907824	0.0110919
ENSG00000181444.13	protein_coding	ZNF467	0.896791	0.0288181
ENSG00000006747.15	protein_coding	SCIN	0.88843	0.0310611
ENSG00000021300.14	protein_coding	PLEKHB1	0.885928	0.0189895
ENSG00000148053.17	protein_coding	NTRK2	0.88292	0.0493306
ENSG00000111077.18	protein_coding	TNS2	0.881043	0.0447881
ENSG00000113916.18	protein_coding	BCL6	0.876332	0.0424693
ENSG00000144935.16	protein_coding	TRPC1	0.874771	0.0395429
ENSG00000184898.7	protein_coding	RBM43	0.860913	0.0329215
ENSG00000112406.5	protein_coding	HECA	0.857255	0.0200838
ENSG00000142235.13	protein_coding	LMTK3	0.857176	0.035158
ENSG00000103351.13	protein_coding	CLUAP1	0.852207	0.0424693
ENSG00000100307.13	protein_coding	CBX7	0.848666	0.00348111
ENSG00000164463.12	protein_coding	CREBRF	0.841645	0.00786135
ENSG00000204634.13	protein_coding	TBC1D8	0.835171	0.00722934
ENSG00000004399.13	protein_coding	PLXND1	0.833362	0.0401226
ENSG00000124257.7	protein_coding	NEURL2	0.822244	0.0361024
ENSG00000112562.19	protein_coding	SMOC2	0.819329	0.0447881
ENSG00000112561.19	protein_coding	TFEB	0.812146	0.0100758
ENSG00000092421.17	protein_coding	SEMA6A	0.809063	0.00515996
ENSG00000143842.15	protein_coding	SOX13	0.808033	0.0421539
ENSG00000204054.14	lncRNA	LINC00963	0.806979	0.0225898
ENSG00000204789.4	processed_pseudogene	ZNF204P	0.800086	0.0399327
ENSG00000135821.19	protein_coding	GLUL	0.778173	0.016449
ENSG00000155016.18	protein_coding	CYP2U1	0.777661	0.0440039
ENSG00000169762.17	protein_coding	TAPT1	0.776416	0.0200838
ENSG00000168300.14	protein_coding	PCMTD1	0.773958	0.0201821
ENSG00000165861.14	protein_coding	ZFYVE1	0.771871	0.0230811
ENSG00000163346.17	protein_coding	PBXIP1	0.771097	0.0372886
ENSG00000162645.13	protein_coding	GBP2	0.769506	0.0200838
ENSG00000135365.16	protein_coding	PHF21A	0.761551	0.0105851
ENSG00000164938.14	protein_coding	TP53INP1	0.754015	0.0201821
ENSG00000089775.12	protein_coding	ZBTB25	0.7532	0.0282252
ENSG00000150347.17	protein_coding	ARID5B	0.74813	0.0246771
ENSG00000119900.9	protein_coding	OGFRL1	0.747328	0.0338075
ENSG00000171105.14	protein_coding	INSR	0.732879	0.0146521
ENSG00000159714.12	protein_coding	ZDHHC1	0.728859	0.00568056
ENSG00000158435.8	protein_coding	CNOT11	0.727416	0.0392608
ENSG00000177169.10	protein_coding	ULK1	0.724032	0.0183143
ENSG00000141542.11	protein_coding	RAB40B	0.71944	0.0201279
ENSG00000143126.8	protein_coding	CELSR2	0.719425	0.0275887
ENSG00000167363.14	protein_coding	FN3K	0.717007	0.0373777
ENSG00000239521.9	transcribed_unprocessed_pseudogene	CASTOR3	0.710744	0.0336592
ENSG00000183111.12	protein_coding	ARHGEF37	0.704635	0.0150634
ENSG00000152409.9	protein_coding	JMY	0.704022	0.0141814
ENSG00000103942.13	protein_coding	HOMER2	0.689805	0.022718
ENSG00000188549.12	protein_coding	CCDC9B	0.68345	0.0160059
ENSG00000174705.13	protein_coding	SH3PXD2B	0.668774	0.0205639
ENSG00000114739.14	protein_coding	ACVR2B	0.668471	0.034803
ENSG00000269313.5	protein_coding	MAGIX	0.667943	0.0386571
ENSG00000064309.16	protein_coding	CDON	0.667781	0.0185584
ENSG00000112964.14	protein_coding	GHR	0.662628	0.0359244
ENSG00000085185.16	protein_coding	BCORL1	0.661258	0.0159504
ENSG00000154767.15	protein_coding	XPC	0.641583	0.0426372
ENSG00000140443.15	protein_coding	IGF1R	0.632557	0.0146521
ENSG00000108306.13	protein_coding	FBXL20	0.629187	0.0122357
ENSG00000124788.19	protein_coding	ATXN1	0.617195	0.0336083
ENSG00000236753.7	lncRNA	MKLN1-AS	0.616435	0.0297289
ENSG00000081913.14	protein_coding	PHLPP1	0.610089	0.0233804
ENSG00000131149.19	protein_coding	GSE1	0.609645	0.0167302
ENSG00000100321.15	protein_coding	SYNGR1	0.597308	0.0425586
ENSG00000143303.12	protein_coding	RRNAD1	0.593316	0.0360385
ENSG00000187231.14	protein_coding	SESTD1	0.586383	0.0295396
ENSG00000004455.17	protein_coding	AK2	-0.506532	0.0456527
ENSG00000079785.16	protein_coding	DDX1	-0.528291	0.0426372
ENSG00000119912.18	protein_coding	IDE	-0.533257	0.0428615
ENSG00000117899.11	protein_coding	MESD	-0.534953	0.0425586
ENSG00000032389.13	protein_coding	EIPR1	-0.536177	0.0386571
ENSG00000100263.14	protein_coding	RHBDD3	-0.542559	0.0463886
ENSG00000119812.19	protein_coding	FAM98A	-0.545399	0.0314849
ENSG00000196510.14	protein_coding	ANAPC7	-0.548261	0.0452237
ENSG00000156463.18	protein_coding	SH3RF2	-0.549647	0.0393402
ENSG00000148672.10	protein_coding	GLUD1	-0.557151	0.0305767
ENSG00000162695.12	protein_coding	SLC30A7	-0.557454	0.0332121
ENSG00000013375.16	protein_coding	PGM3	-0.564677	0.0337246
ENSG00000109689.19	protein_coding	STIM2	-0.566219	0.0310611
ENSG00000041802.11	protein_coding	LSG1	-0.566409	0.0157731
ENSG00000011485.15	protein_coding	PPP5C	-0.568173	0.028082
ENSG00000125818.18	protein_coding	PSMF1	-0.569053	0.0428841
ENSG00000166479.10	protein_coding	TMX3	-0.569697	0.0288181
ENSG00000104320.14	protein_coding	NBN	-0.571048	0.0448451
ENSG00000077232.19	protein_coding	DNAJC10	-0.573917	0.0288181
ENSG00000070961.16	protein_coding	ATP2B1	-0.579238	0.030898
ENSG00000170445.16	protein_coding	HARS1	-0.582074	0.0218416
ENSG00000174840.9	protein_coding	PDE12	-0.582641	0.0409622
ENSG00000067533.6	protein_coding	RRP15	-0.59356	0.0463886
ENSG00000135829.17	protein_coding	DHX9	-0.594307	0.0300317
ENSG00000100028.12	protein_coding	SNRPD3	-0.596701	0.0386571
ENSG00000148484.18	protein_coding	RSU1	-0.597079	0.0493306
ENSG00000157020.18	protein_coding	SEC13	-0.597471	0.0245514
ENSG00000103356.18	protein_coding	EARS2	-0.599817	0.0310611
ENSG00000163636.11	protein_coding	PSMD6	-0.601374	0.0188908
ENSG00000070010.19	protein_coding	UFD1	-0.608135	0.0212223
ENSG00000078124.13	protein_coding	ACER3	-0.608563	0.028082
ENSG00000164574.16	protein_coding	GALNT10	-0.609547	0.0183896
ENSG00000152413.15	protein_coding	HOMER1	-0.609734	0.0408604
ENSG00000111667.14	protein_coding	USP5	-0.610202	0.0185947
ENSG00000101294.18	protein_coding	HM13	-0.610397	0.0120525
ENSG00000172164.15	protein_coding	SNTB1	-0.610558	0.035307
ENSG00000117500.13	protein_coding	TMED5	-0.612164	0.0420375
ENSG00000138018.18	protein_coding	SELENOI	-0.61227	0.0344703
ENSG00000144591.20	protein_coding	GMPPA	-0.614709	0.0183896
ENSG00000129317.15	protein_coding	PUS7L	-0.615826	0.0215266
ENSG00000101557.15	protein_coding	USP14	-0.622695	0.0426372
ENSG00000131473.17	protein_coding	ACLY	-0.623437	0.0110919
ENSG00000235173.7	protein_coding	HGH1	-0.625839	0.0496525
ENSG00000155393.13	protein_coding	HEATR3	-0.625964	0.0223129
ENSG00000138709.19	protein_coding	LARP1B	-0.626391	0.0314849
ENSG00000132382.15	protein_coding	MYBBP1A	-0.627011	0.0424693
ENSG00000157240.4	protein_coding	FZD1	-0.627562	0.0481955
ENSG00000196083.10	protein_coding	IL1RAP	-0.631033	0.0456568
ENSG00000008283.16	protein_coding	CYB561	-0.631715	0.0158329
ENSG00000130332.15	protein_coding	LSM7	-0.631911	0.0374019
ENSG00000165280.18	protein_coding	VCP	-0.631967	0.016074
ENSG00000108344.15	protein_coding	PSMD3	-0.633696	0.0463886
ENSG00000130119.17	protein_coding	GNL3L	-0.638461	0.0346018
ENSG00000035141.8	protein_coding	FAM136A	-0.640964	0.0312924
ENSG00000197170.10	protein_coding	PSMD12	-0.642317	0.0447881
ENSG00000129084.18	protein_coding	PSMA1	-0.648116	0.0359244
ENSG00000179218.15	protein_coding	CALR	-0.655597	0.0463886
ENSG00000152804.11	protein_coding	HHEX	-0.655774	0.0410112
ENSG00000106789.13	protein_coding	CORO2A	-0.656211	0.0120106
ENSG00000068438.15	protein_coding	FTSJ1	-0.658049	0.0302751
ENSG00000120053.12	protein_coding	GOT1	-0.660106	0.0166882
ENSG00000068366.21	protein_coding	ACSL4	-0.660313	0.0100081
ENSG00000173950.16	protein_coding	XXYLT1	-0.660378	0.0301237
ENSG00000166411.14	protein_coding	IDH3A	-0.660464	0.0165023
ENSG00000174780.17	protein_coding	SRP72	-0.660602	0.015798
ENSG00000138696.11	protein_coding	BMPR1B	-0.661284	0.0426372
ENSG00000080608.10	protein_coding	PUM3	-0.661335	0.0310611
ENSG00000105447.13	protein_coding	GRWD1	-0.661765	0.022718
ENSG00000100029.18	protein_coding	PES1	-0.662842	0.0200838
ENSG00000105197.11	protein_coding	TIMM50	-0.664238	0.047597
ENSG00000100418.8	protein_coding	DESI1	-0.665317	0.0495684
ENSG00000134910.14	protein_coding	STT3A	-0.665583	0.013318
ENSG00000188976.11	protein_coding	NOC2L	-0.667775	0.00779926
ENSG00000143653.10	protein_coding	SCCPDH	-0.668227	0.0410129
ENSG00000123094.15	protein_coding	RASSF8	-0.668943	0.0290265
ENSG00000173692.14	protein_coding	PSMD1	-0.669235	0.0102876
ENSG00000168282.6	protein_coding	MGAT2	-0.670387	0.0311723
ENSG00000175416.16	protein_coding	CLTB	-0.670487	0.0471256
ENSG00000244038.11	protein_coding	DDOST	-0.672423	0.047724
ENSG00000129128.13	protein_coding	SPCS3	-0.672747	0.0393402
ENSG00000118363.12	protein_coding	SPCS2	-0.673797	0.0185947
ENSG00000003436.16	protein_coding	TFPI	-0.678823	0.0300317
ENSG00000136261.15	protein_coding	BZW2	-0.680127	0.0463886
ENSG00000144381.18	protein_coding	HSPD1	-0.681403	0.028082
ENSG00000175792.12	protein_coding	RUVBL1	-0.681647	0.0368465
ENSG00000198959.12	protein_coding	TGM2	-0.681804	0.0418748
ENSG00000129562.11	protein_coding	DAD1	-0.682396	0.0439452
ENSG00000185090.15	protein_coding	MANEAL	-0.685264	0.016074
ENSG00000070785.17	protein_coding	EIF2B3	-0.685838	0.0341271
ENSG00000143319.17	protein_coding	ISG20L2	-0.685884	0.0437875
ENSG00000135624.16	protein_coding	CCT7	-0.686479	0.0395429
ENSG00000109971.14	protein_coding	HSPA8	-0.687284	0.0369857
ENSG00000150961.15	protein_coding	SEC24D	-0.688028	0.0132636
ENSG00000108671.11	protein_coding	PSMD11	-0.688885	0.0155993
ENSG00000138073.14	protein_coding	PREB	-0.689009	0.0105517
ENSG00000169359.16	protein_coding	SLC33A1	-0.690842	0.0368239
ENSG00000183207.14	protein_coding	RUVBL2	-0.692109	0.0238185
ENSG00000108592.17	protein_coding	FTSJ3	-0.69259	0.0201817
ENSG00000108588.14	protein_coding	CCDC47	-0.692679	0.0122357
ENSG00000006125.18	protein_coding	AP2B1	-0.693877	0.0144124
ENSG00000179913.11	protein_coding	B3GNT3	-0.693928	0.0327608
ENSG00000070882.13	protein_coding	OSBPL3	-0.696336	0.0201821
ENSG00000129255.16	protein_coding	MPDU1	-0.696503	0.0327113
ENSG00000214706.12	protein_coding	IFRD2	-0.696862	0.022718
ENSG00000161057.13	protein_coding	PSMC2	-0.697613	0.014988
ENSG00000143179.16	protein_coding	UCK2	-0.698278	0.0156005
ENSG00000167721.11	protein_coding	TSR1	-0.698726	0.0471256
ENSG00000184178.16	protein_coding	SCFD2	-0.699792	0.0294885
ENSG00000143870.13	protein_coding	PDIA6	-0.700358	0.0144124
ENSG00000100567.13	protein_coding	PSMA3	-0.702391	0.0169326
ENSG00000148843.15	protein_coding	PDCD11	-0.702634	0.043689
ENSG00000197982.14	protein_coding	C1orf122	-0.705427	0.0213423
ENSG00000075336.12	protein_coding	TIMM21	-0.705859	0.0300317
ENSG00000132623.16	protein_coding	ANKEF1	-0.707989	0.0215494
ENSG00000138074.15	protein_coding	SLC5A6	-0.708973	0.0204966
ENSG00000106263.18	protein_coding	EIF3B	-0.709584	0.0157731
ENSG00000112208.11	protein_coding	BAG2	-0.710495	0.0312924
ENSG00000144063.4	protein_coding	MALL	-0.71728	0.0196689
ENSG00000197702.14	protein_coding	PARVA	-0.717411	0.00496536
ENSG00000185813.11	protein_coding	PCYT2	-0.717698	0.0122357
ENSG00000041357.16	protein_coding	PSMA4	-0.718627	0.0189213
ENSG00000149084.13	protein_coding	HSD17B12	-0.71952	0.0213788
ENSG00000115053.17	protein_coding	NCL	-0.722036	0.0282252
ENSG00000060688.13	protein_coding	SNRNP40	-0.722047	0.0359244
ENSG00000070501.12	protein_coding	POLB	-0.722421	0.0359244
ENSG00000171453.20	protein_coding	POLR1C	-0.722821	0.0101093
ENSG00000100764.14	protein_coding	PSMC1	-0.724235	0.0291661
ENSG00000155438.12	protein_coding	NIFK	-0.727073	0.0425586
ENSG00000105669.14	protein_coding	COPE	-0.728945	0.0302751
ENSG00000008394.13	protein_coding	MGST1	-0.731669	0.0282252
ENSG00000173540.14	protein_coding	GMPPB	-0.734932	0.00344481
ENSG00000151576.10	protein_coding	QTRT2	-0.73654	0.0135284
ENSG00000173852.15	protein_coding	DPY19L1	-0.737034	0.0409773
ENSG00000100591.8	protein_coding	AHSA1	-0.738683	0.0146068
ENSG00000087191.13	protein_coding	PSMC5	-0.739777	0.0211778
ENSG00000162302.13	protein_coding	RPS6KA4	-0.740063	0.0447881
ENSG00000167130.18	protein_coding	DOLPP1	-0.740946	0.0300317
ENSG00000102218.6	protein_coding	RP2	-0.741843	0.0408604
ENSG00000106031.9	protein_coding	HOXA13	-0.744397	0.0485351
ENSG00000214160.10	protein_coding	ALG3	-0.746291	0.0238185
ENSG00000185627.18	protein_coding	PSMD13	-0.747634	0.0205262
ENSG00000156697.13	protein_coding	UTP14A	-0.749104	0.0233273
ENSG00000175166.17	protein_coding	PSMD2	-0.751705	0.0201817
ENSG00000136875.13	protein_coding	PRPF4	-0.755517	0.0352431
ENSG00000115221.12	protein_coding	ITGB6	-0.755779	0.00660659
ENSG00000165689.17	protein_coding	ENTR1	-0.755914	0.0135284
ENSG00000143549.21	protein_coding	TPM3	-0.756066	0.0115248
ENSG00000109501.15	protein_coding	WFS1	-0.756183	0.0115248
ENSG00000142556.19	protein_coding	ZNF614	-0.756867	0.0192455
ENSG00000102317.18	protein_coding	RBM3	-0.757077	0.0183812
ENSG00000100462.16	protein_coding	PRMT5	-0.758609	0.0214034
ENSG00000164647.9	protein_coding	STEAP1	-0.761632	0.0201817
ENSG00000102390.11	protein_coding	PBDC1	-0.761978	0.00698272
ENSG00000158467.16	protein_coding	AHCYL2	-0.762292	0.0440039
ENSG00000049656.14	protein_coding	CLPTM1L	-0.763813	0.0105517
ENSG00000138442.10	protein_coding	WDR12	-0.76433	0.011106
ENSG00000126247.11	protein_coding	CAPNS1	-0.76438	0.00767903
ENSG00000084623.12	protein_coding	EIF3I	-0.765014	0.0428841
ENSG00000112699.11	protein_coding	GMDS	-0.765136	0.0200838
ENSG00000078668.14	protein_coding	VDAC3	-0.765673	0.044638
ENSG00000156869.14	protein_coding	FRRS1	-0.768428	0.00669058
ENSG00000139428.12	protein_coding	MMAB	-0.768607	0.0144124
ENSG00000110955.9	protein_coding	ATP5F1B	-0.769334	0.0426372
ENSG00000163938.17	protein_coding	GNL3	-0.771167	0.00698272
ENSG00000197785.14	protein_coding	ATAD3A	-0.775846	0.0497299
ENSG00000165271.17	protein_coding	NOL6	-0.778181	0.0102876
ENSG00000155368.17	protein_coding	DBI	-0.779683	0.0395429
ENSG00000141510.18	protein_coding	TP53	-0.780687	0.0447881
ENSG00000164128.7	protein_coding	NPY1R	-0.782087	0.0343935
ENSG00000178035.13	protein_coding	IMPDH2	-0.783983	0.0463886
ENSG00000167695.15	protein_coding	TLCD3A	-0.787043	0.0201817
ENSG00000072506.14	protein_coding	HSD17B10	-0.791026	0.0426311
ENSG00000198042.11	protein_coding	MAK16	-0.792084	0.0115213
ENSG00000160285.15	protein_coding	LSS	-0.794343	0.0230811
ENSG00000113161.17	protein_coding	HMGCR	-0.796791	0.0135284
ENSG00000114850.7	protein_coding	SSR3	-0.797435	0.0329215
ENSG00000163479.14	protein_coding	SSR2	-0.799754	0.0196689
ENSG00000126067.12	protein_coding	PSMB2	-0.799857	0.0341271
ENSG00000167508.12	protein_coding	MVD	-0.803011	0.00837052
ENSG00000106305.10	protein_coding	AIMP2	-0.803816	0.0309001
ENSG00000105676.14	protein_coding	ARMC6	-0.811271	0.0399327
ENSG00000196305.19	protein_coding	IARS1	-0.812827	0.00577316
ENSG00000143314.12	protein_coding	MRPL24	-0.814005	0.0238185
ENSG00000114686.9	protein_coding	MRPL3	-0.81427	0.00779926
ENSG00000090520.12	protein_coding	DNAJB11	-0.816309	0.0026783
ENSG00000161547.17	protein_coding	SRSF2	-0.819563	0.0208992
ENSG00000170522.10	protein_coding	ELOVL6	-0.820463	0.0135284
ENSG00000115541.11	protein_coding	HSPE1	-0.820598	0.0359244
ENSG00000128578.10	protein_coding	STRIP2	-0.822391	0.0356594
ENSG00000147400.10	protein_coding	CETN2	-0.824351	0.0110098
ENSG00000197451.12	protein_coding	HNRNPAB	-0.824373	0.0393402
ENSG00000101361.17	protein_coding	NOP56	-0.824461	0.0183812
ENSG00000148362.11	protein_coding	PAXX	-0.824759	0.0391847
ENSG00000182718.18	protein_coding	ANXA2	-0.82666	0.0307446
ENSG00000167085.13	protein_coding	PHB	-0.827168	0.0426372
ENSG00000147224.13	protein_coding	PRPS1	-0.830273	0.0314849
ENSG00000161618.10	protein_coding	ALDH16A1	-0.832485	0.00767903
ENSG00000088832.18	protein_coding	FKBP1A	-0.833102	0.0329215
ENSG00000102265.12	protein_coding	TIMP1	-0.834672	0.0195405
ENSG00000198018.7	protein_coding	ENTPD7	-0.835003	0.00577316
ENSG00000198363.18	protein_coding	ASPH	-0.837898	0.00527946
ENSG00000136810.13	protein_coding	TXN	-0.838942	0.0493306
ENSG00000233251.8	lncRNA	AC007743.1	-0.843108	0.026205
ENSG00000164976.9	protein_coding	MYORG	-0.844132	0.0120525
ENSG00000145494.12	protein_coding	NDUFS6	-0.851252	0.0305749
ENSG00000124783.14	protein_coding	SSR1	-0.852557	0.00197613
ENSG00000163468.15	protein_coding	CCT3	-0.852779	0.00722934
ENSG00000023909.10	protein_coding	GCLM	-0.853115	0.0282252
ENSG00000159199.14	protein_coding	ATP5MC1	-0.853632	0.0201187
ENSG00000166197.17	protein_coding	NOLC1	-0.855883	0.0106878
ENSG00000092969.12	protein_coding	TGFB2	-0.856274	0.0425586
ENSG00000058262.10	protein_coding	SEC61A1	-0.856631	0.00257449
ENSG00000166226.13	protein_coding	CCT2	-0.857254	0.0201537
ENSG00000145050.19	protein_coding	MANF	-0.859028	0.0135696
ENSG00000198805.12	protein_coding	PNP	-0.859455	0.0341271
ENSG00000132768.14	protein_coding	DPH2	-0.86448	0.0155523
ENSG00000143321.19	protein_coding	HDGF	-0.866908	0.0104959
ENSG00000133935.7	protein_coding	ERG28	-0.86714	0.0216998
ENSG00000171004.18	protein_coding	HS6ST2	-0.867852	0.0439452
ENSG00000121073.15	protein_coding	SLC35B1	-0.869159	0.00722934
ENSG00000198856.13	protein_coding	OSTC	-0.871917	0.0447881
ENSG00000070081.17	protein_coding	NUCB2	-0.872582	0.00837052
ENSG00000109084.14	protein_coding	TMEM97	-0.874112	0.0167302
ENSG00000187720.14	protein_coding	THSD4	-0.87702	0.0497299
ENSG00000120254.16	protein_coding	MTHFD1L	-0.884611	0.0118896
ENSG00000166401.15	protein_coding	SERPINB8	-0.885786	0.0300317
ENSG00000109861.17	protein_coding	CTSC	-0.88639	0.0026783
ENSG00000159228.13	protein_coding	CBR1	-0.886734	0.0182146
ENSG00000147065.17	protein_coding	MSN	-0.887346	0.00875878
ENSG00000053372.5	protein_coding	MRTO4	-0.889425	0.0359244
ENSG00000164211.13	protein_coding	STARD4	-0.889488	0.00257449
ENSG00000165916.9	protein_coding	PSMC3	-0.891171	0.0127455
ENSG00000155629.15	protein_coding	PIK3AP1	-0.892805	0.00313624
ENSG00000169136.12	protein_coding	ATF5	-0.893321	0.0183812
ENSG00000172009.15	protein_coding	THOP1	-0.893959	0.0167302
ENSG00000150753.12	protein_coding	CCT5	-0.893971	0.0156005
ENSG00000102743.15	protein_coding	SLC25A15	-0.896494	0.0202825
ENSG00000254986.7	protein_coding	DPP3	-0.89721	0.00153381
ENSG00000125459.17	protein_coding	MSTO1	-0.90154	0.0238185
ENSG00000104131.13	protein_coding	EIF3J	-0.90582	0.00679985
ENSG00000134375.11	protein_coding	TIMM17A	-0.906148	0.0183812
ENSG00000108829.10	protein_coding	LRRC59	-0.906506	0.00496536
ENSG00000126457.22	protein_coding	PRMT1	-0.906594	0.0229837
ENSG00000006468.14	protein_coding	ETV1	-0.910426	0.0218625
ENSG00000101811.14	protein_coding	CSTF2	-0.914088	0.001681
ENSG00000125912.11	protein_coding	NCLN	-0.914643	0.00879498
ENSG00000075624.17	protein_coding	ACTB	-0.924714	0.0365784
ENSG00000198855.7	protein_coding	FICD	-0.92887	0.00233401
ENSG00000183010.17	protein_coding	PYCR1	-0.930944	0.0158329
ENSG00000254858.10	protein_coding	MPV17L2	-0.940844	0.0341271
ENSG00000001630.17	protein_coding	CYP51A1	-0.941873	0.0355927
ENSG00000086300.16	protein_coding	SNX10	-0.944101	0.0183812
ENSG00000198931.11	protein_coding	APRT	-0.944462	0.0207211
ENSG00000115107.20	protein_coding	STEAP3	-0.948179	0.00166878
ENSG00000167088.11	protein_coding	SNRPD1	-0.950517	0.0314849
ENSG00000254285.3	processed_pseudogene	KRT8P3	-0.967344	0.0463886
ENSG00000184992.13	protein_coding	BRI3BP	-0.968027	0.0378788
ENSG00000184216.14	protein_coding	IRAK1	-0.971061	0.0158329
ENSG00000105671.12	protein_coding	DDX49	-0.975586	0.0112715
ENSG00000037897.17	protein_coding	METTL1	-0.976407	0.0331352
ENSG00000172336.5	protein_coding	POP7	-0.977208	0.0356512
ENSG00000091129.21	protein_coding	NRCAM	-0.977286	0.0336083
ENSG00000158089.15	protein_coding	GALNT14	-0.98232	0.0110919
ENSG00000156299.13	protein_coding	TIAM1	-0.982871	0.0026783
ENSG00000101310.17	protein_coding	SEC23B	-0.983619	0.00144417
ENSG00000069535.14	protein_coding	MAOB	-0.984174	0.00980027
ENSG00000135698.10	protein_coding	MPHOSPH6	-0.987492	0.0149496
ENSG00000091127.14	protein_coding	PUS7	-0.988038	0.00837052
ENSG00000136840.19	protein_coding	ST6GALNAC4	-0.988524	0.0135284
ENSG00000166794.6	protein_coding	PPIB	-0.992111	0.00233401
ENSG00000166562.9	protein_coding	SEC11C	-0.994177	0.00257449
ENSG00000142168.15	protein_coding	SOD1	-1.00863	0.00599621
ENSG00000106688.12	protein_coding	SLC1A1	-1.01157	0.00390135
ENSG00000132341.12	protein_coding	RAN	-1.01232	0.0491603
ENSG00000184110.15	protein_coding	EIF3C	-1.01424	0.0426372
ENSG00000106803.10	protein_coding	SEC61B	-1.01625	0.00500889
ENSG00000110328.6	protein_coding	GALNT18	-1.0223	0.0116987
ENSG00000104356.11	protein_coding	POP1	-1.02581	0.0224705
ENSG00000170421.12	protein_coding	KRT8	-1.02878	0.016074
ENSG00000034152.19	protein_coding	MAP2K3	-1.03257	0.0310611
ENSG00000157168.20	protein_coding	NRG1	-1.03339	0.0391847
ENSG00000136933.17	protein_coding	RABEPK	-1.03385	0.022718
ENSG00000170515.14	protein_coding	PA2G4	-1.03663	0.0112872
ENSG00000023839.12	protein_coding	ABCC2	-1.03946	0.0385026
ENSG00000106628.12	protein_coding	POLD2	-1.04308	0.0139972
ENSG00000067064.12	protein_coding	IDI1	-1.04626	0.0167302
ENSG00000115233.12	protein_coding	PSMD14	-1.06392	0.00233401
ENSG00000026508.20	protein_coding	CD44	-1.06628	0.00875878
ENSG00000137168.8	protein_coding	PPIL1	-1.06938	0.0143562
ENSG00000117877.11	protein_coding	POLR1G	-1.0708	0.0314849
ENSG00000188229.6	protein_coding	TUBB4B	-1.07842	0.0105517
ENSG00000110921.14	protein_coding	MVK	-1.08418	0.00722934
ENSG00000130826.18	protein_coding	DKC1	-1.08852	0.0192455
ENSG00000172893.17	protein_coding	DHCR7	-1.09469	0.0216518
ENSG00000128050.9	protein_coding	PAICS	-1.10253	0.0107933
ENSG00000075223.14	protein_coding	SEMA3C	-1.11341	0.00767903
ENSG00000130204.13	protein_coding	TOMM40	-1.11771	0.0115213
ENSG00000147257.15	protein_coding	GPC3	-1.11982	0.00722934
ENSG00000184164.15	protein_coding	CRELD2	-1.12053	0.00195273
ENSG00000145632.15	protein_coding	PLK2	-1.12127	0.0128235
ENSG00000052802.13	protein_coding	MSMO1	-1.12275	0.00970727
ENSG00000048162.21	protein_coding	NOP16	-1.13639	0.0194382
ENSG00000183684.8	protein_coding	ALYREF	-1.1392	0.0450288
ENSG00000108561.8	protein_coding	C1QBP	-1.14907	0.0128738
ENSG00000130810.20	protein_coding	PPAN	-1.15708	0.0245514
ENSG00000147383.11	protein_coding	NSDHL	-1.17827	0.00158027
ENSG00000244405.8	protein_coding	ETV5	-1.18206	0.0289565
ENSG00000058866.15	protein_coding	DGKG	-1.18239	0.0095757
ENSG00000104760.17	protein_coding	FGL1	-1.18265	0.0463886
ENSG00000115758.13	protein_coding	ODC1	-1.19446	0.00579629
ENSG00000128228.5	protein_coding	SDF2L1	-1.21014	0.00135213
ENSG00000174145.8	protein_coding	NWD2	-1.211	0.00313844
ENSG00000112972.15	protein_coding	HMGCS1	-1.21268	0.00313844
ENSG00000124787.14	protein_coding	RPP40	-1.21296	0.0310611
ENSG00000116741.8	protein_coding	RGS2	-1.22112	0.00257449
ENSG00000117395.13	protein_coding	EBNA1BP2	-1.22161	0.00515996
ENSG00000144867.13	protein_coding	SRPRB	-1.22241	0.00173408
ENSG00000139318.8	protein_coding	DUSP6	-1.23741	0.0113345
ENSG00000171208.10	protein_coding	NETO2	-1.2524	0.0291661
ENSG00000111057.11	protein_coding	KRT18	-1.25903	0.0356594
ENSG00000175832.13	protein_coding	ETV4	-1.26298	0.0106107
ENSG00000173557.15	protein_coding	FAM166C	-1.28179	0.0472341
ENSG00000115902.11	protein_coding	SLC1A4	-1.28355	0.0392213
ENSG00000164038.16	protein_coding	SLC9B2	-1.28574	0.0365784
ENSG00000120437.9	protein_coding	ACAT2	-1.28873	0.00875878
ENSG00000188958.9	protein_coding	UTS2B	-1.29194	0.0440039
ENSG00000167553.16	protein_coding	TUBA1C	-1.29764	0.0122357
ENSG00000104549.12	protein_coding	SQLE	-1.29902	0.00195273
ENSG00000163064.7	protein_coding	EN1	-1.3162	0.00875878
ENSG00000187123.15	protein_coding	LYPD6	-1.31963	0.001681
ENSG00000239672.8	protein_coding	NME1	-1.34012	0.00875878
ENSG00000150556.17	protein_coding	LYPD6B	-1.34266	0.001681
ENSG00000116649.10	protein_coding	SRM	-1.34919	0.00447538
ENSG00000157193.18	protein_coding	LRP8	-1.35251	0.00437659
ENSG00000188643.11	protein_coding	S100A16	-1.3529	0.0128077
ENSG00000124134.9	protein_coding	KCNS1	-1.37981	0.001681
ENSG00000138100.14	protein_coding	TRIM54	-1.381	0.00527946
ENSG00000185634.12	protein_coding	SHC4	-1.38125	0.0238185
ENSG00000261236.8	protein_coding	BOP1	-1.41573	0.00218568
ENSG00000118257.17	protein_coding	NRP2	-1.43269	0.0115248
ENSG00000160211.19	protein_coding	G6PD	-1.45547	0.000497042
ENSG00000179674.4	protein_coding	ARL14	-1.4688	0.00195273
ENSG00000106541.12	protein_coding	AGR2	-1.48241	0.000388533
ENSG00000103187.8	protein_coding	COTL1	-1.48284	0.0181766
ENSG00000123416.15	protein_coding	TUBA1B	-1.49733	0.0247352
ENSG00000171793.16	protein_coding	CTPS1	-1.50481	0.00230072
ENSG00000268104.3	protein_coding	SLC6A14	-1.52241	0.030626
ENSG00000180535.4	protein_coding	BHLHA15	-1.52678	0.00625608
ENSG00000240489.1	processed_pseudogene	SETP14	-1.54588	0.0471256
ENSG00000163072.16	protein_coding	NOSTRIN	-1.55557	0.00767903
ENSG00000169903.7	protein_coding	TM4SF4	-1.56114	0.0115248
ENSG00000141337.13	protein_coding	ARSG	-1.56578	0.026183
ENSG00000130164.14	protein_coding	LDLR	-1.57	0.00767903
ENSG00000164761.9	protein_coding	TNFRSF11B	-1.58541	0.0491603
ENSG00000163638.13	protein_coding	ADAMTS9	-1.59701	0.001681
ENSG00000137033.12	protein_coding	IL33	-1.60892	0.0185947
ENSG00000226733.4	lncRNA	RP11-397G17.1	-1.61957	0.0185584
ENSG00000104537.17	protein_coding	ANXA13	-1.65319	0.0115895
ENSG00000100276.10	protein_coding	RASL10A	-1.67512	0.0190827
ENSG00000275326.4	protein_coding	NOSTRIN	-1.69537	0.00378351
ENSG00000136997.21	protein_coding	MYC	-1.69633	0.0187312
ENSG00000152661.9	protein_coding	GJA1	-1.72782	0.00561204
ENSG00000172349.18	protein_coding	IL16	-1.73377	0.0467064
ENSG00000116771.6	protein_coding	AGMAT	-1.77106	0.0135284
ENSG00000181634.8	protein_coding	TNFSF15	-1.77322	0.0309521
ENSG00000101298.15	protein_coding	SNPH	-1.7784	0.00573281
ENSG00000136244.12	protein_coding	IL6	-1.87019	0.0201817
ENSG00000169245.6	protein_coding	CXCL10	-1.95033	0.0310611
ENSG00000122420.10	protein_coding	PTGFR	-1.9741	0.00500889
ENSG00000124102.5	protein_coding	PI3	-2.01894	0.0421804
ENSG00000163453.11	protein_coding	IGFBP7	-2.15689	0.0463886
ENSG00000131620.17	protein_coding	ANO1	-2.22227	0.0141814
ENSG00000124391.5	protein_coding	IL17C	-2.23251	0.0202825
ENSG00000223784.2	lncRNA	LINP1	-2.23265	0.000497042
ENSG00000238266.2	lncRNA	LINC00707	-3.32942	0.00669058
ENSG00000276851.1	lncRNA	RP5-875H18.9	-3.48801	0.00341873
ENSG00000257642.1	lncRNA	KCCAT198	-4.02146	0.0447881
